# Supplementary material for: To denoise or to cluster, that is not the question: optimizing pipelines for COI metabarcoding and metaphylogeography
Source: BMC Bioinformatics. 2021 Apr 5;22:177. doi: 10.1186/s12859-021-04115-6 (PMC8020537; doi:10.1186/s12859-021-04115-6)
Supplement: Supplementary file 4 — Additional file 4 Format: .csv. Species-level dataset. Table with the ESVs identified at the species level with >97% similarity. The taxonomy assigned is indicated, as well as the best-match in the reference database, the taxid, and the sequence. [file 12859_2021_4115_MOESM4_ESM.csv]

id	rank	scientific_name	best_identity	superkingdom_name	kingdom_name	phylum_name	class_name	order_name	family_name	genus_name	species_name	best_match	taxid	sequence
PHY1_000215201	species	Campanularia hincksii	0.971246006	Opisthokonta	Metazoa	Cnidaria	Hydrozoa	Leptothecata	Campanulariidae	Campanularia	Campanularia hincksii	'DBCOI_000000164'	314507	ATTATCGGGTCCTCAAACTCATTCAGGTGGATCAGTAGATCTAGCTATATTTAGTTTACATTGTGCGGGTGCTTCGTCCATTATGGGAGCTATAAATTTTATTACTACTATTTTTAATATGAGAGCTCCAGGACTAACTTTCGACAGATTACCACTATTCGTGTGATCAGTCTTAATTACAGCTTTCTTATTACTATTATCATTACCAGTATTAGCAGGAGCTATTACTATGTTACTAACTGATAGAAATTTTAATACCACATTTTTTGATCCTGCAGGAGGAGGTGATCCAGTATTATATCAACATTTATTT
PHY1_000157637	species	AV473	0.980830671	Archaeplastida	Rhodophyta	Rhodophyta	Florideophyceae	Gigartinales	Peyssonneliaceae	Peyssonnelia	AV473	'GRHOD402-10'	10000040	TTTAAGTTCAATACAAAGCCATTCTGGAGGAGCTATAGATCTTGCAATATTTAGTTTACATTTATCGGGAGCTTCTTCAATTTTAGGAGCTGTAAATTTTATTTCAACTATTTTAAATATGCGTAGTCCAGGACAAAGTATGTATCGTATACCTTTATTTGTTTGATCTATTTTTGTAACAGCATTTTTACTTTTATTAGCAGTACCTGTACTAGCAGGAGCTATTACTATGTTATTAACAGATCGTAACTTTAACACTTCTTTCTTTGATCCTGCTGGTGGAGGTGATCCTGTATTATATCAACACTTATTT
PHY1_000395006	species	Chiton olivaceus	0.993610224	Opisthokonta	Metazoa	Mollusca	Polyplacophora	Neoloricata	Chitonidae	Chiton	Chiton olivaceus	'DBCOI_000000214'	256108	ATTAGCAAGAAATGTGGCTCATGCAGGGGGTTCTGTAGATTTAGCTATCTTTTCTTTACATCTAGCTGGTGTTTCTTCTATTTTAGGGGCTGTAAATTTTATTACTACTGTTGTTAATATACGATGAGTTGGAATACAAATAGAACGCTTACCTTTATTTGTATGATCCGTAAAGATTACTGCAATTTTATTATTATTATCATTGCCTGTTTTAGCTGGAGGTATTACAATATTATTAACGGATCGAAATTTTAATACCTCTTTCTTTGACCCTGCTGGAGGAGGGGATCCTATTTTATATCAACATTTATTT
PHY1_000104850	species	Dictyota pulchella	0.990415335	Chromalveolata	Stramenopiles	Ochrophyta	Phaeophyceae	Dictyotales	Dictyotaceae	Dictyota	Dictyota pulchella	'DBCOI_000000248'	381678	GTTAAGTGGTATACAAGCGCATTCAGGTCCTTCTGTTGATTTGGCTATTTTTAGTCTTCATTTGTCTGGTGCTGCTTCTATTTTAGGTGCTATTAATTTTATTACAACCATCTTTAATATGCGTGCACCTGGTATGGGTATGCATCGTTTACCACTTTTTGTATGGTCTGTTCTTATTACAGCTTTTTTGCTTTTGTTATCATTGCCTGTTTTGGCAGGGGGTATTACTATGCTTCTAACAGATCGAAATTTTAATACAACATTTTTTGATCCCGCGGGTGGTGGTGATCCGGTATTGTATCAACATTTATTT
PHY1_000123080	species	Lithophyllum sp. 2CPVP	0.996805112	Archaeplastida	Rhodophyta	Rhodophyta	Florideophyceae	Corallinales	Corallinaceae	Lithophyllum	Lithophyllum sp. 2CPVP	'MAERL213-13'	1347093	TTTAAGTTCTATTCAAAGCCATTCGGGGGCAGCAGTAGACCTAGCTATTTTTAGTTTACATTTATCTGGAGCATCGTCAATTCTAGGAGCAGTTAATTTTATTTCAACTATTTTAAATATGCGCAATCCAGGCCAAAGTATGTATAGAATGCCCTTATTTGTTTGATCAATTTTTGTTACAGCAATTTTATTACTTTTAGCGGTTCCTGTGTTAGCAGGTGCCATAACAATGTTATTAACTGACAGAAATTTCAATACTTCATTTTTTGATCCCGCGGGTGGGGGAGATCCTATTTTGTATCAACATTTGTTT
PHY1_000042544	species	Synalpheus gambarelloides	0.996805112	Opisthokonta	Metazoa	Arthropoda	Malacostraca	Decapoda	Alpheidae	Synalpheus	Synalpheus gambarelloides	'DBCOI_000000114'	242073	TTTATCCGCAGGAATTGCCCACGCTGGAGCTTCAGTAGATTTAGGAATCTTTTCACTCCACCTTGCTGGAGTTTCTTCAATCCTAGGAGCAGTTAATTTTATAACAACAGTAATCAATATGCGAGCAACAGGAATCACACTAGATCGAATGCCTTTATTTGTTTGATCTGTATTCCTAACAGCTATTCTACTACTTCTAAGACTACCGGTTTTAGCAGGTGCTATTACTATGCTTCTCACAGACCGAAATCTAAACACAGCATTCTTTGACCCGGCTGGAGGGGGAGACCCCATTTTATACCAGCACCTATTC
PHY1_000220490	species	Lysidice ninetta	0.984025559	Opisthokonta	Metazoa	Annelida	Polychaeta	Eunicida	Eunicidae	Lysidice	Lysidice ninetta	'DBCOI_000000077'	188455	CCTCTCAAGTAATATTGCTCATGCCGGGCCCTCTGTTGATTTAGCAATCTTCTCCCTGCATCTAGCAGGAATCTCCTCAATCCTTGGCTCGATCAATTTCATCTCCACAGCCTATAACATGCGAGGTGGAGGCATTGAACCAGAAAAAACCCCATTATTTGTTTGAGCTGCGATCATCACGACTATTCTCCTCCTCCTCTCTCTACCCGTACTCGCAGGAGCAATCACTATACTCCTTACAGACCGCAACCTCAACACCTCTTTTTTTGACCCCTCCAGCGGAGGTGACCCCGTACTCTTCCAACACCTATTC
PHY1_000132208	species	Phascolosoma granulatum	0.987220447	Opisthokonta	Metazoa	Annelida	Sipuncula	Phascolosomatiformes	Phascolosomatidae	Phascolosoma	Phascolosoma granulatum	'DBCOI_000000098'	41797	TCTATCTGGAGCCCTCGCACATGCAGGCCCATCCGTCGATCTGGCCATCTTCTCTCTTCACTTAGCAGGAGTAAGATCTATTTTAGGCGCATTAAACTTTATTTCTACAGTAGCTAATATACGTCCAAGAATACTTTCCTGAGAACGCATTCCATTATTTGTATGAGCAGCTTTTATTACAGTAGTTCTTTTATTACTTGCACTGCCCGTTCTAGCAGGTGCTATCACAATACTTCTAACAGATCGAAATTTAAACACGGCTTTCTTTGATCCTGGAGGTGGAGGAGATCCTATTCTATTTAGTCATCTCTTC
PHY1_000020011	species	Lithophyllum sp. 2CPVP	0.993610224	Archaeplastida	Rhodophyta	Rhodophyta	Florideophyceae	Corallinales	Corallinaceae	Lithophyllum	Lithophyllum sp. 2CPVP	'MAERL213-13'	1347093	TTTAAGTTCTATTCAAAGCCATTCGGGGGCAGCAGTGGACCTAGCTATTTTTAGTTTACATTTATCTGGAGCATCGTCAATTCTAGGGGCAGTTAATTTTATTTCAACTATTTTAAATATGCGCAATCCAGGCCAAAGTATGTATAGAATGCCCTTATTTGTTTGATCAATTTTTGTTACAGCAATTTTATTACTTTTAGCGGTTCCTGTGTTAGCAGGTGCCATAACAATGTTATTAACTGACAGAAATTTCAATACTTCATTTTTTGATCCCGCGGGTGGGGGAGATCCTATTTTGTATCAACATTTATTT
PHY1_000132652	species	Dictyota dichotoma	0.996805112	Chromalveolata	Stramenopiles	Ochrophyta	Phaeophyceae	Dictyotales	Dictyotaceae	Dictyota	Dictyota dichotoma	'AY500368'	2876	GTTAAGTGGTATACAAGCCCATTCTGGACCTTCTGTTGATTTGGCTATTTTTAGCCTTCATTTGTCTGGTGCCGCTTCTATTTTAGGCGCGATTAATTTTATTACTACTATCTTTAATATGCGTGCACCGGGTATGGGTATGCACCGTTTGCCGCTTTTTGTGTGGTCGGTTCTCATTACGGCCTTTTTGTTATTGCTATCATTGCCTGTTTTGGCGGGGGGTATTACTATGCTTTTAACTGATCGTAATTTTAATACAACATTTTTTGATCCTGCTGGAGGAGGCGATCCTGTTTTATACCAACATTTATTT
PHY1_000270665	species	Corallina sp. CPC2	0.990415335	Archaeplastida	Rhodophyta	Rhodophyta	Florideophyceae	Corallinales	Corallinaceae	Corallina	Corallina sp. CPC2	'DBCOI_000000028'	1412936	GTTAAGTTCCATACAAAGTCATTCTGGTGCCGCTGTGGACTTAGCAATTTTCAGTTTACATATAGCAGGAGCGTCTTCTATATTAGGTGCCGTCAATTTTATTTCTACAATTTTAAATATGCGTAACCCTGGACAAACTATGTATCGAATACCGTTGTTTGTTTGATCTATTTTTGTAACAGCGTTATTATTGCTTTTAGCTGTACCCGTTTTAGCAGGAGCTATAACAATGCTTTTGACGGATCGAAATTTTAATACATCATTTTTTGATCCTGCAGGAGGTGGAGACCCTATTTTGTATCAACATTTATTT
PHY1_000015965	species	Phascolosoma granulatum	0.984025559	Opisthokonta	Metazoa	Annelida	Sipuncula	Phascolosomatiformes	Phascolosomatidae	Phascolosoma	Phascolosoma granulatum	'DBCOI_000000098'	41797	TCTATCCGGAGCTCTCGCACATGCAGGCCCATCCGTCGATCTGGCCATCTTCTCTCTTCACTTAGCAGGAGTAAGATCTATCTTAGGCGCATTAAACTTTATTTCTACAGTAGCTAATATACGCCCAAGAATACTTTCCTGAGAACGCATTCCATTATTTGTATGAGCAGCTTTTATTACAGTAGTTCTTTTATTACTTGCACTGCCCGTTCTAGCAGGTGCTATCACAATACTTCTAACAGATCGAAATTTAAACACAGCTTTCTTTGATCCTGGAGGTGGAGGAGATCCTATTCTATTTAGTCATCTCTTC
PHY1_000182150	species	Rhodymenia holmesii	0.996805112	Archaeplastida	Rhodophyta	Rhodophyta	Florideophyceae	Rhodymeniales	Rhodymeniaceae	Rhodymenia	Rhodymenia holmesii	'DBCOI_000000070'	515840	TCTAAGCTCGATACAAAGTCATTCTGGTGCTGCTGTTGATCTTGCTATATTTAGTCTTCATATTTCAGGCGCCTCATCAATATTGGGAGCAATCAATTTTATCTCAACTATTATTAATATGCGTAACTCAGGGCAAAGTATGTATAGAATGCCCTTATTTGTCTGATCTATTTTTGTTACAGCATTTTTACTTTTATTAGCAGTTCCTGTATTAGCTGGAGCAATTACAATGCTCTTAACTGATCGTAATTTTAATACTGCTTTTTTTGATCCTGCAGGCGGAGGAGATCCAGTATTGTATCAACATTTATTT
PHY1_000320656	species	Platynereis dumerilii	0.993610224	Opisthokonta	Metazoa	Annelida	Polychaeta	Phyllodocida	Nereididae	Platynereis	Platynereis dumerilii	'SKAG108-12'	6359	TTTATCCAGTAATATTGCTCATGCTGGCCCCTCAGTAGACCTGGCAATCTTTTCTCTTCACCTAGCGGGGGTGTCCTCTATTATAGGTGCCTTAAATTTTATTACCACAGTTATCAATATACGCTCAAAGGGACTAAAACTAGAACGTGTCCCTTTATTTGTATGATCTGTAGTAATTACAGCGGTTCTTCTACTATTAAGGCTTCCAGTGTTAGCGGGTGCTATCACAATATTATTAACAGACCGAAACCTAAACACTGCGTTCTTTGATCCTGCTGGAGGGGGAGACCCAATCCTATACCAGCACTTGTTT
PHY1_000328639	species	Pione velans	0.977635783	Opisthokonta	Metazoa	Porifera	Demospongiae	Clionaida	Clionaidae	Pione	Pione velans	'AY561981'	283505	TTTGGCAAGTATACAGGCGCATTCAGGTGGGTCAGTAGATATGGCAATATTTAGTTTGCATTTGGCTGGGATTTCTTCTATTTTGGGTGCAATGAATTTTATTACTACAATATTTAATATGAGGGCTCCAGGGATAACAATGGATAGAATGCCGTTATTTGTGTGATCTATTTTAATAACTGCTTTTTTATTATTACTATCTTTGCCTGTGTTAGCAGGTGCTATTACAATGCTTCTTACAGATAGAAATTTTAATACTGCGTTTTTTGATCCTGCAGGTGGAGGTGACCCAATTTTATATCAACATTTATTT
PHY1_000142183	species	Calcinus tubularis	0.993610224	Opisthokonta	Metazoa	Arthropoda	Malacostraca	Decapoda	Diogenidae	Calcinus	Calcinus tubularis	'JSDAZ067-08'	656162	TTTATCCGCGGCCATCGCACACGCAGGAGCATCTGTAGACTTAGGGATTTTTTCTCTTCATTTAGCAGGGGTATCTTCTATTTTAGGAGCTATTAATTTTATGACAACTGTAATTAACATGCGTCCTCAGGGAATAAGGATAGACCGTATGCCTTTATTTGTATGATCTGTGTTTATTACTGCTATTTTGTTATTGTTATCTTTGCCTGTGCTGGCAGGTGCAATTACCATGCTGTTAACAGACCGTAATTTAAATACTTCTTTCTTCGACCCTGCAGGGGGAGGAGATCCGGTATTATATCAGCATTTGTTC
PHY1_000043864	species	Emiliania huxleyi	0.987220447	Chromalveolata	Hacrobia	Haptophyta	Prymnesiophyceae	Isochrysidales	Noelaerhabdaceae	Emiliania	Emiliania huxleyi	'AY342361'	2903	TCTAGCAGGGATTCAAGCTCATTCAGGCGGTTCTGTTGATTTAGCAATTTTCTCTCTTCATTTAGCCGGAGTTTCGTCGATTCTTGGTGCAATTAATTTTATTGTAACAATTATGAACATGCGAGCTCCAGGAATGACTGCTCACCGAACTCCTTTATTTGTATGAGCTGTATTTATTACAGCTTTCTTACTTTTATTGTCTTTACCGGTTCTAGCAGGAGCTATTACAATGCTTTTAACAGATCGTAACTTTAATACGTCATTCTTCGACCCTAATGGTGGAGGTGACCCAGTATTATATCAACATTTGTTT
PHY1_000409826	species	Peyssonnelia sp.BOLD AAT9060	0.990415335	Archaeplastida	Rhodophyta	Rhodophyta	Florideophyceae	Gigartinales	Peyssonneliaceae	Peyssonnelia	Peyssonnelia sp.BOLD AAT9060	'REDEU474-11'	10000092	ATTAAGTTCAATACAAAGCCATTCAGGAGGAGCTATTGATTTAGCCATTTTTAGTTTGCATTTAGCAGGAGCTTCTTCAATTTTAGGTGCAGTAAATTTTATTTCTACTATTTTGAATATGCGTAGTCCAGGACAAAGTATGTATAGAATTCCATTATTTGTTTGATCTATTCTTGTAACAGCGTTTTTACTTTTATTAGCTGTACCAGTTTTAGCAGGGGCAATCACAATGCTTTTAACAGATCGAAATTTTAACACATCATTTTTTGATCCTGCTGGTGGAGGAGATCCTATATTATATCAACATTTATTT
PHY1_000411730	species	Sarcotragus spinosulus	0.993610224	Opisthokonta	Metazoa	Porifera	Demospongiae	Dictyoceratida	Irciniidae	Sarcotragus	Sarcotragus spinosulus	'HE591460'	1088795	GCTATCTGGCGGTATGGGGCACTCCGGGCCATCTGTGGATATGGCGATTTTTAGTTTGCATTTGGCGGGCATATCTTCTATCTTGGGGGCGATTAATTTTATTAGTACTATCTTTAATATGCGGGCGTCTGGAATAAGTTGAACTCGAGTGCCTTTGTTTGTATGATCTATTTTAGTTACAGTATTTTTATTATTATTGTCATTACCAGTATTGGCCGGGGGAATAACGATGCTATTAACCGATCGTAATTTTAATACCTCTTTCTTTGATCCGGTAGGAGGCGGAGACCCCATATTGTTTCAACATTTATTT
PHY1_000153909	species	Limaria hians	0.977777778	Opisthokonta	Metazoa	Mollusca	Bivalvia	Limoida	Limidae	Limaria	Limaria hians	'GBMLB0379-06'	120439	TTTATCAGGGCTAACTGGAAGGTGAAGGTACAGGATCGATCTGACAATTTTCTCTCTTCACCTGGCAGGAATTTCTTCTATGTCTGGGGCTATTAATTTTTTAACTACTATGTACAATTGTCGGCCTACTTTGATAAAGGGAGAGCGGGTTCCGTTATATCCGTGGGCTGCTATTGTTACTAGGATCTTATTGGTGGGGGCTATTCCTGTCCTTGCAGGGGCTTTGACTATGCTCTTGTTAGATCGGCACGTGAACAGAACCTTCTTTGACCCAATTGGAGGGGGGGATCCTGTTTTGTTCCAGCATTTGTTC
PHY1_000375210	species	Limaria hians	0.974603175	Opisthokonta	Metazoa	Mollusca	Bivalvia	Limoida	Limidae	Limaria	Limaria hians	'GBMLB0379-06'	120439	TTTATCAGGGCTAACTGGAAGGTGAAGGTACAGGATCGATCTGACAATTTTCTCTCTTCACCTGGCAGGAATTTCTTCTATGTCTGGGGCTATTAATTTTTTAACTACTATATACAATTGTCGGCCTACTTTGATAAAGGGAGAGCGGGTTCCGCTATATCCGTGGGCTGCTATTGTTACTAGGATCTTATTGGTGGGGGCTATTCCTGTCCTTGCAGGGGCTTTGACTATGCTCTTGTTAGATCGGCACGTGAACAGGACCTTCTTTGACCCAATTGGAGGGGGGGATCCTGTTTTGTTCCAGCATTTGTTC
PHY1_000068200	species	Syllis hyalina	0.996805112	Opisthokonta	Metazoa	Annelida	Polychaeta	Phyllodocida	Syllidae	Syllis	Syllis hyalina	'DBCOI_000000095'	418371	ATTATCGGCCAATACTGCTCACAGAGGGCCTCCAGTAGACATAGCTATTTTTTCACTTCATTTAGCCGGAGCCAGATCTATTTTAGGAGCAGCTAACTTTATTGCCACTATTCTTAATATACGAACAAAAAAACAAAAAGCAGATAAAACACCTTTATTTCCTTGATCAGTTATTTTAACGGCAGTTCTTTTATTACTATCTCTTCCAGTCTTAGCAGGAGCCATTACTATATTACTCACCGATCGGAACTTAAATACAACCTTTTTTGATAGGAGAGGGGGGGGAGATCCAGTACTTTACCAGCATCTATTT
PHY1_000118961	species	Pilumnus villosissimus	0.984025559	Opisthokonta	Metazoa	Arthropoda	Malacostraca	Decapoda	Pilumnidae	Pilumnus	Pilumnus villosissimus	'DBCOI_000000122'	764038	TTTAGCTGCAGCTATTGCTCATGCAGGTGCTTCAGTAGATATAGGAATCTTCTCTCTTCATTTAGCAGGGGTCTCTTCCATCTTAGGAGCAGTTAACTTTATAACTACCGTAATTAACATGCGATCTTTTGGTATATCAATGGATCAAATACCGCTTTTTGTGTGAGCTGTATTCATTACAGCTATTCTACTTCTTTTATCTTTACCAGTATTAGCAGGAGCTATTACTATGCTTCTTACAGACCGTAATTTAAATACCTCTTTCTTTGATCCTGCCGGAGGAGGTGACCCTGTACTTTATCAGCATTTATTC
PHY1_000221329	species	Sarcotragus spinosulus	0.993610224	Opisthokonta	Metazoa	Porifera	Demospongiae	Dictyoceratida	Irciniidae	Sarcotragus	Sarcotragus spinosulus	'HE591460'	1088795	GCTATCTGGCGGTATGGGGCACTCCGGGCCATCTGTGGATATGGCGATTTTTAGTTTTCATTTGGCGGGCATATCTTCTATCTTGGGGGCGATTAATTTTATTAGTACTATCTTTAATATGCGGGCGTCTGGAATAAGTTGAACTCGAGTGCCTTTGTTTGTATGATCTATTTTAGTTACAGTGTTTTTATTATTATTGTCATTACCAGTATTGGCCGGGGGAATAACGATGCTATTAACCGATCGTAATTTTAATACTTCTTTCTTTGACCCGGTAGGAGGCGGAGACCCCATATTGTTTCAACATTTATTT
PHY1_000085566	species	Cliona viridis	0.996805112	Opisthokonta	Metazoa	Porifera	Demospongiae	Clionaida	Clionaidae	Cliona	Cliona viridis	'DBCOI_000000231'	76786	TTTAGCAAGTATACAGGCGCATTCGGGGGGCTCAGTAGATATGGCAATATTTAGTTTGCATTTGGCTGGGATTTCTTCAATATTGGGTGCAATGAATTTTATTACTACAATATTTAATATGAGGGCTCCTGGTATAACAATGTATCGAATGCCGTTATTTGTGTGATCAATTTTAGTAACTGCTTTTTTATTATTATTGTCTTTGCCTGTATTAGCTGGGGCGATAACTATGCTTTTAACAGATAGAAATTTTAGTACTGCATTTTTTGATCCCGCAGGTGGAGGGGACCCAATTTTATATCAACATTTATTC
PHY1_000317296	species	Protosuberites sp. POR14649	0.977635783	Opisthokonta	Metazoa	Porifera	Demospongiae	Suberitida	Suberitidae	Protosuberites	Protosuberites sp. POR14649	'AY561979'	283545	TTTATCAAGTATACAAGCTCACTCAGGGGGATCAGTGGATATGGCAATTTTTAGTCTTCATTTAGCCGGGATATCTTCAATATTGGGAGCTATGAATTTTATTACAACGATTATAAATATGAGAGCGCCAGGAATTACAATGGACCGAATGCCTTTATTTGTGTGATCTGTTTTAGTAACTGCCGTTTTGTTATTGTTATCTTTACCGGTATTGGCAGGAGCGATAACAATGCTTTTAACAGATCGAAACTTTAATACTGCGTTCTTTGATCCAGCGGGGGGAGGGGATCCTATCTTATATCAACACCTTTTC
PHY1_000395384	species	Campanularia hincksii	0.977635783	Opisthokonta	Metazoa	Cnidaria	Hydrozoa	Leptothecata	Campanulariidae	Campanularia	Campanularia hincksii	'DBCOI_000000164'	314507	ATTATCGGGTCCTCAAACTCATTCAGGTGGATCAGTAGATTTAGCTATATTCAGTTTACATTGTGCAGGTGCTTCATCCATTATGGGAGCTATAAATTTTATTACTACTATTTTTAATATGAGAGCTCCGGGACTAACTTTCGACAGATTACCACTATTCGTGTGGTCAGTCTTAATTACAGCTTTCTTATTACTATTATCATTACCAGTATTAGCAGGAGCTATTACTATGTTACTAACTGATAGAAATTTTAATACCACATTTTTTGATCCTGCAGGAGGAGGTGATCCAGTATTATATCAACATTTATTT
PHY1_000396297	species	Lithophaga lithophaga	0.987261146	Opisthokonta	Metazoa	Mollusca	Bivalvia	Mytiloida	Mytilidae	Lithophaga	Lithophaga lithophaga	'GBMLB0373-06'	112135	TTTGTCGTCTAATGCGGGTCATAGAAGACCTGCTGTTGATTTGGTGATTTTTTCTATCCATTTATCGGGGGTCTCGTCTATTTTGGCGTCTATCAATTTTTTAGTAACGTTAAAAAATTGTCCTGTAAAGGCGCTTAAAGGGGAGCGTATGGTTCCTTTTGTGTGGGGGGTGACTGTGACTACAGCTCTTCTATTGCTGGCAATGCCGGTGTTAGCGGGTGCAGTTACAATGTTATTAATGGATCGAAACTTTAATACGACTTTTTATGATTCGCGTGGAGGGGGGGATCCGGTGCTTTTTATGCATCTTTTC
PHY1_000217312	species	Micrura purpurea	0.99044586	Opisthokonta	Metazoa	Nemertea	Anopla	Heteronemertea	Lineidae	Micrura	Micrura purpurea	'GBSP4580-12'	88953	TTTAGCAGGTAATGTGGCCCATGCGGGGGGTTCTGTGGATCTTGCTATTTTCTCTCTTCATTTGGCGGGGGTTTCTTCTATCTTTGGAGCCATTAATTTTATTACTACTGTGGTGAATATGCGATGACGTGGTTTACAATTTGAGCGGTTACCTCTTTTTGTTTGATCTGTTAAAATTACTGCCATTCTTTTGTTGTTGTCTTTGCCTGTTTTGGCCGGGGCTATTACTATGTTGTTGACTGATCGTAATTTTAACACTTCCTTCTTTGACCCTGCTGGGGGAGGGGATCCTATTTTATATCAGCATTTGTTT
PHY1_000003180	species	Asparagopsis taxiformis	0.996805112	Archaeplastida	Rhodophyta	Rhodophyta	Florideophyceae	Bonnemaisoniales	Bonnemaisoniaceae	Asparagopsis	Asparagopsis taxiformis	'DBCOI_000000004'	260499	TTTAAGTTCTATACAAAGTCATTCGGGTGCAGCAATAGATTTAGCAATTTTTAGTTTGCATTTATCGGGTGCATCATCTATTTTAGGTGCTATTAATTTTATCTCAACTATTTTCAATATGCGTAGTTCAGGTCAGACCATGTATAGAATTCCGTTGTTTGTATGATCAATTTTAGTAACAGCCTTTTTACTTTTATTAGCAGTTCCTGTCTTAGCGGGAGCGATTACAATGCTTTTAACGGATCGTAATTTTAATACATCCTTCTTTGATCCTGGTGGTGGTGGTGATCCTGTTTTATATCAACATCTTTTT
PHY1_000145046	species	Halosydna sp.	0.987220447	Opisthokonta	Metazoa	Annelida	Polychaeta	Phyllodocida	Polynoidae	Halosydna	Halosydna sp.	'DBCOI_000000084'	10000105	TTTAGCCAGAAACATTGCTCATGCAGGTCCTTCTGTGGATTTGGCCATCTTCTCCCTTCACATTGCAGGGGTTTCATCCATTCTAGGAGCTCTAAATTTTATTACAACAGTCATTAACATACGATATAAAGGACTACGTCTGGAACGTGTCCCTTTATTTGTCTGAGCTGCTAAAATTACTGCTATCCTTCTCCTTCTTTCCCTCCCTGTTCTTGCTGGAGCTATTACTATATTACTTACAGACCGAAATTTAAACACAGCATTCTTTGACCCTGCGGGAGGAGGAGACCCTGTTTTATATCAACACTTATTC
PHY1_000282188	species	Proceraea scapularis	0.984025559	Opisthokonta	Metazoa	Annelida	Polychaeta	Phyllodocida	Syllidae	Proceraea	Proceraea scapularis	'GBMIN838-12'	199213	CTTAGCAGCTAATATCGCCCACAGAGGGCCTCCGGTTGACTTAGCAATTTTCTCCCTCCACCTAGCTGGAGTTTCATCTATCTTGGGCGCTGTAAACTTTATCACCACAGTAATCAACATACGCTCAAAACTTATACAATTAGAGCGCGTTCCCCTATTTGTATGATCAGTTAAAATCACAGCTATCCTCTTGCTTCTATCTCTCCCTGTCTTAGCGGGAGCTATTACAATATTACTTACAGACCGAAACCTAAACACAGCATTCTTTGACCCGGCTGGGGGAGGTGACCCCATTCTCTACCAACACCTCTTC
PHY1_000410133	species	Sarcotragus spinosulus	0.984025559	Opisthokonta	Metazoa	Porifera	Demospongiae	Dictyoceratida	Irciniidae	Sarcotragus	Sarcotragus spinosulus	'HE591460'	1088795	GCTATCTGGCGGCATGGGGCATTCCGGGCCATGTGTGGATATGGCCATTTTTAGTTTGCATTTGGCGGGCATATCTTCTATCTTGGGGGCGATTAAGTTTATTAGTACTATCTTTAATATGCGGGCGTCTGGAATAAGTTGAACTCGAGTGCCTTTGTTTGTATGATCTATTTTAGTTACAGTGTTTTTATTATTATTGTCATTACCAGTATTGGCCGGGGGAATAACGATGCTATTAACCGATCGTAATTTTAATACTTCTTTCTTTGATCCGGTAGGAGGCGGAGACCCCATATTGTTTCAACATTTATTT
PHY1_000247511	species	Paracentrotus lividus	0.996805112	Opisthokonta	Metazoa	Echinodermata	Echinoidea	Echinoida	Echinidae	Paracentrotus	Paracentrotus lividus	'AY630795'	7656	TCTCTCCAGAAAAATTGCCCACGCAGGAGGCTCAGTAGACTTAGCAATTTTCTCACTCCATCTTGCGGGTGCCTCTTCTATCCTAGCCTCAATTAACTTTATAACCACAATTATTAATATGCGAACGCCGGGAATGTCTTTTGACCGACTACCTTTGTTTGTTTGATCCGTTTTTGTTACAGCATTCCTACTTCTTCTTTCTCTACCAGTACTAGCAGGAGCGATTACTATGCTTCTAACAGACCGTAAAATTAACACAACATTTTTCGACCCAGCGGGAGGAGGAGACCCAATTCTGTTTCAACATTTATTC
PHY1_000346555	species	Sarcotragus spinosulus	0.993610224	Opisthokonta	Metazoa	Porifera	Demospongiae	Dictyoceratida	Irciniidae	Sarcotragus	Sarcotragus spinosulus	'HE591460'	1088795	GCTATCCGGCGGTATGGGGCACTCCGGGCCATCTGTGGATATGGCGATTTTTAGTTTGCATTTGGCGGGCATATCTTCTATCTTGGGGGCGATTAATTTTATTAGTACTATCTTTAATATGCGGGCGTCTGGAATAAGTTGAACTCGAGTGCCTTTGTTTGTATGATCTATTTTAGTTACAGTGTTTTTATTATTATTGTCATTACCAGTATTGGCCGGAGGAATAACGATGCTATTAACCGATCGTAATTTTAATACTTCTTTCTTTGATCCGGTAGGAGGCGGAGACCCCATATTGTTTCAACATTTATTT
PHY1_000156994	species	Bathycoccus prasinos	0.996805112	Archaeplastida	Viridiplantae	Chlorophyta	Mamiellophyceae	Mamiellales	Bathycoccaceae	Bathycoccus	Bathycoccus prasinos	'FO082258'	41875	TCTAAGTCATATTACGAGCCACTCTGGTGGTGCAGTTGACTTAGCTATTTTCAGTTTACATTTATCTGGAGCGAGCAGTATTTTAGGGGCGATTAACTTTATTACCACTATCTTTAACATGCGTGGGCCTGGTCTGGGCTTCCATCGCTTACCTTTATTTGTGTGGTCTGTTCTGATTACGGCCTTCTTACTTCTTCTCTCTTTACCGGTTTTAGCGGGAGCGATTACGATGCTGTTAACGGATCGTAACTTCAATACCTCGTTCTTTGATCCGGCGGGCGGAGGTGACCCTATTTTGTTCCAGCACCTTTTT
PHY1_000073819	species	Pione velans	0.980830671	Opisthokonta	Metazoa	Porifera	Demospongiae	Clionaida	Clionaidae	Pione	Pione velans	'AY561981'	283505	TTTGGCAAGTATACAGGCGCATTCAGGTGGGTCAGTAGATATGGCAATATTTAGTTTGCATTTGGCTGGGATTTCTTCTATATTGGGTGCAATGAATTTTATTACTACAATATTTAATATGAGGGCTCCAGGTATAACAATGGATAGAATGCCGTTATTTGTGTGATCTATTTTAATAACTGCCTTTTTATTATTACTATCTTTGCCTGTGTTAGCAGGTGCTATTACAATGCTTCTTACAGATAGAAATTTTAATACTGCGTTTTTTGATCCTGCAGGTGGAGGTGACCCAATTTTATATCAACATTTATTT
PHY1_000408538	species	Modiolula phaseolina	0.993610224	Opisthokonta	Metazoa	Mollusca	Bivalvia	Mytiloida	Mytilidae	Modiolula	Modiolula phaseolina	'JF496770'	1088538	TTTGTCGTCCTATGTGGGTCATAGTGGCCCTGCGGTAGACATATCTTTGTTTTCTCTTCATTTGGCTGGTGCTTCTTCTATTGGGGGTTCTATTAACTTTTTAACTAGTATGAAAAACATGCCTGTGAACAGTATACGAGGGGAGCGTATAATGTTGTTTTTGTGGTCTATAGTGGTCACAGCTGTGCTATTGCTGATTTCTCTGCCAGTTCTGGCAGGTGGTATTACCATGTTAATTTTCGATCGGCACTTAAATACTTCTTTTTATGACCCGGCTGGAGGTGGGGATCCTGTGTTGTACCAACACTTGTTC
PHY1_000163042	species	Phascolosoma granulatum	0.980830671	Opisthokonta	Metazoa	Annelida	Sipuncula	Phascolosomatiformes	Phascolosomatidae	Phascolosoma	Phascolosoma granulatum	'DBCOI_000000098'	41797	TCTATCCGGAGCCCTCGCACATGCAGGCCCATCCGTCGATCTAGCCATCTTCTCTCTTCACTTAGCAGGAGTAAGATCTATCTTAGGCGCATTAAACTTTATTTCTACAGTAGCTAATATACGCCCAAGAATACTTTCCTGAGAACGCATTCCATTATTTGTATGAGCAGCTTTTATTACAGTAGTTCTTTTATTACTCGCACTGCCCGTTCTAGCAGGTGCTATCACAATACTTCTAACAGATCGAAATTTAAACACAGCTTTCTTTGATCCTGGAGGTGGAGGAGATCCTATTCTATTTAGTCATCTCTTC
PHY1_000068392	species	Pipistrellus pygmaeus	0.996805112	Opisthokonta	Metazoa	Chordata	Mammalia	Chiroptera	Vespertilionidae	Pipistrellus	Pipistrellus pygmaeus	'ABBWP113-06'	246814	TCTAGCAGGAAACCTCGCCCATGCGGGAGCCTCCGTAGATTTAACTATTTTCTCTCTGCACCTGGCGGGTGTATCATCTATTCTAGGGGCAATTAATTTTATTACTACAGTTATTAACATGAAACCCCCTGCCCTCTCCCAATATCAAACACCACTGTTTGTCTGATCAGTACTAATTACAGCCGTTCTTCTCTTATTATCACTCCCAGTGCTTGCCGCTGGTATTACAATACTATTAACAGACCGAAATCTAAACACAACCTTTTTTGACCCCGCAGGAGGAGGAGACCCCATCCTGTATCAACACCTATTC
PHY1_000218300	species	Phyllochaetopterus socialis	0.977707006	Opisthokonta	Metazoa	Annelida	Polychaeta	Spionida	Chaetopteridae	Phyllochaetopterus	Phyllochaetopterus socialis	'GBAN0657-06'	326378	TTTAGCAGCTAATCTTGCACACGCAGGTCCCTCTGTAGACCTAGGAATTTTCTCCCTCCATCTAGCTGGTATCTCCTCTATTCTAGGCGCTATTAATTTTATTTCTACTATTCGAAATATACGCGTGGACGCACTGCAAAGAGCCCGTATACCCCTTTTTGTTTGAGCAACACTAATTACTGTTATTTTACTACTCCTTTCTCTGCCCGTATTAGCCGCCGCAATTACTATACTTCTTACAGATCGAAATTTTAATACCTCATTTTTTGACCCGTCCGGAGGGGGTGACCCGGTTTTATACCAGCACCTCTTC
PHY1_000203282	species	Phascolosoma granulatum	0.984025559	Opisthokonta	Metazoa	Annelida	Sipuncula	Phascolosomatiformes	Phascolosomatidae	Phascolosoma	Phascolosoma granulatum	'DBCOI_000000098'	41797	TCTATCCGGAGCCCTCGCACATGCAGGCCCATCCGTCGATCTGGCCATCTTCTCTCTTCACTTAGCAGGAGTAAGATCTATCTTAGGCGCATTAAACTTTATTTCTACAGTAGCTAATATACGCCCAAGAATACTTTCCTGAGAACGCATTCCATTATTTGTATGAGCAGCTTTTATTACAGTAGTTCTTTTATTACTTGCACTGCCCGTCCTAGCAGGTGCTATCACAATACTTCTAACAGATCGAAATTTAAACACAGCTTTCTTTGATCCTGGAGGTGGAGGAGATCCTATTCTATTTAGTCATCTCTTC
PHY1_000391769	species	Marionia blainvillea	0.990415335	Opisthokonta	Metazoa	Mollusca	Gastropoda	Nudibranchia	Tritoniidae	Marionia	Marionia blainvillea	'GBMIN5043-12'	154647	TTTATCGGGTGCGGTGGGACACGGAGGATGTTCTGTAGATCTGGCAATTTTTTCTCTTCATTTAGCTGGGATGTCTTCTTTACTTGGGGCTATTAATTTTATTACTACAATTTTTAATATACGATCTCCTGCAATAACGATAGATCGATTAAGCCTTTTTGTTTGGTCTGTTCTAGTAACTGCTTTCTTGTTGCTTTTATCTCTTCCTGTATTAGCAGGGGCTATTACGATGTTATTAACTGACCGAAATTTTAATACTAGATTTTTTGATCCTGCGGGTGGGGGTGATCCAATTTTATATCAGCATTTATTC
PHY1_000348015	species	Cornularia cornucopiae	0.993610224	Opisthokonta	Metazoa	Cnidaria	Anthozoa	Alcyonacea	Cornulariidae	Cornularia	Cornularia cornucopiae	'DBCOI_000000154'	1267107	ACTGTCAAGCATTCAAGCTCACTCGGGAGGTGCAGTTGATATGGCTATATTCAGTTTACATCTAGCTGGTATATCTTCCATCTTAGGGGCTATTAATTTTATAACCACTATAATTAACATGAGAGTCCCGGGGATGAGTATGCATAGATTACCCTTATTTGTTTGGTCGGTCTTAATTACGGCCATACTATTATTGTTATCTTTGCCAGTATTAGCGGGGGCTATTACAATGCTATTGACAGACAGAAACTTTAATACAACGTTCTTTGATCCGGCAGGAGGTGGGGATCCCATCTTATTTCAACACTTATTC
PHY1_000397749	species	Peyssonnelia sp.1 LLG	0.993610224	Archaeplastida	Rhodophyta	Rhodophyta	Florideophyceae	Gigartinales	Peyssonneliaceae	Peyssonnelia	Peyssonnelia sp.1 LLG	'REDEU731-11'	10000046	ATTAAGTTCAATACAAAGTCATTCGGGAGGTGCTATTGACTTGGCTATTTTTAGCTTACATTTAGCAGGGGCTTCTTCAATTTTAGGAGCAGTAAATTTTATTTCTACTATTTTAAATATGCGCAGCCCAGGGCAAAGTATGTATAGGATCCCATTATTTGTTTGATCTATCATTGTAACAGCATTTTTGCTTTTATTAGCTGTGCCAGTTTTAGCAGGAGCAATTACAATGCTTTTGACAGATCGAAATTTTAATACATCATTTTTTGATCCAGCTGGAGGAGGGGATCCTATATTATACCAACATTTATTT
PHY1_000029170	species	Corallina sp. CPC2	0.990415335	Archaeplastida	Rhodophyta	Rhodophyta	Florideophyceae	Corallinales	Corallinaceae	Corallina	Corallina sp. CPC2	'DBCOI_000000028'	1412936	ATTAAGCTCCATACAAAGTCATTCTGGTGCCGCTGTGGACTTAGCAATTTTCAGTTTACATATAGCAGGAGCGTCTTCTATATTAGGTGCCGTCAATTTTATTTCTACAATTTTAAATATGCGTAACCCTGGACAAACTATGTATCGAATACCGTTGTTTGTTTGATCTATTTTTGTAACAGCGTTATTATTGCTTTTAGCTGTACCCGTTTTAGCAGGAGCTATAACAATGCTTTTGACGGATCGAAATTTTAATACATCATTTTTTGATCCTGCAGGAGGTGGAGACCCTATTTTGTATCAACATTTATTT
PHY1_000178752	species	Calcinus tubularis	0.993610224	Opisthokonta	Metazoa	Arthropoda	Malacostraca	Decapoda	Diogenidae	Calcinus	Calcinus tubularis	'JSDAZ067-08'	656162	TTTATCCGCGGCCATCGCACATGCAGGAGCATCTGTAGACTTAGGGATTTTTTCTCTTCATTTAGCAGGGGTATCTTCTATTTTAGGAGCTATTAATTTTATGACAACTGTAATTAACATGCGTCCTCAGGGAATAAGGATAGACCGTATGCCTTTATTTGTATGATCTGTGTTTATTACTGCTATTTTGTTATTGTTATCTTTGCCTGTACTGGCAGGTGCAATTACCATGCTATTAACAGACCGTAATTTAAATACTTCTTTCTTCGACCCTGCAGGGGGAGGAGATCCGGTATTATATCAGCACTTGTTC
PHY1_000311929	species	Bathycoccus prasinos	0.993610224	Archaeplastida	Viridiplantae	Chlorophyta	Mamiellophyceae	Mamiellales	Bathycoccaceae	Bathycoccus	Bathycoccus prasinos	'FO082258'	41875	TCTAAGTCATATTACGAGCCACTCTGGTGGTGCAGTTGATTTAGCTATTTTCAGTTTACATTTATCTGGAGCGAGCAGTATTTTAGGGGCGATTAACTTTATTACCACTATCTTTAACATGCGTGGGCCTGGTCTGGGCTTCCATCGCTTACCTTTATTTGTGTGGTCTGTGCTGATTACAGCCTTCTTACTTCTTCTCTCTTTACCGGTTTTAGCGGGAGCGATTACGATGCTGTTAACGGATCGTAACTTCAATACCTCGTTCTTTGATCCGGCGGGCGGAGGTGACCCTATTTTGTTCCAGCACCTTTTT
PHY1_000023514	species	Antithamnion cruciatum	0.987220447	Archaeplastida	Rhodophyta	Rhodophyta	Florideophyceae	Ceramiales	Ceramiaceae	Antithamnion	Antithamnion cruciatum	'ABMMC10104-10'	207918	TTTAAGTTCAATTCAAAGTCATTCAGGTGCAGCAGTAGACTTAGCCATTTTTAGTTTACATTTATCAGGTGCGTCATCAATTTTAGGAGCAATAAATTTTATATCAACAATTGTAAATATGCGCAATCCTGGCCAAAGTATGTATAGAATTCCACTATTTGTTTGATCAATTTTTGTAACAGCGTTTTTACTTCTACTAGCTGTCCCAGTTTTAGCTGGTGCAATCACTATGCTTTTAACTGATCGTAATTTTAATACGACTTTTTTTGATCCAGCAGGTGGAGGTGATCCTATTTTATATCAACATTTATTT
PHY1_000029276	species	Pione velans	0.980830671	Opisthokonta	Metazoa	Porifera	Demospongiae	Clionaida	Clionaidae	Pione	Pione velans	'AY561981'	283505	TTTGGCAAGTATACAGGCGCATTCAGGTGGGTCAGTAGATATGGCAATATTTAGTTTGCATTTGGCTGGGATTTCTTCTATATTGGGTGCAATGAATTTTATTACTACAATATTTAATATGAGGGCTCCAGGTATAACAATGGATAGAATGCCGTTATTTGTGTGATCTATTTTAATAACTGCTTTTTTATTATTACTATCTTTGCCTGTGTTAGCAGGTGCTATTACAATGCTTCTTACAGATAGAAATTTTAATACTGCGTTTTTTGATCCTGCAGGTGGGGGTGACCCAATTTTATATCAACATTTATTT
PHY1_000214475	species	Oithona similis	0.996805112	Opisthokonta	Metazoa	Arthropoda	Maxillopoda	Cyclopoida	Oithonidae	Oithona	Oithona similis	'BNSC296-11'	324873	TCTGAGTTCTTATATTTTTCACGGGGGAGCATCTGTGGACTTTACAATTTTTAGCCTCCACCTAGCCGGAGTCTCTTCCCTCCTGGGGGCAGTAAACTTTATTAGCACGGTTTTAAATTTACGGGCATTAGGTATGTTAATAGATCGCATACCTTTATTCCCATGGGCAGTATTTATTACTGCTATTCTGCTTCTTTTGTCACTTCCCGTTTTAGCAGGAGCTATCACTATACTCTTGACAGATCGAAATTTAAACACGTCTTTTTATGATCCTATAGGCGGGGGTGACCCTGTCCTCTATCAGCACTTGTTT
PHY1_000093017	species	Sarcotragus spinosulus	0.993610224	Opisthokonta	Metazoa	Porifera	Demospongiae	Dictyoceratida	Irciniidae	Sarcotragus	Sarcotragus spinosulus	'HE591460'	1088795	GCTATCTGGCGGTATGGGGCACTCCGGGCCATCTGTGGATATGGCGATTTTTAGTTTGCATTTGGCGGGCATATCTTCTATCTTGGGGGCGATTAATTTTATTAGTACTATCTTTAATATGCGGGCGTCTGGCATAAGTTGAACTCGAGTGCCTTTGTTTGTATGATCTATTTTAGTTACAGTGTTTTTATTATTATTGTCATTACCAGTATTGGCCGGTGGAATAACGATGCTATTAACCGATCGTAATTTTAATACTTCTTTCTTTGATCCGGTAGGAGGCGGAGACCCCATATTGTTTCAACATTTATTT
PHY1_000259858	species	Synalpheus gambarelloides	0.993610224	Opisthokonta	Metazoa	Arthropoda	Malacostraca	Decapoda	Alpheidae	Synalpheus	Synalpheus gambarelloides	'DBCOI_000000114'	242073	TTTATCCGCAGGAATTGCCCACGCTGGAGCTTCAGTAGATTTAGGAATCTTTTCACTCCACCTTGCTGGAGTTTCTTCAATCCTAGGAGCAGTTAATTTTATAACAACAGTAATCAATATGCGAGCAACAGGAATCACACTAGATCGAATGCCTTTATTTGTTTGATCTGTATTCCTAACAGCTATTCTACTACTTCTAAGACTACCGGTTTTAGCAGGGGCTATTACTATACTTCTCACAGACCGAAATCTAAACACAGCATTCTTTGACCCGGCTGGAGGGGGAGACCCCATTTTATACCAGCACCTGTTC
PHY1_000150000	species	Platynereis dumerilii	0.993610224	Opisthokonta	Metazoa	Annelida	Polychaeta	Phyllodocida	Nereididae	Platynereis	Platynereis dumerilii	'SKAG108-12'	6359	TTTATCCAGTAATATTGCTCATGCTGGCCCCTCAGTAGACCTGGCAATCTTTTCTCTTCACCTAGCGGGGGTGTCCTCTATTATAGGGGCCTTAAATTTTATTACCACAGTTATCAATATACGCTCAAAAGGACTAAAACTAGAACGTGTCCCTTTATTTGTATGATCTGTAGTAATTACAGCAGTTCTTCTACTATTAAGGCTTCCAGTGTTAGCGGGTGCTATCACAATATTATTAACGGACCGAAACCTAAACACTGCGTTCTTTGATCCTGCTGGAGGGGGAGACCCAATCCTATACCAGCACTTGTTT
PHY1_000038455	species	Clytia hemisphaerica	0.996805112	Opisthokonta	Metazoa	Cnidaria	Hydrozoa	Leptothecata	Campanulariidae	Clytia	Clytia hemisphaerica	'DBCOI_000000166'	252671	TTTATCAGGGCCTCAAACACATTCAGGAGGATCAGTAGATATGGCAATTTTTAGTTTACATTGTGCAGGTGCTTCATCTATTATGGGTGCCATAAATTTTATTACAACAATATTTAATATGAGAGCCCCTGGCTTAACTTTAGATAAATTACCATTATTTGTTTGGTCAGTCTTAATTACTGCCTTTTTATTACTTTTATCTTTACCTGTGTTAGCTGGAGCTATTACGATGTTACTTACAGATAGAAATTTTAATACAACATTCTTTGATCCAGCAGGTGGAGGTGATCCAGTATTGTACCAACATTTATTT
PHY1_000142110	species	Peyssonnelia sp.1 LLG	0.993610224	Archaeplastida	Rhodophyta	Rhodophyta	Florideophyceae	Gigartinales	Peyssonneliaceae	Peyssonnelia	Peyssonnelia sp.1 LLG	'REDEU731-11'	10000046	ATTAAGTTCGATACAAAGTCATTCGGGAGGTGCTATTGACTTGGCTATTTTTAGCTTACATTTAGCAGGGGCTTCTTCAATTTTAGGAGCAGTAAATTTTATTTCTACTATTTTAAATATGCGCAGTCCAGGGCAAAGTATGTATAGGATCCCATTATTTGTTTGATCTATCATTGTAACAGCATTTTTACTTTTATTAGCTGTGCCAGTTTTAGCAGGAGCAATTACAATGCTTTTGACAGATCGAAATTTTAATACATCATTTTTTGATCCAGCTGGAGGAGGGGATCCTATATTATATCAACATTTATTT
PHY1_000133897	species	Phascolosoma granulatum	0.987220447	Opisthokonta	Metazoa	Annelida	Sipuncula	Phascolosomatiformes	Phascolosomatidae	Phascolosoma	Phascolosoma granulatum	'DBCOI_000000098'	41797	GCTATCTGGAGCCCTCGCACATGCAGGCCCATCCGTCGATCTGGCCATCTTCTCTCTTCACTTAGCAGGAGTAAGATCTATTTTAGGCGCATTAAACTTTATTTCTACAGTAGCTAATATACGTCCAAGAATACTTTCCTGAGAACGCATTCCATTATTTGTATGAGCAGCTTTTATTACAGTAGTTCTTTTATTACTTGCACTGCCCGTTCTAGCAGGTGCTATCACAATACTTCTAACAGATCGAAATTTAAACACAGCTTTCTTTGATCCTGGAGGTGGAGGAGATCCTATTCTATTTAGTCATCTCTTC
PHY1_000220911	species	Halosydna sp.	0.996805112	Opisthokonta	Metazoa	Annelida	Polychaeta	Phyllodocida	Polynoidae	Halosydna	Halosydna sp.	'DBCOI_000000084'	10000105	TTTAGCCAGAAACATTGCTCATGCAGGTCCTTCTGTGGATTTGGCCATTTTCTCCCTCCACATTGCAGGGGTTTCATCCATTCTAGGAGCTCTAAATTTTATTACAACAGTCATTAACATACGATATAAAGGACTACGTCTGGAACGTGTCCCTTTATTTGTTTGAGCTGCTAAAATTACTGCTATCCTTCTTCTTCTTTCCCTCCCTGTTCTTGCTGGAGCTATTACTATATTACTTACAGACCGAAATTTAAACACAGCATTCTTTGACCCTGCGGGAGGAGGAGACCCTGTTTTATATCAGCACTTATTC
PHY1_000421672	species	Sarcotragus spinosulus	0.993610224	Opisthokonta	Metazoa	Porifera	Demospongiae	Dictyoceratida	Irciniidae	Sarcotragus	Sarcotragus spinosulus	'HE591460'	1088795	TCTATCTGGCGGCATGGGGCACTCCGGGCCATCTGTGGATATGGCGATTTTTAGTTTGCATTTGGCGGGCATATCTTCTATCTTGGGGGCGATTAATTTTATTAGTACTATCTTTAATATGCGGGCGTCTGGAATAAGTTGAACTCGAGTGCCTTTGTTTGTATGATCTATTTTAGTTACAGTGTTTTTATTATTATTGTCATTACCAGTATTGGCCGGGGGAATAACGATGCTATTAACCGATCGTAATTTTAATACTTCTTTCTTTGATCCGGTAGGAGGCGGAGACCCCATATTGTTTCAACATTTATTT
PHY1_000320362	species	Clytia linearis	0.98089172	Opisthokonta	Metazoa	Cnidaria	Hydrozoa	Leptothecata	Campanulariidae	Clytia	Clytia linearis	'GBCI0402-06'	252667	TTTATCAGGACCTCAAACACATTCAGGGGGATCAGTTGATATGGCTATTTTTAGCTTACATTGTGCTGGAGCTTCTTCGATTATGGGAGCCATAAATTTTATTACTACAATATTTAATATGAGAGCCCCTGGATTAACTTTAGATAAATTACCATTGTTTGTATGATCTGTCCTAATAACGGCTTTTCTCTTGTTATTATCGTTACCTGTCTTGGCTGGTGCTATAACAATGCTCTTAACGGATAGAAATTTTAATACTACATTTTTCGACCCTGCAGGGGGAGGTGATCCAGTATTATATCAACATTTGTTC
PHY1_000250924	species	Cliona viridis	0.990415335	Opisthokonta	Metazoa	Porifera	Demospongiae	Clionaida	Clionaidae	Cliona	Cliona viridis	'DBCOI_000000231'	76786	TTTAGCAAGTATACAGGCGCATTCGGGGGGATCAGTAGATATGGCAATATTTAGTTTGCATTTGGCTGGGATTTCTTCAATATTGGGTGCAATGAATTTTATTACTACAATATTTAATATGAGGGCTCCTGGTATAACAATGTATCGAATGCCGTTATTTGTGTGATCTATTTTAGTAACTGCTTTTTTATTATTATTGTCTTTGCCTGTATTAGCTGGGGCGATAACTATGCTTTTAACAGATAGAAATTTTAGTACTGCATTTTTTGATCCCGCAGGTGGAGGTGACCCAATTTTATATCAACATTTATTT
PHY1_000104261	species	AO584	0.993610224	Archaeplastida	Rhodophyta	Rhodophyta	Florideophyceae	Corallinales	Corallinaceae	Jania	AO584	'BERMR281-10'	10000069	TTTAAGTTCTATTCAAAGTCATTCTGGAGGTGCTGTAGATTTAGCTATTTTTAGTTTGCATATAGCAGGAGCTTCTTCAATTTTAGGAGCTGTAAATTTTATATCAACAATTTTAAATATGCGTAATCCAGGGCAAAGTATGTATAGAATTCCTTTGTTTGTTTGATCAATTTTAATTACAGCTTTTTTATTACTTTTAGCAGTACCCGTTTTAGCAGGAGCTATTACAATGTTGTTAACTGATAGAAACTTTAATACATCTTTTTTTGATCCTGCAGGAGGAGGAGATCCTATTTTATATCAACACTTATTC
PHY1_000132997	species	Bathycoccus prasinos	0.993610224	Archaeplastida	Viridiplantae	Chlorophyta	Mamiellophyceae	Mamiellales	Bathycoccaceae	Bathycoccus	Bathycoccus prasinos	'FO082258'	41875	TCTAAGTCATATTACGAGCCACTCTGGTGGTGCAGTTGATTTAGCTATTTTCAGTTTACATTTATCTGGAGCGAGCAGTATTTTAGGGGCGGTTAACTTTATTACTACTATCTTTAACATGCGTGGGCCTGGTCTGGGCTTCCATCGCTTACCTTTATTTGTGTGGTCTGTTCTGATTACGGCCTTCTTACTTCTTCTCTCTTTACCGGTTTTAGCGGGAGCGATTACGATGCTGTTAACGGATCGTAACTTCAATACCTCGTTCTTTGATCCGGCGGGCGGAGGTGACCCTATTTTGTTCCAGCACCTTTTT
PHY1_000308195	species	Protosuberites sp. POR14649	0.977635783	Opisthokonta	Metazoa	Porifera	Demospongiae	Suberitida	Suberitidae	Protosuberites	Protosuberites sp. POR14649	'AY561979'	283545	TTTATCAAGTATACAAGCTCATTCAGGGGGATCGGTGGATATGGCAATTTTTAGTCTTCATTTAGCCGGGATATCTTCAATATTGGGAGCTATGAATTTTATTACAACGATTATAAATATGAGAGCGCCAGGAATTACAATGGACCGAATGCCTTTATTTGTGTGATCTGTTTTAGTAACTGCCGTTTTGTTATTGTTATCTTTACCGGTATTGGCAGGAGCGATAACAATGCTTTTAACAGATCGAAACTTTAATACTGCGTTCTTTGATCCAGCGGGGGGAGGGGATCCTATCTTATATCAACACCTTTTC
PHY1_000202553	species	Calcinus tubularis	0.993610224	Opisthokonta	Metazoa	Arthropoda	Malacostraca	Decapoda	Diogenidae	Calcinus	Calcinus tubularis	'JSDAZ066-08'	656162	TTTATCTGCGGCCATCGCACACGCAGGAGCATCTGTAGACTTAGGGATTTTTTCTCTTCATTTAGCAGGGGTATCCTCTATTTTAGGAGCTATTAATTTTATGACAACTGTGATTAACATGCGTCCTCAGGGAATAAGGATAGACCGTATACCTTTATTTGTATGATCTGTGTTTATTACTGCTATTTTGTTATTGTTATCTTTGCCTGTACTGGCAGGTGCAATTACCATGCTGTTAACAGACCGTAATTTAAATACTTCTTTCTTCGACCCTGCAGGGGGAGGGGATCCGGTATTATATCAGCACTTGTTC
PHY1_000045799	species	Campanularia hincksii	0.987220447	Opisthokonta	Metazoa	Cnidaria	Hydrozoa	Leptothecata	Campanulariidae	Campanularia	Campanularia hincksii	'DBCOI_000000164'	314507	ATTATCGGGTCCTCAAACTCATTCAGGTGGATCAGTAGATTTAGCTATATTCAGTTTACATTGTGCAGGTGCTTCATCCATTATGGGAGCTATAAATTTTATTACTACTATTTTTAATATGAGAGCTCCAGGACTAACTTTCGACAGATTACCGCTATTCGTATGATCAGTTTTAATCACAGCTTTCCTATTACTGTTATCATTACCAGTATTAGCAGGAGCTATTACTATGTTACTAACTGATAGAAATTTTAATACTACATTTTTTGATCCTGCAGGAGGAGGTGATCCAGTATTATATCAACATTTGTTC
PHY1_000244871	species	Phascolosoma granulatum	0.987220447	Opisthokonta	Metazoa	Annelida	Sipuncula	Phascolosomatiformes	Phascolosomatidae	Phascolosoma	Phascolosoma granulatum	'DBCOI_000000098'	41797	TCTATCTGGAGCCCTCGCACATGCAGGCCCATCCGTCGATCTGGCCATCTTCTCTCTTCACTTAGCAGGAGTAAGATCTATTTTAGGCGCATTAAACTTTATTTCTACAGTAGCTAATATACGTCCAAGAATACTTTCCTGAGAACGCATTCCATTATTTGTATGAGCAGCTTTTATTACAGTAGTTCTTTTATTACTTGCACTGCCCGTTCTAGCGGGTGCTATCACAATACTTCTAACAGATCGAAATTTAAACACAGCTTTCTTTGATCCTGGAGGTGGAGGAGATCCTATTCTATTTAGTCATCTCTTC
PHY1_000116134	species	Bathycoccus prasinos	0.993610224	Archaeplastida	Viridiplantae	Chlorophyta	Mamiellophyceae	Mamiellales	Bathycoccaceae	Bathycoccus	Bathycoccus prasinos	'FO082258'	41875	TCTAAGTCATATTACGAGCCACTCTGGTGGTGCAGTTGATTTAGCTATTTTCAGTTTACATTTATCTGGAGCGAGCAGTATTTTAGGGGCGATTAACTTTATTACCACTATCTTTAACATGCGTGGGCCTGGTCTGGGCTTCCATCGCTTACCTTTATTTGTGTGGTCTGTGCTGATTACGGCCTTCTTACTTCTTCTCTCTTTACCGGTTTTAGCGGGAGCGATTACGATGCTGTTAACGGATCGTAACTTCAATACTTCGTTCTTTGATCCGGCGGGCGGAGGTGACCCTATTTTGTTCCAGCACCTTTTT
PHY1_000031626	species	Sarcotragus spinosulus	0.993610224	Opisthokonta	Metazoa	Porifera	Demospongiae	Dictyoceratida	Irciniidae	Sarcotragus	Sarcotragus spinosulus	'HE591460'	1088795	GCTATCTGGCGGTATGGGGCACTCCGGGCCCTCTGTGGATATGGCGATTTTTAGTTTGCATTTGGCGGGCATATCTTCTATCTTGGGGGCGATTAACTTTATTAGTACTATCTTTAATATGCGGGCGTCTGGAATAAGTTGAACTCGAGTGCCTTTGTTTGTATGATCTATTTTAGTTACAGTGTTTTTATTATTATTGTCATTACCAGTATTGGCCGGGGGAATAACGATGCTATTAACCGATCGTAATTTTAATACTTCTTTCTTTGATCCGGTAGGAGGCGGAGACCCCATATTGTTTCAACATTTATTT
NA	NA	NA	NA	NA	NA	NA	NA	NA	NA	NA	NA	NA	NA	NA
NA	NA	NA	NA	NA	NA	NA	NA	NA	NA	NA	NA	NA	NA	NA
PHY1_000046749	species	AV473	0.996805112	Archaeplastida	Rhodophyta	Rhodophyta	Florideophyceae	Gigartinales	Peyssonneliaceae	None	AV473	'REDEU751-11'	10000076	TTTAAGTTCAATTCAAAGCCATTCAGGCGGAGCAGTTGATTTAGCTATTTTTAGTTTGCACTTATCAGGAGCATCATCAATTTTAGGAGCAGTTAATTTTATCTCAACAATTTTAAATATGCGTAGCCCTGGTCAAAGTATGTATAGAATTCCTTTATTTGTTTGATCTATTTTTGTAACTGCTTTTTTATTACTATTGGCAGTACCAGTTTTGGCTGGGGCAATTACAATGCTTTTAACTGATCGAAATTTTAATACATCTTTTTTTGATCCAGCAGGGGGAGGTGATCCCATATTGTATCAACATTTATTT
PHY1_000040668	species	Bathycoccus prasinos	0.996805112	Archaeplastida	Viridiplantae	Chlorophyta	Mamiellophyceae	Mamiellales	Bathycoccaceae	Bathycoccus	Bathycoccus prasinos	'FO082258'	41875	TCTAAGTCATATTACGAGCCACTCTGGTGGTGCAGTTGATTTAGCTATTTTCAGCTTACATTTATCTGGAGCGAGCAGTATTTTAGGGGCGATTAACTTTATTACCACTATCTTTAACATGCGTGGGCCTGGTCTGGGCTTCCATCGCTTACCTTTATTTGTGTGGTCTGTTCTGATTACGGCCTTCTTACTTCTTCTCTCTTTACCGGTTTTAGCGGGAGCGATTACGATGCTGTTAACGGATCGTAACTTCAATACCTCGTTCTTTGATCCGGCGGGCGGAGGTGACCCTATTTTGTTCCAGCACCTTTTT
PHY1_000029558	species	Cliona viridis	0.996805112	Opisthokonta	Metazoa	Porifera	Demospongiae	Clionaida	Clionaidae	Cliona	Cliona viridis	'DBCOI_000000231'	76786	TTTAGCAAGTATACAGGCGCATTCGGGGGGATCAGTAGATATGGCAATATTTAGTTTGCATTTGGCTGGGATTTCTTCAATATTGGGTGCAATGAATTTTATTACTACAATATTTAATATGAGGGCTCCTGGTATAACAATGTATCGAATGCCGTTATTTGTGTGATCAATTTTAGTAACTGCCTTTTTATTATTATTGTCTTTGCCTGTATTAGCTGGGGCGATAACTATGCTTTTAACAGATAGAAATTTTAGTACTGCATTTTTTGATCCCGCAGGTGGAGGGGACCCAATTTTATATCAACATTTATTC
PHY1_000044012	species	Corallina caespitosa	0.990415335	Archaeplastida	Rhodophyta	Rhodophyta	Florideophyceae	Corallinales	Corallinaceae	Corallina	Corallina caespitosa	'ABMMC14526-10'	1141737	TTTAAGCTCAATACAAAGTCATTCTGGTGCTGCTGTAGATCTAGCAATTTTTAGTTTACATATAGCAGGAGCTTCTTCAATATTAGGCGCTGTTAACTTTATCTCAACAATTTTAAATATGCGTAATCCAGGACAGAGTATGTATAGAATGCCTTTATTTGTATGATCGATTTTAGTTACTGCATTATTACTACTTTTAGCTGTACCTGTTTTAGCAGGAGCTATAACCATGCTTTTAACTGATCGAAATTTTAACACGTCTTTCTTCGATCCTGCAGGTGGTGGAGATCCTATTTTATATCAACATCTCTTT
PHY1_000058234	species	Sarcotragus spinosulus	0.993630573	Opisthokonta	Metazoa	Porifera	Demospongiae	Dictyoceratida	Irciniidae	Sarcotragus	Sarcotragus spinosulus	'GBSP8891-13'	1088795	GCTATCTGGCGGTATGGGGCACTCCGGGCCATCTGTGGATATGGCGATTTTTAGTTTGCATTTGGCGGGCATATCTTCTATCTTGGGGGCGATTAATTTTATTAGTACTATCTTTAATATGCGGGCGTCTGGAATAAGTTGAACTCGAGTGCCTTTGTTTGTATGATCTATTTTAGTTACAGTGTTTTTATTATTATTGTCATTACCAGTATTGGCCGGGGGAATAACTATGCTATTAACCGATCGTAATTTTAATACTTCTTTCTTTGATCCGGTAGGAGGCGGGGACCCCATATTGTTTCAACATTTATTT
PHY1_000094478	species	Corallina caespitosa	0.990415335	Archaeplastida	Rhodophyta	Rhodophyta	Florideophyceae	Corallinales	Corallinaceae	Corallina	Corallina caespitosa	'ABMMC14526-10'	1141737	TTTAAGTTCAATACAAAGTCATTCTGGTGCTGCTGTAGATCTAGCAATTTTTAGTTTACATATAGCAGGAGCTTCTTCAATATTAGGCGCTGTTAATTTTATCTCAACAATTTTAAATATGCGTAATCCAGGACAGAGTATGTATAGAATGCCTTTATTTGTATGATCGATTTTAGTTACTGCATTATTACTACTTTTAGCTGTACCTGTTTTAGCAGGAGCTATAACCATGCTTTTAACTGATCGAAATTTTAACACGTCTTTCTTCGATCCTGCAGGTGGTGGAGATCCTATTTTATATCAACATCTCTTT
PHY1_000001320	species	Corallina caespitosa	0.990415335	Archaeplastida	Rhodophyta	Rhodophyta	Florideophyceae	Corallinales	Corallinaceae	Corallina	Corallina caespitosa	'ABMMC14526-10'	1141737	TTTAAGTTCAATACAAAGTCATTCTGGTGCTGCTGTAGATCTAGCAATTTTTAGTTTACATATAGCAGGAGCTTCTTCAATATTAGGCGCTGTTAACTTTATCTCAACAATTTTAAATATGCGTAATCCAGGACAGAGTATGTATAGAATGCCTTTATTTGTATGATCGATTTTAGTTACTGCATTATTACTACTTTTAGCTGTACCTGTTTTAGCAGGAGCTATAACCATGCTTTTAACTGATCGAAATTTTAACACGTCTTTCTTCGATCCTGCAGGTGGTGGAGATCCTATTTTATACCAACATCTCTTT
PHY1_000054911	species	Calcinus tubularis	0.996805112	Opisthokonta	Metazoa	Arthropoda	Malacostraca	Decapoda	Diogenidae	Calcinus	Calcinus tubularis	'JSDAZ067-08'	656162	TTTATCCGCGGCCATCGCACATGCAGGAGCATCTGTAGACTTAGGGATTTTTTCTCTTCATTTAGCAGGGGTATCTTCTATTTTAGGAGCTATTAATTTTATGACAACTGTAATTAACATGCGTCCTCAGGGAATAAGGATAGACCGTATGCCTTTATTTGTATGGTCTGTGTTTATTACTGCTATTTTGTTATTGTTATCTTTGCCTGTGCTGGCAGGTGCAATTACCATGCTGTTAACAGACCGTAATTTAAATACTTCTTTCTTCGACCCTGCAGGGGGAGGAGATCCGGTATTATATCAGCACTTGTTC
PHY1_000026481	species	Corallina caespitosa	0.990415335	Archaeplastida	Rhodophyta	Rhodophyta	Florideophyceae	Corallinales	Corallinaceae	Corallina	Corallina caespitosa	'ABMMC14526-10'	1141737	TTTAAGTTCAATACAAAGTCATTCTGGTGCTGCTGTAGATCTAGCAATTTTTAGTTTACATATAGCAGGAGCTTCTTCAATATTAGGCGCTGTTAACTTTATCTCAACAATTTTAAATATGCGTAATCCAGGACAGAGTATGTATAGAATGCCTTTATTTGTATGATCGATTTTAGTTACTGCATTATTACTACTTTTAGCTGTACCTGTTTTAGCAGGAGCTATAACCATGCTTTTAACTGATCGAAATTTTAACACGTCTTTCTTCGATCCCGCAGGTGGTGGAGATCCTATTTTATATCAACATCTCTTT
PHY1_000039477	species	Sarcotragus spinosulus	0.993630573	Opisthokonta	Metazoa	Porifera	Demospongiae	Dictyoceratida	Irciniidae	Sarcotragus	Sarcotragus spinosulus	'GBSP8891-13'	1088795	GCTATCTGGCGGTATGGGGCACTCCGGGCCATCTGTGGATATGGCGATTTTTAGTTTGCATTTGGCGGGCATATCTTCTATCTTGGGGGCGATTAATTTTATTAGTACTATCTTTAATATGCGGGCGTCTGGAATAAGTTGAACTCGAGTGCCTTTGTTTGTATGATCTATTTTAGTTACAGTGTTTTTATTATTATTGTCATTACCAGTATTGGCCGGGGGAATAACTATGCTATTAACCGATCGTAATTTTAATACCTCTTTCTTTGATCCGGTAGGAGGCGGAGACCCCATATTGTTTCAACATTTATTT
PHY1_000025310	species	Cornularia cornucopiae	0.996805112	Opisthokonta	Metazoa	Cnidaria	Anthozoa	Alcyonacea	Cornulariidae	Cornularia	Cornularia cornucopiae	'DBCOI_000000154'	1267107	ACTGTCAAGCATTCAAGCTCACTCGGGAGGGGCAGTCGATATGGCTATATTCAGTTTACATCTAGCTGGTATATCTTCCATCTTAGGGGCTATTAATTTTATAACCACTATAATTAACATGAGAGTCCCGGGGATGAGTATGCATAGATTACCCTTATTTGTTTGGTCAGTCTTAATTACGGCCATACTATTATTGTTATCTTTGCCAGTATTAGCGGGGGCTATTACAATGCTATTGACAGACAGAAACTTTAATACAACGTTCTTTGATCCGGCAGGAGGTGGGGATCCCATCTTATTTCAACACTTATTC
PHY1_000005903	species	Platynereis dumerilii	0.996805112	Opisthokonta	Metazoa	Annelida	Polychaeta	Phyllodocida	Nereididae	Platynereis	Platynereis dumerilii	'SKAG108-12'	6359	TTTATCCAGTAATATTGCTCATGCTGGCCCCTCAGTAGACCTGGCAATCTTTTCTCTTCACCTAGCGGGGGTGTCCTCTATTATAGGGGCCTTCAATTTTATTACCACAGTTATCAATATACGCTCAAAAGGACTAAAACTAGAACGTGTCCCTTTATTTGTATGATCTGTAGTAATTACAGCGGTTCTTCTACTATTAAGGCTTCCAGTGTTAGCGGGTGCTATCACAATATTATTAACAGACCGAAACCTAAACACTGCGTTCTTTGATCCTGCTGGAGGGGGAGACCCAATCCTATACCAGCACTTGTTT
PHY1_000037547	species	Mesophyllum expansum	0.993610224	Archaeplastida	Rhodophyta	Rhodophyta	Florideophyceae	Hapalidiales	Hapalidiaceae	Mesophyllum	Mesophyllum expansum	'DBCOI_000000031'	1503747	TTTAAGTTCTATACAAAGCCATTCAGGCGCAGCTGTAGATTTAGCAATTTTTAGCCTACATTTAGCTGGAGCATCATCTATTCTAGGTGCAGTTAATTTTATTTCAACTATATTAAATATGCGTAATCCAGGACAGAATATGTATAGAATGCCCTTATTTGTTTGATCTATACTTGTAACAGCTTTTTTACTTTTACTAGCGGTACCTGTTCTTGCTGGTGCAATTACAATGTTACTAACAGATCGAAATTTTAATACGTCTTTTTTTGATCCAGCGGGAGGAGGAGATCCCATTTTATATCAACACTTATTT
PHY1_000071052	species	Ircinia variabilis	0.996805112	Opisthokonta	Metazoa	Porifera	Demospongiae	Dictyoceratida	Irciniidae	Ircinia	Ircinia variabilis	'HE591459'	468559	GCTATCTGGCGGCATGGGGCACTCCGGGCCATGTGTGGATATGGCCATTTTTAGTTTGCATTTGGCGGGCATATCTTCTATCTTGGGGGCGATTAATTTCATTAGTACTATTTTTAATATGCGGGCGCCGGGAATAAGTTGAACTCGACTGCCTTTGTTTGTATGATCTATTTTAGTTACGGTGTTTTTATTATTATTGTCATTACCAGTATTGGCCGGGGGGATAACTATGTTATTAACTGATCGGAATTTTAACACTTCTTTCTTTGATCCGGTAGGAGGCGGGGACCCTATATTGTTCCAACATTTATTT
PHY1_000008188	species	AO584	0.996805112	Archaeplastida	Rhodophyta	Rhodophyta	Florideophyceae	Corallinales	Corallinaceae	Jania	AO584	'BERMR281-10'	10000069	TTTAAGTTCTATTCAAAGTCATTCTGGAGGTGCTGTAGATTTAGCTATTTTTAGTTTGCATATAGCAGGAGCTTCTTCAATTTTAGGAGCTGTAAATTTTATATCAACAATTTTAAATATGCGTAATCCAGGGCAAAGTATGTATAGAATTCCTTTGTTTGTTTGATCAATTTTAATTACAGCTTTTTTATTACTTTTAGCAGTACCCGTTTTAGCAGGAGCTATTACAATGTTGTTAACTGATAGAAACTTTAATACATCTTTTTTTGATCCTGCAGGAGGGGGAGATCCTATTTTATATCAACATTTATTT
PHY1_000015276	species	Crambe crambe	0.996805112	Opisthokonta	Metazoa	Porifera	Demospongiae	Poecilosclerida	Esperiopsidae	Crambe	Crambe crambe	'DBCOI_000000239'	3722	GTTATCGGGGATAGAGGCTCATTCTGGGGGGTCTGTAGATTTAGTGATATTTAGTTTACATTTAGCGGGGATATCGTCGATATTAGGAGCAATGAATTTTATAACGACGGTGGTGAATATGAGGGTGAATGTAATGACTTGGGGTAGGTTGCCATTGTTTGTGTGATCTATCTTAGTGACAGCGGTTTTATTGTTATTATCTTTACCGGTATTAGCTGGAGCGATAACGATGTTATTGACGGATAGGAATTTTAATACTTCGTTTTTTGATCCTGCGGGAGGAGGTGATCCGATATTATATCAGCATTTATTT
PHY1_000022167	species	Hymeniacidon sinapium	0.996805112	Opisthokonta	Metazoa	Porifera	Demospongiae	Suberitida	Halichondriidae	Hymeniacidon	Hymeniacidon sinapium	'KF192342'	364019	TTTATCAAGTATACAATTTCACTCAGGGGGATCGGTAGATATGGCAATTTTTAGCCTGCATTTAGCTGGGATATCTTCAATATTGGGAGCTATGAATTTTATTACAACCATTATAAATATGAGAGCACCAGGGATTACAATGGACCGAATGCCTTTATTTGTGTGATCTGTTTTAGTAACAGCCGTTTTGTTATTGTTATCTTTACCAGTATTTGCAGGAGCTATAACAATGCTTTTAACAGATCGAAACTTTAATACTGCATTCTTTGATCCGGCGGGGGGAGGTGATCCTATTTTATATCAACACCTTTTC
PHY1_000006444	species	Synalpheus gambarelloides	0.996805112	Opisthokonta	Metazoa	Arthropoda	Malacostraca	Decapoda	Alpheidae	Synalpheus	Synalpheus gambarelloides	'DBCOI_000000114'	242073	TTTATCCGCAGGAATTGCCCACGCTGGAGCTTCAGTAGATTTAGGAATCTTTTCACTCCACCTTGCTGGAGTTTCTTCAATCCTAGGAGCAGTTAATTTTATAACAACAGTAATCAATATGCGAGCAACAGGAATCACACTAGATCGAATGCCTTTATTTGTTTGATCTGTATTCCTAACAGCCATTCTACTACTTCTAAGACTACCGGTTTTAGCAGGGGCTATTACTATGCTTCTCACAGACCGAAATCTAAACACAGCATTCTTTGACCCGGCTGGAGGGGGAGACCCCATTTTATACCAGCACCTATTC
PHY1_000047993	species	AO584	0.996805112	Archaeplastida	Rhodophyta	Rhodophyta	Florideophyceae	Corallinales	Corallinaceae	Jania	AO584	'BERMR281-10'	10000069	TTTAAGTTCTATTCAAAGTCATTCTGGAGGTGCTGTAGATTTAGCTATTTTTAGTTTGCATATAGCAGGAGCTTCTTCAATTTTAGGAGCTGTAAATTTTATATCAACAATTTTAAATATGCGTAATCCAGGGCAAAGTATGTATAGAATTCCTTTGTTTGTTTGATCAATTTTAATTACAGCTTTTTTATTACTTTTAGCAGTACCCGTTTTAGCAGGAGCTATTACAATGTTGTTAACTGATAGAAACTTTAATACATCTTTTTTTGACCCTGCAGGAGGAGGAGATCCTATTTTATATCAACATTTATTT
PHY1_000092094	species	Campanularia hincksii	0.993610224	Opisthokonta	Metazoa	Cnidaria	Hydrozoa	Leptothecata	Campanulariidae	Campanularia	Campanularia hincksii	'DBCOI_000000164'	314507	GTTATCGGGTCCTCAAACTCATTCAGGTGGATCAGTAGATTTAGCTATATTCAGTTTACATTGTGCAGGTGCTTCATCCATTATGGGAGCTATAAATTTTATTACTACTATTTTTAATATGAGAGCTCCAGGACTAACTTTCGACAGATTACCGCTATTCGTATGATCAGTTTTAATCACAGCTTTCTTATTACTATTATCATTACCAGTATTAGCAGGAGCTATTACTATGTTACTAACTGATAGAAATTTTAATACTACATTTTTTGATCCTGCAGGAGGAGGTGATCCAGTATTATATCAACATTTGTTT
PHY1_000015856	species	Clytia hemisphaerica	0.996805112	Opisthokonta	Metazoa	Cnidaria	Hydrozoa	Leptothecata	Campanulariidae	Clytia	Clytia hemisphaerica	'DBCOI_000000166'	252671	TTTATCAGGACCTCAAACACATTCAGGAGGATCAGTAGATATGGCGATTTTTAGTTTACATTGTGCAGGTGCTTCATCTATTATGGGTGCCATAAATTTTATTACAACAATATTTAATATGAGAGCCCCTGGCTTAACTTTAGATAAATTACCATTATTTGTTTGGTCAGTCTTAATTACTGCCTTTTTATTACTTTTATCTTTACCTGTGTTAGCTGGAGCTATTACGATGTTACTTACAGATAGAAATTTTAATACAACATTCTTTGATCCAGCAGGTGGAGGTGATCCAGTATTGTACCAACATTTATTT
PHY1_000064425	species	Bathycoccus prasinos	0.996805112	Archaeplastida	Viridiplantae	Chlorophyta	Mamiellophyceae	Mamiellales	Bathycoccaceae	Bathycoccus	Bathycoccus prasinos	'FO082258'	41875	TCTAAGTCATATTACGAGCCACTCTGGTGGTGCAGTTGATTTAGCTATTTTCAGTTTACATTTATCTGGAGCGAGCAGTATTTTAGGGGCGATTAACTTTATTACCACTATCTTTAACATGCGTGGGCCTGGTCTGGGCTTCCATCGCTTACCTTTATTTGTGTGGTCTGTTCTGATTACAGCCTTCTTACTTCTTCTCTCTTTACCGGTTTTAGCGGGAGCGATTACGATGCTGTTAACGGATCGTAACTTCAATACCTCGTTCTTTGATCCGGCGGGCGGAGGTGACCCTATTTTGTTCCAGCACCTTTTT
PHY1_000020541	species	AO584	0.996805112	Archaeplastida	Rhodophyta	Rhodophyta	Florideophyceae	Corallinales	Corallinaceae	Jania	AO584	'BERMR281-10'	10000069	TTTAAGTTCTATTCAAAGTCATTCTGGAGGTGCTGTAGATTTAGCTATTTTTAGTTTGCATATAGCAGGAGCTTCTTCAATTTTAGGAGCTGTAAATTTTATATCAACAATTTTAAATATGCGTAATCCAGGGCAAAGTATGTATAGAATTCCTTTGTTTGTTTGATCAATTTTAATTACAGCTTTTTTATTACTTTTAGCGGTACCCGTTTTAGCAGGAGCTATTACAATGTTGTTAACTGATAGAAACTTTAATACATCTTTTTTTGATCCTGCAGGAGGAGGAGATCCTATTTTATATCAACATTTATTT
PHY1_000006898	species	Bathycoccus prasinos	0.996805112	Archaeplastida	Viridiplantae	Chlorophyta	Mamiellophyceae	Mamiellales	Bathycoccaceae	Bathycoccus	Bathycoccus prasinos	'FO082258'	41875	TCTAAGTCATATTACGAGCCACTCTGGTGGTGCAGTTGATTTAGCTATTTTCAGTTTACATTTATCTGGAGCGAGCAGTATTTTAGGGGCGATTAACTTTATTACCACTATCTTTAACATGCGTGGGCCTGGTCTGGGCTTCCATCGCTTACCTTTATTTGTGTGGTCTGTTCTGATTACGGCCTTCTTACTTCTTCTCTCTTTACCGGTTTTAGCGGGGGCGATTACGATGCTGTTAACGGATCGTAACTTCAATACCTCGTTCTTTGATCCGGCGGGCGGAGGTGACCCTATTTTGTTCCAGCACCTTTTT
PHY1_000055295	species	Crambe crambe	0.996805112	Opisthokonta	Metazoa	Porifera	Demospongiae	Poecilosclerida	Esperiopsidae	Crambe	Crambe crambe	'DBCOI_000000239'	3722	ATTATCGGGGATAGAGGCTCATTCTGGGGGGTCTGTAGATTTAGTGATATTTAGTTTACATTTAGCGGGGATATCGTCGATATTAGGAGCAATGAATTTTATAACGACGGTGGTGAATATGAGGGTGAATGTAATGACTTGGGGTAGGTTGCCATTGTTTGTGTGATCTATCTTAGTGACAGCGGTTTTATTGTTATTATCTTTACCGGTATTAGCTGGAGCGATAACGATGTTATTGACGGATAGGAATTTTAATACTTCGTTTTTTGATCCTGCGGGAGGGGGTGATCCGATATTATATCAGCATTTATTT
PHY1_000145726	species	Asparagopsis taxiformis	0.996805112	Archaeplastida	Rhodophyta	Rhodophyta	Florideophyceae	Bonnemaisoniales	Bonnemaisoniaceae	Asparagopsis	Asparagopsis taxiformis	'BERMR150-10'	260499	TTTAAGTTCTATACAAAGTCACTCGGGTGCAGCAATAGATTTAGCAATTTTTAGTTTGCATTTATCGGGTGCATCATCTATTTTAGGTGCTATTAATTTTATCTCAACTATTTTCAATATGCGTAGTTCAGGTCAGACTATGTATAGAATTCCGTTGTTTGTATGATCAATTTTAGTAACAGCCTTTTTACTTTTATTAGCAGTTCCTGTTTTAGCGGGAGCGATTACAATGCTTTTAACGGATCGTAATTTTAATACATCCTTCTTTGATCCTGGTGGTGGTGGTGATCCTGTTTTATATCAACATCTTTTT
PHY1_000003494	species	Peyssonnelia sp.1 LLG	0.996805112	Archaeplastida	Rhodophyta	Rhodophyta	Florideophyceae	Gigartinales	Peyssonneliaceae	Peyssonnelia	Peyssonnelia sp.1 LLG	'REDEU731-11'	10000046	ATTAAGTTCAATACAAAGCCATTCGGGAGGTGCTATTGACTTGGCTATTTTTAGCTTACATTTAGCAGGGGCTTCTTCAATTTTAGGAGCAGTAAATTTTATTTCTACTATTTTAAATATGCGCAGTCCAGGGCAAAGTATGTATAGGATCCCATTATTTGTTTGATCTATCATTGTAACAGCATTTTTACTTTTATTAGCTGTGCCAGTTTTAGCAGGAGCAATTACAATGCTTTTGACAGATCGAAATTTTAATACATCATTTTTTGATCCAGCTGGAGGAGGGGATCCTATATTATACCAACATTTATTT
PHY1_000059043	species	Cliona viridis	0.993610224	Opisthokonta	Metazoa	Porifera	Demospongiae	Clionaida	Clionaidae	Cliona	Cliona viridis	'DBCOI_000000231'	76786	TTTAGCAAGTATACAGGCGCATTCGGGGGGATCAGTAGATATGGCAATATTTAGTTTGCATTTGGCTGGGATTTCTTCAATATTGGGTGCAATGAATTTTATTACTACAATATTTAATATGAGGGCTCCTGGTATAACAATGTATCGAATGCCGTTATTTGTGTGATCAATTTTAGTAACTGCTTTTTTATTATTATTGTCTTTGCCTGTATTAGCTGGGGCGATAACTATGCTTTTAACAGATAGAAATTTTAGTACTGCATTTTTTGATCCCGCAGGTGGGGGGGACCCAATTTTATACCAACATTTATTC
PHY1_000014061	species	Ircinia variabilis	0.996805112	Opisthokonta	Metazoa	Porifera	Demospongiae	Dictyoceratida	Irciniidae	Ircinia	Ircinia variabilis	'HE591459'	468559	GCTATCTGGTGGCATGGGGCATTCCGGGCCATGTGTGGATATGGCCATTTTTAGTTTGCATTTGGCGGGCATATCTTCTATCTTGGGGGCGATTAATTTCATTAGTACTATTTTTAATATGCGGGCGCCGGGAATAAGTTGAACTCGACTGCCTTTGTTTGTATGATCTATTTTAGTTACGGTGTTTTTATTATTATTGTCATTACCAGTATTGGCCGGGGGGATAACTATGTTATTAACTGATCGGAATTTTAACACTTCTTTCTTTGATCCGGTAGGAGGCGGGGACCCTATATTGTTCCAACATTTATTT
PHY1_000037791	species	Ircinia variabilis	0.996805112	Opisthokonta	Metazoa	Porifera	Demospongiae	Dictyoceratida	Irciniidae	Ircinia	Ircinia variabilis	'HE591459'	468559	GCTATCTGGCGGCATGGGGCATTCCGGGCCATGTGTGGATATGGCCATTTTTAGTTTGCATTTGGCGGGCATATCTTCTATCTTGGGGGCGATTAATTTCATTAGTACTATTTTTAATATGCGGGCGCCGGGAATAAGTTGAACTCGACTGCCTTTGTTTGTATGATCTATTTTAGTTACGGTGTTTTTATTATTATTGTCATTACCAGTATTGGCCGGGGGGATAACTATGTTATTAACTGATCGGAATTTTAACACTTCTTTCTTTGATCCGGTGGGAGGCGGGGACCCTATATTGTTCCAACATTTATTT
PHY1_000025964	species	Phascolosoma granulatum	0.987220447	Opisthokonta	Metazoa	Annelida	Sipuncula	Phascolosomatiformes	Phascolosomatidae	Phascolosoma	Phascolosoma granulatum	'DBCOI_000000098'	41797	TCTATCTGGAGCCCTCGCACATGCAGGCCCATCCGTCGATCTGGCCATCTTCTCTCTTCACTTAGCAGGAGTAAGATCTATTTTAGGCGCATTAAACTTTATTTCTACAGTAGCTAATATACGTCCAAGAATACTTTCCTGAGAACGCATTCCATTATTTGTATGAGCAGCTTTTATTACAGTAGTTCTTTTATTACTTGCACTGCCCGTTCTAGCAGGTGCTATCACAATACTTCTAACAGATCGAAATTTAAACACAGCTTTCTTTGATCCTGGAGGTGGAGGAGATCCTATTCTATTTAGCCATCTCTTC
PHY1_000060724	species	Limaria hians	0.980952381	Opisthokonta	Metazoa	Mollusca	Bivalvia	Limoida	Limidae	Limaria	Limaria hians	'GBMLB0379-06'	120439	TTTATCAGGGCTAACTGGAAGGTGAAGGTACAGGATTGATCTGACAATTTTCTCTCTTCACCTGGCAGGAATTTCTTCTATGTCTGGGGCTATTAATTTTTTAACTACTATATACAATTGTCGGCCTACTTTGATAAAGGGAGAGCGGGTTCCGCTATATCCGTGGGCTGCTATTGTTACTAGGATCTTATTGGTGGGGGCTATTCCTGTCCTTGCAGGGGCTTTGACTATGCTCTTGTTAGATCGGCACGTGAACAGAACCTTCTTTGACCCAATTGGAGGGGGGGATCCTGTTTTGTTCCAGCATTTGTTC
PHY1_000005177	species	Synalpheus gambarelloides	0.996805112	Opisthokonta	Metazoa	Arthropoda	Malacostraca	Decapoda	Alpheidae	Synalpheus	Synalpheus gambarelloides	'DBCOI_000000114'	242073	TTTATCCGCAGGAATTGCCCACGCTGGCGCTTCAGTAGATTTAGGAATCTTTTCACTCCACCTTGCTGGAGTTTCTTCAATCCTAGGAGCAGTTAATTTTATAACAACAGTAATCAATATGCGAGCAACAGGAATCACACTAGATCGAATGCCTTTATTTGTTTGATCTGTATTCCTAACAGCTATTCTACTACTTCTAAGACTACCGGTTTTAGCAGGGGCTATTACTATGCTTCTCACAGACCGAAATCTAAACACAGCATTCTTTGACCCGGCTGGAGGGGGAGACCCCATTTTATACCAGCACCTATTC
PHY1_000085210	species	Desmapsamma anchorata	0.977635783	Opisthokonta	Metazoa	Porifera	Demospongiae	Poecilosclerida	Desmacididae	Desmapsamma	Desmapsamma anchorata	'HE591461'	698789	TTTATCTAGTATTCAGGCCCATTCTGGGGGTTCAGTAGATTTGGTAATATTTAGTTTACATTTAGCGGGGATCTCCTCGATATTGGGGGCTATGAATTTTATAACTACTATAATAAATATGAGAGCGCCAGGGATAACAATGGATAGAATGCCTTTGTTTGTTTGGTCTATTTTAGTAACTGCGGTTTTATTATTATTATCATTACCCGTATTAGCAGGTGCAATTACTATGTTATTAACGGATAGAAATTTCAATACTGCTTTTTTTGATCCTGCGGGGGGGGGAGACCCTATTTTATATCAACATTTATTT
PHY1_000016449	species	Asparagopsis taxiformis	0.996805112	Archaeplastida	Rhodophyta	Rhodophyta	Florideophyceae	Bonnemaisoniales	Bonnemaisoniaceae	Asparagopsis	Asparagopsis taxiformis	'BERMR150-10'	260499	TTTAAGTTCTATTCAAAGTCATTCGGGTGCAGCAATAGATTTAGCAATTTTTAGTTTGCATTTATCGGGTGCATCATCTATTTTAGGTGCTATTAATTTTATCTCAACTATTTTCAATATGCGTAGTTCAGGTCAGACTATGTATAGAATTCCGTTGTTTGTATGATCAATTTTAGTAACAGCCTTTTTACTTTTATTAGCAGTTCCTGTTTTAGCGGGAGCGATTACAATGCTTTTAACGGATCGTAATTTTAATACATCCTTCTTTGATCCTGGTGGTGGTGGTGATCCTGTTTTATATCAACATCTTTTT
PHY1_000048610	species	Asparagopsis taxiformis	0.996805112	Archaeplastida	Rhodophyta	Rhodophyta	Florideophyceae	Bonnemaisoniales	Bonnemaisoniaceae	Asparagopsis	Asparagopsis taxiformis	'BERMR150-10'	260499	TTTAAGTTCTATACAAAGTCATTCGGGTGCAGCAATAGATTTAGCAATTTTTAGTTTGCATTTATCGGGTGCATCATCTATTTTAGGTGCTATTAATTTTATCTCAACTATTTTCAATATGCGTAGTTCAGGTCAGACTATGTATAGAATTCCGTTGTTTGTATGATCAATTTTAGTAACAGCCTTTTTACTTTTATTAGCAGTTCCTGTTTTAGCGGGAGCGATTACAATGCTTTTAACGGACCGTAATTTTAATACATCCTTCTTTGATCCTGGTGGTGGTGGTGATCCTGTTTTATATCAACATCTTTTT
PHY1_000016794	species	Limaria hians	0.977777778	Opisthokonta	Metazoa	Mollusca	Bivalvia	Limoida	Limidae	Limaria	Limaria hians	'GBMLB0379-06'	120439	TTTATCAGGGCTAACTGGAAGGTGAAGGTACAGGATCGATCTGACAATTTTCTCTCTTCACCTGGCAGGAATTTCTTCTATGTCTGGGGCTATTAATTTTTTAACTACTATATACAATTGTCGGCCTACTTTGATAAAGGGAGAGCGGGTTCCGTTATATCCGTGGGCTGCTATTGTTACTAGGATCTTATTGGTGGGGGCTATTCCTGTCCTTGCAGGGGCTTTGACTATGCTCTTGTTAGATCGGCACGTGAACAGAACTTTCTTTGACCCAATTGGAGGGGGGGATCCTGTTTTGTTCCAGCATTTGTTC
PHY1_000081982	species	Desmapsamma anchorata	0.977635783	Opisthokonta	Metazoa	Porifera	Demospongiae	Poecilosclerida	Desmacididae	Desmapsamma	Desmapsamma anchorata	'HE591461'	698789	TTTATCTAGTATTCAGGCCCATTCTGGGGGTTCAGTAGATTTGGTAATATTTAGTTTACATTTAGCGGGGATCTCTTCGATATTGGGGGCTATGAATTTTATAACTACTATAATAAATATGAGAGCGCCAGGGATAACAATGGATAGAATGCCTTTGTTTGTTTGGTCTATTTTAGTAACTGCGGTTTTATTATTATTATCATTACCCGTATTAGCAGGTGCAATTACTATGTTATTAACGGATAGAAATTTCAATACTGCTTTTTTTGATCCTGCGGGGGGGGGGGACCCTATTTTATATCAACATTTATTT
PHY1_000052663	species	Cliona viridis	0.993610224	Opisthokonta	Metazoa	Porifera	Demospongiae	Clionaida	Clionaidae	Cliona	Cliona viridis	'DBCOI_000000231'	76786	TTTAGCAAGTATACAGGCGCATTCGGGGGGATCAGTAGATATGGCAATATTTAGCTTGCATTTGGCTGGGATTTCTTCAATATTGGGTGCAATGAATTTTATTACTACAATATTTAATATGAGGGCTCCTGGTATAACAATGTATCGAATGCCGTTATTTGTGTGATCAATTTTAGTAACTGCTTTTTTATTATTATTGTCTTTGCCTGTATTAGCTGGGGCGATAACTATGCTTTTAACAGATAGAAATTTTAGTACTGCATTTTTTGATCCCGCAGGTGGAGGTGACCCAATTTTATATCAACATTTATTC
PHY1_000082764	species	Peyssonnelia sp.1 LLG	0.990415335	Archaeplastida	Rhodophyta	Rhodophyta	Florideophyceae	Gigartinales	Peyssonneliaceae	Peyssonnelia	Peyssonnelia sp.1 LLG	'REDEU731-11'	10000046	ATTAAGTTCAATACAAAGTCATTCGGGAGGTGCTATTGACTTGGCTATTTTTAGCTTACATTTAGCAGGGGCTTCTTCAATTTTAGGAGCAGTAAATTTTATTTCTACTATTTTAAATATGCGCAGTCCAGGGCAAAGTATGTATAGGATCCCATTATTTGTTTGATCTATCATTGTAACAGCATTTTTGCTTTTATTAGCTGTGCCAGTTTTAGCAGGGGCAATTACAATGCTTTTGACAGATCGAAATTTTAATACATCATTTTTTGATCCAGCTGGAGGAGGGGATCCTATATTATATCAACATTTATTT
PHY1_000017849	species	Campanularia hincksii	0.993610224	Opisthokonta	Metazoa	Cnidaria	Hydrozoa	Leptothecata	Campanulariidae	Campanularia	Campanularia hincksii	'DBCOI_000000164'	314507	ATTATCGGGTCCTCAAACTCATTCAGGTGGATCAGTAGATTTAGCTATATTCAGCTTACATTGTGCAGGTGCTTCATCCATTATGGGAGCTATAAATTTTATTACTACTATTTTTAATATGAGAGCTCCAGGACTAACTTTCGACAGATTACCGCTATTCGTATGATCAGTTTTAATCACAGCTTTCTTATTACTATTATCATTACCAGTATTAGCAGGAGCTATTACTATGTTACTAACTGATAGAAATTTTAATACTACATTTTTTGATCCTGCAGGAGGAGGTGATCCAGTATTATATCAACATTTGTTT
PHY1_000053794	species	Campanularia hincksii	0.987220447	Opisthokonta	Metazoa	Cnidaria	Hydrozoa	Leptothecata	Campanulariidae	Campanularia	Campanularia hincksii	'DBCOI_000000164'	314507	ATTATCGGGTCCTCAAACCCATTCAGGTGGATCAGTAGATTTAGCTATATTCAGTTTACATTGTGCAGGTGCTTCATCCATTATGGGAGCTATAAATTTTATTACTACTATTTTTAATATGAGAGCTCCAGGACTAACTTTCGACAGATTACCGCTATTCGTATGATCAGTTTTAATCACAGCTTTCCTATTACTGTTATCATTACCAGTATTAGCAGGAGCTATTACTATGTTACTAACTGATAGAAATTTTAATACTACATTTTTTGATCCTGCAGGAGGAGGTGATCCAGTATTATATCAACATTTGTTT
PHY1_000062165	species	Asparagopsis taxiformis	0.996805112	Archaeplastida	Rhodophyta	Rhodophyta	Florideophyceae	Bonnemaisoniales	Bonnemaisoniaceae	Asparagopsis	Asparagopsis taxiformis	'DBCOI_000000004'	260499	TTTAAGTTCTATACAAAGTCATTCGGGTGCAGCAATAGATTTAGCAATTTTTAGTTTGCATTTATCGGGTGCATCATCTATTTTAGGTGCTATTAATTTTATCTCAACTATTTTCAATATGCGTAGTTCAGGTCAGACCATGTATAGAATTCCGTTGTTTGTATGATCAATTTTAGTAACAGCCTTTTTACTTTTATTAGCAGTTCCTGTTTTAGCGGGAGCGATTACAATGCTTTTAACGGATCGTAATTTTAATACATCCTTCTTTGATCCTGGTGGTGGTGGTGATCCTGTTTTATATCAACATCTATTT
PHY1_000100210	species	Campanularia hincksii	0.996805112	Opisthokonta	Metazoa	Cnidaria	Hydrozoa	Leptothecata	Campanulariidae	Campanularia	Campanularia hincksii	'DBCOI_000000164'	314507	ATTATCGGGTCCTCAAACTCATTCAGGTGGATCAGTAGATTTAGCTATATTCAGCTTACATTGTGCAGGTGCTTCATCCATTATGGGAGCTATAAATTTTATTACTACTATTTTTAATATGAGAGCTCCAGGACTAACTTTCGACAGATTACCGCTATTCGTATGATCAGTTTTAATCACAGCTTTCTTATTACTATTATCATTACCAGTATTAGCAGGAGCTATTACTATGTTACTAACTGATAGAAATTTTAATACCACATTTTTTGATCCTGCAGGAGGAGGTGATCCAGTATTATATCAACATTTGTTT
PHY1_000156063	species	Clytia hemisphaerica	0.996805112	Opisthokonta	Metazoa	Cnidaria	Hydrozoa	Leptothecata	Campanulariidae	Clytia	Clytia hemisphaerica	'DBCOI_000000166'	252671	TTTATCAGGACCTCAAACACATTCAGGAGGATCAGTAGATATGGCAATTTTTAGTTTACATTGTGCAGGTGCTTCATCTATTATGGGTGCTATAAATTTTATTACAACAATATTTAATATGAGAGCCCCTGGCTTAACTTTAGATAAATTACCATTATTTGTTTGGTCAGTCTTAATTACTGCCTTTTTATTACTTTTATCTTTACCTGTGTTAGCTGGAGCTATTACGATGTTACTTACAGATAGAAATTTTAATACAACATTCTTTGATCCAGCAGGTGGAGGTGATCCAGTATTGTACCAACATTTATTT
PHY1_000112872	species	Campanularia hincksii	0.990415335	Opisthokonta	Metazoa	Cnidaria	Hydrozoa	Leptothecata	Campanulariidae	Campanularia	Campanularia hincksii	'DBCOI_000000164'	314507	ATTATCGGGTCCTCAAACTCATTCAGGTGGATCAGTAGATTTAGCTATATTCAGTTTACATTGTGCAGGTGCTTCATCCATTATGGGAGCTATAAATTTTATTACTACTATTTTTAATATGAGAGCTCCAGGACTAACTTTCGACAGATTACCTCTATTCGTATGATCAGTTTTAATCACAGCTTTCTTATTACTATTATCATTACCAGTATTAGCAGGAGCTATTACTATGTTACTAACTGATAGAAATTTTAATACTACATTTTTTGATCCTGCAGGAGGAGGTGATCCAGTATTATATCAACATTTATTT
PHY1_000139984	species	Mesophyllum macroblastum	0.990415335	Archaeplastida	Rhodophyta	Rhodophyta	Florideophyceae	Hapalidiales	Hapalidiaceae	Mesophyllum	Mesophyllum macroblastum	'DBCOI_000000033'	348032	TTTAAGTTCTATACAAAGTCATTCAGGCGCAGCTGTAGATTTAGCAATTTTTAGTTTACATTTGGCAGGCGCATCATCTATTTTAGGCGCAGTTAATTTTATTTCAACTATACTAAATATGCGTAATCCAGGGCAAAATATGCATAGAATGCCCCTATTTGTCTGATCAATACTTGTAACTGCTTTTTTACTTTTATTGGCGGTACCTGTTCTTGCTGGGGCAATTACAATGTTATTAACAGATCGAAATTTCAACACTTCATTTTTTGACCCAGCAGGAGGGGGTGATCCTATTCTATACCAACATTTATTT
PHY1_000040126	species	Sterechinus neumayeri	0.996805112	Opisthokonta	Metazoa	Echinodermata	Echinoidea	Echinoida	Echinidae	Sterechinus	Sterechinus neumayeri	'HM467227'	53479	CCTATCTAGTAAAATAGCACACGCCGGAGGGTCAGTTGACCTAGCGATTTTTTCGCTACATCTTGCAGGTGCTTCCTCTATATTAGCCTCAATAAATTTTATTACTACAATTATTAACATGCGAACACCAGGTATGTCCTTTGACCGACTGCCCTTATTTGTTTGGTCTGTTTTTGTTACTGCCTTTTTGTTGCTTCTTTCCTTACCAGTCTTAGCTGGAGCAATAACCATGCTCTTAACAGACCGAAACATTAATACCACATTTTTTGACCCAGCTGGAGGAGGAGACCCCATCTTATTTCAACACTTATTT
PHY1_000043908	species	Synalpheus gambarelloides	0.996805112	Opisthokonta	Metazoa	Arthropoda	Malacostraca	Decapoda	Alpheidae	Synalpheus	Synalpheus gambarelloides	'DBCOI_000000114'	242073	TTTATCCGCAGGAATTGCCCACGCTGGAGCTTCAGTAGATTTAGGAATCTTTTCACTCCACCTTGCTGGAGTTTCTTCAATCCTAGGAGCAGTTAATTTTATAACAACAGTAATCAATATGCGAGCAACAGGAATCACACTAGATCGAATGCCTTTATTTGTTTGATCTGTATTCCTAACAGCTATTCTACTACTTCTAAGACTACCGGTTTTAGCAGGGGCTATTACTATGCTTCTCACAGACCGAAATCTAAACACAGCATTCTTTGACCCGGCTGGAGGAGGAGACCCCATTTTATACCAGCACCTATTC
PHY1_000114508	species	Peyssonnelia sp.1 LLG	0.990415335	Archaeplastida	Rhodophyta	Rhodophyta	Florideophyceae	Gigartinales	Peyssonneliaceae	Peyssonnelia	Peyssonnelia sp.1 LLG	'REDEU731-11'	10000046	ATTAAGTTCAATACAAAGTCATTCGGGAGGTGCTATTGACTTGGCTATTTTTAGCTTACATTTAGCAGGGGCTTCCTCAATTTTAGGAGCAGTAAATTTTATTTCTACTATTTTAAATATGCGCAGTCCAGGGCAAAGTATGTATAGGATCCCATTATTTGTTTGATCTATCATTGTAACAGCATTTTTGCTTTTATTAGCTGTGCCAGTTTTAGCAGGAGCAATTACAATGCTTTTGACAGATCGAAATTTTAATACATCATTTTTTGATCCAGCTGGAGGAGGGGATCCTATATTATATCAACATTTATTT
PHY1_000118928	species	Halosydna sp.	0.987220447	Opisthokonta	Metazoa	Annelida	Polychaeta	Phyllodocida	Polynoidae	Halosydna	Halosydna sp.	'DBCOI_000000084'	10000105	TTTAGCCAGAAACATTGCTCATGCAGGTCCTTCTGTGGATTTGGCCATTTTCTCCCTTCACATTGCAGGGGTTTCATCCATTCTAGGGGCTCTGAATTTTATTACAACAGTCATTAACATACGATATAAAGGACTACGTCTGGAACGTGTCCCTTTATTTGTTTGAGCTGCTAAAATTACTGCTATCCTTCTTCTTCTTTCCCTCCCTGTTCTTGCTGGGGCTATTACTATATTACTTACAGACCGAAATTTAAACACAGCATTCTTTGACCCTGCGGGAGGAGGAGACCCTGTTTTATATCAACACTTATTC
PHY1_000160767	species	Clytia hemisphaerica	0.996805112	Opisthokonta	Metazoa	Cnidaria	Hydrozoa	Leptothecata	Campanulariidae	Clytia	Clytia hemisphaerica	'DBCOI_000000166'	252671	TTTATCAGGACCTCAAACACATTCAGGAGGATCAGTAGATATGGCAATTTTTAGTTTACATTGTGCAGGTGCTTCATCTATTATGGGTGCCATAAATTTTATTACAACAATATTTAATATGAGAGCCCCTGGCTTAACTTTAGATAAATTACCATTATTTGTTTGGTCAGTCTTAATTACTGCCTTTTTATTACTTTTATCTTTACCTGTGTTAGCTGGAGCTATTACGATGTTACTTACAGACAGAAATTTTAATACAACATTCTTTGATCCAGCAGGTGGAGGTGATCCAGTATTGTACCAACATTTATTT
PHY1_000039434	species	Clytia hemisphaerica	0.996805112	Opisthokonta	Metazoa	Cnidaria	Hydrozoa	Leptothecata	Campanulariidae	Clytia	Clytia hemisphaerica	'DBCOI_000000166'	252671	TTTATCAGGACCTCAAACACATTCAGGAGGATCAGTAGATATGGCAATTTTTAGTTTACATTGTGCAGGTGCTTCATCTATTATGGGTGCCATAAATTTTATTACAACAATATTTAATATGAGAGCCCCTGGCTTAACTTTAGATAAATTACCATTATTTGTTTGGTCAGTCTTAATTACTGCCTTTTTATTACTTTTATCTTTACCTGTGTTAGCCGGAGCTATTACGATGTTACTTACAGATAGAAATTTTAATACAACATTCTTTGATCCAGCAGGTGGAGGTGATCCAGTATTGTACCAACATTTATTT
PHY1_000083557	species	Paracentrotus lividus	1	Opisthokonta	Metazoa	Echinodermata	Echinoidea	Echinoida	Echinidae	Paracentrotus	Paracentrotus lividus	'AY630842'	7656	TCTCTCCAGAAAAATTGCCCACGCAGGAGGCTCAGTAGACTTAGCAATTTTCTCACTCCATCTTGCGGGTGCCTCTTCTATCCTAGCCTCAATTAACTTTATAACCACAATTATTAATATGCGAACGCCGGGAATGTCTTTTGACCGACTACCTTTGTTTGTTTGGTCCGTTTTTGTTACAGCATTCCTACTTCTTCTTTCTCTACCAGTACTAGCAGGAGCGATTACTATGCTTCTAACAGACCGTAAAATTAACACAACATTTTTCGACCCAGCAGGAGGAGGAGACCCAATTCTATTTCAACATTTATTC
PHY1_000061482	species	Phascolosoma granulatum	0.984025559	Opisthokonta	Metazoa	Annelida	Sipuncula	Phascolosomatiformes	Phascolosomatidae	Phascolosoma	Phascolosoma granulatum	'DBCOI_000000098'	41797	TCTATCCGGAGCCCTCGCACATGCAGGCCCATCCGTCGATCTGGCCATCTTCTCTCTTCACTTAGCAGGAGTAAGATCTATCTTAGGCGCATTAAACTTTATTTCTACAGTAGCTAATATACGCCCAAGAATACTTTCTTGAGAACGCATTCCATTATTTGTATGAGCAGCTTTTATTACAGTAGTTCTTTTATTACTTGCACTGCCCGTTCTAGCAGGTGCTATCACAATACTTCTAACAGATCGAAATTTAAACACAGCTTTCTTTGATCCTGGAGGTGGAGGAGATCCTATTCTATTTAGTCATCTCTTC
PHY1_000075012	species	Chondrosia reniformis	0.996805112	Opisthokonta	Metazoa	Porifera	Demospongiae	Chondrillida	Chondrillidae	Chondrosia	Chondrosia reniformis	'AM076986'	68574	TTTGGCGAGTATTCAGGCACATTCCGGAGGATCGGTGGACATGGTAATTTTTAGCTTGCATTTGGCGGGTATTTCTTCTATATTGGGTGCAATGAACTTTATAACAACAATAATAAACATGAGGGCACCGGGTATGACAATGGATCGTATTCCTTTATTTGTGTGGTCTATTTTAATTACGGCCGTTTTACTCCTTCTATCTTTACCTGTGTTAGCCGGCGCAATAACTATGTTATTAACGGATAGGAATTTTAACACTACTTTTTTTGATCCCGCGGGAGGGGGGGATCCGGTATTATATCAACATTTATTT
PHY1_000132211	species	Protosuberites sp. POR14649	0.977635783	Opisthokonta	Metazoa	Porifera	Demospongiae	Suberitida	Suberitidae	Protosuberites	Protosuberites sp. POR14649	'AY561979'	283545	ATTATCAAGTATACAAGCTCACTCAGGGGGATCGGTGGATATGGCAATTTTTAGTCTTCATTTAGCCGGGATATCTTCAATATTGGGAGCTATGAATTTTATTACAACGATTATAAATATGAGAGCGCCAGGAATTACAATGGACCGAATGCCTTTATTTGTGTGATCTGTTTTAGTAACTGCCGTTTTGTTATTGTTATCTTTACCGGTATTGGCAGGAGCGATAACAATGCTTTTAACAGATCGAAACTTTAATACTGCGTTCTTTGATCCAGCGGGGGGAGGGGATCCTATCTTATATCAACACCTTTTC
PHY1_000102205	species	Peyssonnelia sp.1 LLG	0.990415335	Archaeplastida	Rhodophyta	Rhodophyta	Florideophyceae	Gigartinales	Peyssonneliaceae	Peyssonnelia	Peyssonnelia sp.1 LLG	'REDEU731-11'	10000046	ATTAAGCTCAATACAAAGTCATTCGGGAGGTGCTATTGACTTGGCTATTTTTAGCTTACATTTAGCAGGGGCTTCTTCAATTTTAGGAGCAGTAAATTTTATTTCTACTATTTTAAATATGCGCAGTCCAGGGCAAAGTATGTATAGGATCCCATTATTTGTTTGATCTATCATTGTAACAGCATTTTTGCTTTTATTAGCTGTGCCAGTTTTAGCAGGAGCAATTACAATGCTTTTGACAGATCGAAATTTTAATACATCATTTTTTGATCCAGCTGGAGGAGGGGATCCTATATTATATCAACATTTATTT
PHY1_000171862	species	Dictyopteris polypodioides	0.99044586	Chromalveolata	Stramenopiles	Ochrophyta	Phaeophyceae	Dictyotales	Dictyotaceae	Dictyopteris	Dictyopteris polypodioides	'MANC019-13'	112055	ATTAAGCGGTATTCAGGCGCATTCTGGCCCATCTGTTGATTTAGCAATATTTAGTCTTCACCTTTCTGGAGCAGCTTCTATCTTGGGGGCTATTAACTTTATAACTACTATTATCAATATGAGGTCGCCAGGTATGGGTATGCATAGGCTTCCTTTATTCGTGTGGTCTGTATTTATCACCGCATTCCTTCTGCTTCTTTCATTACCTGTTTTGGCTGGGGGTATTACCATGTTGTTAACTGATAGAAACTTTAACACGACTTTTTTTGATCCTGCGGGAGGAGGCGATCCAGTGCTTTACCAACATTTATTT
PHY1_000180844	species	Crambe crambe	0.993610224	Opisthokonta	Metazoa	Porifera	Demospongiae	Poecilosclerida	Esperiopsidae	Crambe	Crambe crambe	'DBCOI_000000239'	3722	GTTATCGGGGATAGAGGCTCATTCTGGGGGGTCTGTAGATTTAGTGATATTTAGTTTACATTTAGCGGGGATATCGTCGATATTAGGAGCAATGAATTTTATAACGACGGTGGTGAATATGAGGGTGAATGTAATGACTTGGGGTAGGTTGCCATTGTTTGTGTGATCTATCTTAGTGACAGCGGTTTTATTGTTATTATCTTTACCGGTATTAGCTGGAGCGATAACGATGTTATTGACGGATAGGAATTTTAATACTTCGTTTTTTGATCCTGCGGGAGGGGGTGATCCGATATTATATCAGCACTTGTTT
PHY1_000070428	species	Phascolosoma granulatum	0.984025559	Opisthokonta	Metazoa	Annelida	Sipuncula	Phascolosomatiformes	Phascolosomatidae	Phascolosoma	Phascolosoma granulatum	'DBCOI_000000098'	41797	TCTATCCGGAGCCCTCGCACATGCAGGCCCATCCGTCGATCTGGCCATCTTCTCTCTTCACTTAGCAGGAGTAAGATCTATCTTAGGCGCATTAAACTTTATTTCTACAGTAGCTAATATACGCCCAAGAATACTTTCCTGAGAACGCATTCCATTATTTGTATGAGCAGCTTTTATTACAGTAGTTCTTTTATTACTTGCACTGCCCGTTCTAGCAGGTGCTATCACAATACTTCTAACAGATCGAAATTTAAACACAGCCTTCTTTGATCCTGGAGGTGGAGGAGATCCTATTCTATTTAGTCATCTCTTC
PHY1_000104538	species	Syllis ferrani	0.990415335	Opisthokonta	Metazoa	Annelida	Polychaeta	Phyllodocida	Syllidae	Syllis	Syllis ferrani	'DBCOI_000000092'	418367	CTTATCCAATAGAATAAGCCACAGGGGTCCCCCTGTAGACATAGCAATCTTCTCCCTCCATTTGGCCGGCGCAAGATCAATCTTAGGAGCAGCTAACTTTATCGCAACCCTAATTAACATACGAACAAAAAACCAAAAATCTGATAAAATACCTCTATTCTCATGATCCGTAATCCTCACTGCCCTCCTCTTACTTTTATCTCTTCCTGTGCTGGCGGGGGCCATCACAATACTTTTAACAGACCGTAACTTAAATACCACATTCTTCGACAGGAGGGGGGGAGGAGACCCAATTCTTTACCAACACCTATTC
PHY1_000223200	species	Paracentrotus lividus	0.996805112	Opisthokonta	Metazoa	Echinodermata	Echinoidea	Echinoida	Echinidae	Paracentrotus	Paracentrotus lividus	'AY630792'	7656	TCTCTCCAGAAAAATTGCCCACGCAGGAGGCTCAGTAGACTTAGCAATTTTCTCACTCCATCTTGCGGGTGCCTCTTCTATCCTAGCCTCAATTAACTTTATAACCACAATTATTAATATGCGGACGCCGGGAATGTCTTTTGACCGACTACCTTTGTTTGTTTGGTCCGTTTTTGTTACAGCATTCCTACTTCTTCTTTCTCTACCAGTACTAGCAGGAGCGATTACTATGCTTCTAACAGACCGTAAAATTAACACAACATTTTTCGACCCAGCAGGAGGAGGAGACCCAATTCTGTTTCAACATTTATTC
PHY1_000191493	species	Dictyopteris polypodioides	0.99044586	Chromalveolata	Stramenopiles	Ochrophyta	Phaeophyceae	Dictyotales	Dictyotaceae	Dictyopteris	Dictyopteris polypodioides	'MANC019-13'	112055	TTTAAGCGGTATTCAGGCGCATTCTGGCCCATCTGTTGATTTGGCAATATTTAGTCTTCACCTTTCTGGAGCAGCTTCTATCTTGGGGGCTATTAACTTTATAACTACTATTATCAATATGAGGTCGCCAGGTATGGGTATGCATAGGCTTCCTTTATTCGTGTGGTCTGTATTTATCACCGCATTCCTTCTGCTTCTTTCATTACCTGTTTTGGCTGGGGGTATTACCATGTTGTTAACTGATAGAAACTTTAACACGACTTTTTTTGATCCTGCGGGAGGAGGCGATCCAGTGCTTTACCAACATTTATTT
PHY1_000049904	species	Crambe crambe	0.993610224	Opisthokonta	Metazoa	Porifera	Demospongiae	Poecilosclerida	Esperiopsidae	Crambe	Crambe crambe	'DBCOI_000000239'	3722	GTTATCGGGGATAGAGGCTCATTCTGGGGGGTCTGTAGATTTAGTGATATTTAGTTTACATTTAGCGGGGATATCGTCGATATTAGGAGCAATGAATTTTATAACGACGGTGGTGAATATGAGGGTGAATGTAATGACTTGGGGTAGGTTGCCATTGTTTGTGTGATCTATCTTAGTGACAGCGGTTTTATTGTTATTATCTTTACCGGTATTAGCTGGAGCGATAACGATGTTATTGACGGATAGGAATTTTAATACTTCGTTTTTTGATCCTGCGGGAGGGGGTGATCCGATATTATATCAACATTTGTTT
PHY1_000048246	species	Bathycoccus prasinos	0.996805112	Archaeplastida	Viridiplantae	Chlorophyta	Mamiellophyceae	Mamiellales	Bathycoccaceae	Bathycoccus	Bathycoccus prasinos	'FO082258'	41875	TCTAAGTCATATTACGAGCCACTCTGGTGGTGCAGTTGATTTAGCTATTTTCAGTTTACATTTATCTGGAGCGAGCAGTATTTTAGGGGCGATTAACTTTATTACCACTATCTTTAACATGCGTGGGCCTGGTCTGGGCTTCCATCGCTTACCTTTATTCGTGTGGTCTGTTCTGATTACGGCCTTCTTACTTCTTCTCTCTTTACCGGTTTTAGCGGGAGCGATTACGATGCTGTTAACGGATCGTAACTTCAATACCTCGTTCTTTGATCCGGCGGGCGGAGGTGACCCTATTTTGTTCCAGCACCTTTTT
PHY1_000008737	species	Peyssonnelia sp.1 LLG	0.990415335	Archaeplastida	Rhodophyta	Rhodophyta	Florideophyceae	Gigartinales	Peyssonneliaceae	Peyssonnelia	Peyssonnelia sp.1 LLG	'REDEU731-11'	10000046	ATTAAGTTCAATACAGAGTCATTCGGGAGGTGCTATTGACTTGGCTATTTTTAGCTTACATTTAGCAGGGGCTTCTTCAATTTTAGGAGCAGTAAATTTTATTTCTACTATTTTAAATATGCGCAGTCCAGGGCAAAGTATGTATAGGATCCCATTATTTGTTTGATCTATCATTGTAACAGCATTTTTGCTTTTATTAGCTGTGCCAGTTTTAGCAGGAGCAATTACAATGCTTTTGACAGATCGAAATTTTAATACATCATTTTTTGATCCAGCTGGAGGAGGGGATCCTATATTATATCAACATTTATTT
PHY1_000153249	species	Campanularia hincksii	0.996805112	Opisthokonta	Metazoa	Cnidaria	Hydrozoa	Leptothecata	Campanulariidae	Campanularia	Campanularia hincksii	'DBCOI_000000164'	314507	ATTATCAGGTCCTCAAACTCATTCAGGTGGATCAGTAGATTTAGCTATATTCAGTTTACATTGTGCAGGTGCTTCATCCATTATGGGAGCTATAAATTTTATTACTACTATTTTTAATATGAGAGCTCCAGGACTAACTTTCGACAGATTACCGCTATTCGTATGATCAGTTTTAATCACAGCTTTCTTATTACTATTATCATTACCAGTATTAGCAGGAGCTATTACTATGTTACTAACTGATAGAAATTTTAATACCACATTTTTTGATCCTGCAGGAGGAGGTGATCCAGTATTATATCAACATTTGTTT
PHY1_000167975	species	Limaria hians	0.98089172	Opisthokonta	Metazoa	Mollusca	Bivalvia	Limoida	Limidae	Limaria	Limaria hians	'GBMLB0379-06'	120439	TTTATCAGGGCTAACTGGAAGGTGAAGGTACAGGATCGATCTGACAATTTTCTCTCTTCACCTGGCAGGAATTTCTTCTATGTCTGGGGCTATTAATTTTTTAACTACTATATACAATTGTCGGCCTACTTTGATAAAGGGAGAGCGGGTTCCGCTATATCCGTGGGCTGCTATTGTTACTAGGATCTTATTGGTGGGGGCTATTCCTGTCCTTGCAGGGGCTTTGACTATGCTCTTGTTAGATCGGCACGTGAACAGAACCTTCTTTGACCCAATTGGAGGGGGGGATCCTGTTTTGTTCCAGCATTTGTTT
PHY1_000040430	species	Phascolosoma granulatum	0.984025559	Opisthokonta	Metazoa	Annelida	Sipuncula	Phascolosomatiformes	Phascolosomatidae	Phascolosoma	Phascolosoma granulatum	'DBCOI_000000098'	41797	TCTATCCGGAGCCCTCGCACATGCAGGCCCATCCGTCGATCTGGCCATCTTCTCTCTTCACTTAGCAGGAGTAAGATCTATCTTAGGCGCATTAAACTTTATTTCTACAGTAGCTAATATACGCCCAAGAATACTTTCCTGAGAACGCATTCCATTATTTGTATGAGCAGCTTTTATTACAGTAGTTCTTTTATTACTTGCACTGCCCGTTCTAGCAGGTGCTATCACAATACTTCTAACAGATCGAAATTTAAATACAGCTTTCTTTGATCCTGGAGGTGGAGGAGATCCTATTCTATTTAGTCATCTCTTC
PHY1_000014328	species	Aiptasia pulchella	0.993610224	Opisthokonta	Metazoa	Cnidaria	Anthozoa	Actiniaria	Aiptasiidae	Aiptasia	Aiptasia pulchella	'HG423147'	12924	TTTATCCAGTATTCAAACGCATTCAGGAGGGGCGGTTGACATGGCCATTTTTAGTCTTCATCTAGCGGGGGCTTCTTCTATTTTAGGGGCAATGAATTTCATAACAACTATATTTAATATGAGAGCCCCAGGAATGACAATGGACAGGCTCCCATTATTTGTATGGTCTATTTTAATCACTGCCTTTTTATTGTTGCTCTCCTTACCTGTTTTAGCTGGTGCTATTACTATGCTTTTAACAGATAGAAATTTTAATACAACTTTCTTTGATCCAGCTGGAGGTGGGGACCCTATTTTATTCCAACATTTATTT
PHY1_000100708	species	Sarcotragus spinosulus	0.993610224	Opisthokonta	Metazoa	Porifera	Demospongiae	Dictyoceratida	Irciniidae	Sarcotragus	Sarcotragus spinosulus	'HE591460'	1088795	GCTATCTGGCGGTATGGGGCACTCCGGGCCATCTGTGGATATGGCGATTTTTAGTTTGCATTTGGCGGGCATATCTTCTATCTTGGGGGCGATTAATTTTATTAGTACTATCTTTAATATGCGGGCGTCTGGAATAAGTTGAACTCGAGTGCCTTTGTTTGTATGATCTATTTTAGTTACAGTGTTTTTATTATTATTGTCATTACCAGTATTGGCCGGGGGAATAACGATGCTATTAACCGATCGTAATTTTAATACTTCTTTCTTTGATCCGGTAGGGGGCGGGGACCCCATATTGTTTCAACATTTATTT
PHY1_000065827	species	Campanularia hincksii	0.987220447	Opisthokonta	Metazoa	Cnidaria	Hydrozoa	Leptothecata	Campanulariidae	Campanularia	Campanularia hincksii	'DBCOI_000000164'	314507	ATTATCGGGTCCTCAAACTCATTCAGGTGGATCAGTAGATTTAGCTATATTCAGTTTACATTGTGCAGGTGCTTCATCCATTATGGGAGCTATAAATTTTATTACTACTATTTTTAATATGAGAGCTCCAGGGCTAACTTTCGACAGATTACCGCTATTCGTATGATCAGTTTTAATCACAGCTTTCCTATTACTGTTATCATTACCAGTATTAGCAGGAGCTATTACTATGTTACTAACTGATAGAAATTTTAATACTACATTTTTTGATCCTGCAGGAGGAGGTGATCCAGTATTATATCAACATTTGTTT
PHY1_000071501	species	Balanophyllia europaea	0.996805112	Opisthokonta	Metazoa	Cnidaria	Anthozoa	Scleractinia	Dendrophylliidae	Balanophyllia	Balanophyllia europaea	'DBCOI_000000158'	214959	TTTAGCTAGCATTCAGGCCCACTCTGGCGGGGCGGTGGACATGGCTATTTTTAGTCTCCACTTAGCTGGGGCGTCTTCGATTTTGGGTGCAATGAATTTTATAACAACTATATTTAATATGCGGGCTCCCGGGGTAACGTTGAATAGAATGCCCTTATTTGTGTGGTCTATCTTGATTACTGCTTTTTTATTATTATTGTCTTTGCCTGTATTAGCGGGGGCAATAACCATGCTTTTAACGGATAGAAACTTTAACACTACTTTCTTCGACCCTGCAGGGGGGGGGGATCCGATTTTATTTCAGCATTTATTT
PHY1_000179569	species	Campanularia hincksii	0.987220447	Opisthokonta	Metazoa	Cnidaria	Hydrozoa	Leptothecata	Campanulariidae	Campanularia	Campanularia hincksii	'DBCOI_000000164'	314507	ATTATCGGGTCCTCAAACTCATTCAGGTGGATCAGTAGATTTAGCTATATTCAGTTTACATTGCGCAGGTGCTTCATCCATTATGGGAGCTATAAATTTTATTACTACTATTTTTAATATGAGAGCTCCAGGACTAACTTTCGACAGATTACCGCTATTCGTATGATCAGTTTTAATCACAGCTTTCCTATTACTGTTATCATTACCAGTATTAGCAGGAGCTATTACTATGTTACTAACTGATAGAAATTTTAATACTACATTTTTTGATCCTGCAGGAGGAGGTGATCCAGTATTATATCAACATTTGTTT
PHY1_000036337	species	Dictyopteris polypodioides	0.99044586	Chromalveolata	Stramenopiles	Ochrophyta	Phaeophyceae	Dictyotales	Dictyotaceae	Dictyopteris	Dictyopteris polypodioides	'MANC019-13'	112055	TTTAAGCGGTATTCAGGCGCATTCTGGCCCATCTGTTGATTTAGCAATATTTAGTCTTCACCTTTCTGGAGCAGCTTCTATCTTGGGGGCTATTAACTTTATAACTACTATTATCAATATGAGGTCGCCAGGTATGGGTATGCATAGGCTTCCTTTATTCGTGTGGTCTGTATTTATCACCGCATTCCTTCTGCTTCTTTCATTACCTGTTTTGGCTGGGGGTATTACCATGTTGTTAACTGATAGAAACTTTAACACGACTTTTTTTGATCCCGCGGGAGGAGGCGATCCAGTGCTTTACCAACATTTATTT
PHY1_000022250	species	Modiolula phaseolina	0.996805112	Opisthokonta	Metazoa	Mollusca	Bivalvia	Mytiloida	Mytilidae	Modiolula	Modiolula phaseolina	'JF496770'	1088538	TTTGTCGTCCTATGTGGGTCATAGTGGCCCTGCGGTAGACATATCTTTGTTCTCTCTTCATTTGGCTGGTGCTTCTTCTATTGGGGGTTCTATTAACTTTTTAACTAGTATGAAAAACATGCCTGTGAACAGTATACGAGGGGAGCGTATAATGTTGTTTTTGTGGTCTATAGTGGTCACAGCTGTGCTATTGCTGATTTCTTTGCCAGTTCTGGCAGGTGGTATTACCATGTTAATTTTCGATCGGCACTTAAATACTTCTTTTTATGATCCGGCTGGAGGTGGGGATCCTGTGTTGTACCAACACTTGTTC
PHY1_000096240	species	Platynereis dumerilii	0.993610224	Opisthokonta	Metazoa	Annelida	Polychaeta	Phyllodocida	Nereididae	Platynereis	Platynereis dumerilii	'SKAG108-12'	6359	TTTATCCAGTAATATTGCTCATGCTGGCCCCTCAGTAGACCTGGCAATCTTTTCTCTTCACCTAGCGGGGGTGTCCTCTATTATAGGGGCCTTAAATTTTATTACCACAGTTATCAATATACGCTCAAAAGGACTAAAACTAGAACGTGTCCCTTTATTTGTATGATCTGTAGTAATTACAGCAGTTCTTCTACTATTAAGGCTCCCAGTGTTAGCGGGTGCTATCACAATATTATTAACAGACCGAAACCTAAACACTGCGTTCTTTGATCCTGCTGGAGGGGGAGACCCAATCCTATACCAGCACTTGTTT
PHY1_000165503	species	Calcinus tubularis	0.993610224	Opisthokonta	Metazoa	Arthropoda	Malacostraca	Decapoda	Diogenidae	Calcinus	Calcinus tubularis	'JSDAZ066-08'	656162	TTTATCCGCGGCCATCGCACACGCAGGAGCATCTGTAGACTTAGGGATTTTTTCTCTTCATTTAGCAGGGGTATCCTCTATTTTAGGAGCTATTAATTTTATGACAACTGTGATTAACATGCGTCCTCAGGGAATAAGGATAGACCGTATACCTTTATTTGTATGATCTGTGTTTATTACTGCTATTTTGTTATTGTTATCTTTGCCTGTACTGGCAGGTGCAATTACCATGCTGTTAACAGACCGTAATTTAAATACTTCTTTCTTCGACCCTGCAGGGGGAGGAGATCCGGTATTATATCAGCACTTGTTC
PHY1_000144500	species	Asparagopsis taxiformis	0.996805112	Archaeplastida	Rhodophyta	Rhodophyta	Florideophyceae	Bonnemaisoniales	Bonnemaisoniaceae	Asparagopsis	Asparagopsis taxiformis	'DBCOI_000000004'	260499	TTTAAGTTCTATACAAAGTCATTCGGGTGCAGCAATAGATTTAGCAATTTTTAGTTTGCATTTATCGGGTGCATCTTCTATTTTAGGTGCTATTAATTTTATCTCAACTATTTTCAATATGCGTAGTTCAGGTCAGACCATGTATAGAATTCCGTTGTTTGTATGATCAATTTTAGTAACAGCCTTTTTACTTTTATTAGCAGTTCCTGTTTTAGCGGGAGCGATTACAATGCTTTTAACGGATCGTAATTTTAATACATCCTTCTTTGATCCTGGTGGTGGTGGTGATCCTGTTTTATATCAACATCTTTTT
PHY1_000137894	species	Asparagopsis taxiformis	0.996805112	Archaeplastida	Rhodophyta	Rhodophyta	Florideophyceae	Bonnemaisoniales	Bonnemaisoniaceae	Asparagopsis	Asparagopsis taxiformis	'DBCOI_000000004'	260499	TTTAAGTTCTATACAAAGTCATTCGGGTGCAGCAATAGATTTAGCAATTTTTAGTTTGCATTTATCGGGTGCATCATCTATTTTAGGTGCTATTAATTTTATCTCAACTATTTTCAATATGCGTAGTTCAGGTCAGACCATGTATAGAATTCCGTTGTTTGTATGATCAATTTTAGTAACAGCCTTTTTACTTTTATTAGCAGTTCCTGTTTTGGCGGGAGCGATTACAATGCTTTTAACGGATCGTAATTTTAATACATCCTTCTTTGATCCTGGTGGTGGTGGTGATCCTGTTTTATATCAACATCTTTTT
PHY1_000138849	species	Corallina sp. CPC2	0.993610224	Archaeplastida	Rhodophyta	Rhodophyta	Florideophyceae	Corallinales	Corallinaceae	Corallina	Corallina sp. CPC2	'DBCOI_000000028'	1412936	ATTAAGTTCCATACAAAGTCATTCTGGTGCCGCTGTGGACTTAGCAATTTTCAGTTTACATATAGCAGGAGCGTCTTCTATATTAGGTGCCGTCAATTTTATTTCTACAATTTTAAATATGCGTAACCCTGGACAAACTATGTACCGAATACCGTTGTTTGTTTGATCTATTTTTGTAACGGCGTTATTATTGCTTTTAGCTGTACCCGTTTTAGCAGGAGCTATAACAATGCTTTTGACGGATCGAAATTTTAATACATCATTTTTTGATCCTGCAGGAGGTGGAGACCCTATTTTGTATCAACATTTATTT
PHY1_000285006	species	AV473	0.993610224	Archaeplastida	Rhodophyta	Rhodophyta	Florideophyceae	Gigartinales	Peyssonneliaceae	None	AV473	'REDEU751-11'	10000076	TTTAAGTTCAATTCAAAGCCATTCAGGAGGAGCAGTTGATTTAGCTATTTTTAGTTTGCACTTATCAGGAGCATCATCAATTTTAGGAGCAGTTAATTTTATCTCAACAATTTTAAATATGCGTAGCCCTGGTCAAAGTATGTATAGAATTCCTTTATTTGTTTGATCTATTTTTGTAACTGCTTTTTTATTGCTATTGGCAGTACCAGTTTTGGCTGGGGCAATTACAATGCTTTTAACTGATCGAAATTTTAATACATCTTTTTTTGATCCAGCGGGGGGAGGTGATCCCATATTGTATCAACATTTATTT
PHY1_000044906	species	Limaria hians	0.977777778	Opisthokonta	Metazoa	Mollusca	Bivalvia	Limoida	Limidae	Limaria	Limaria hians	'GBMLB0379-06'	120439	TTTATCAGGGCTAACTGGAAGGTGAAGGTACAGGATTGATCTGACAATTTTCTCTCTTCACCTGGCAGGAATTTCTTCTATGTCTGGGGCTATTAATTTTTTAACTACTATATACAATTGTCGGCCTACTTTGATAAAGGGAGAGCGGGTTCCGTTATATCCGTGGGCTGCTATTGTTACTAGGATCTTATTGGTGGGGGCTATTCCTGTCCTTGCAGGGGCTTTGACTATGCTCTTGTTAGATCGGCACGTGAACAGAACCTTCTTTGACCCAATTGGAGGGGGGGACCCTGTTTTGTTCCAGCATTTATTC
PHY1_000109451	species	Bathycoccus prasinos	0.996805112	Archaeplastida	Viridiplantae	Chlorophyta	Mamiellophyceae	Mamiellales	Bathycoccaceae	Bathycoccus	Bathycoccus prasinos	'FO082258'	41875	CCTAAGTCATATTACGAGCCACTCTGGTGGTGCAGTTGATTTAGCTATTTTCAGTTTACATTTATCTGGAGCGAGCAGTATTTTAGGGGCGATTAACTTTATTACCACTATCTTTAACATGCGTGGGCCTGGTCTGGGCTTCCATCGCTTACCTTTATTTGTGTGGTCTGTTCTGATTACGGCCTTCTTACTTCTTCTCTCTTTACCGGTTTTAGCGGGAGCGATTACGATGCTGTTAACGGATCGTAACTTCAATACCTCGTTCTTTGATCCGGCGGGCGGAGGTGACCCTATTTTGTTCCAGCACCTTTTT
PHY1_000087524	species	Syllis ferrani	0.990415335	Opisthokonta	Metazoa	Annelida	Polychaeta	Phyllodocida	Syllidae	Syllis	Syllis ferrani	'DBCOI_000000092'	418367	CTTATCCAATAGAATAAGCCACAGGGGTCCCCCTGTAGACATAGCAATCTTCTCCCTCCATTTGGCTGGTGCAAGATCAATCTTAGGAGCAGCTAACTTTATCGCAACCCTAATTAACATACGAACAAAAAACCAAAAATCTGATAAAATACCTCTATTCTCATGATCCGTAATCCTCACTGCCCTCCTCTTACTTTTATCTCTTCCTGTGCTGGCGGGGGCCATCACAATACTTTTAACAGACCGTAACTTAAATACCACATTCTTCGACAGGAGGGGGGGAGGAGACCCAATTCTTTACCAACACCTATTC
PHY1_000162599	species	Phascolosoma granulatum	0.987220447	Opisthokonta	Metazoa	Annelida	Sipuncula	Phascolosomatiformes	Phascolosomatidae	Phascolosoma	Phascolosoma granulatum	'DBCOI_000000098'	41797	TCTATCTGGAGCCCTCGCACATGCAGGCCCATCCGTCGACCTGGCCATCTTCTCTCTTCACTTAGCAGGAGTAAGATCTATTTTAGGCGCATTAAACTTTATTTCTACAGTAGCTAATATACGTCCAAGAATACTTTCCTGAGAACGCATTCCATTATTTGTATGAGCAGCTTTTATTACAGTAGTTCTTTTATTACTTGCACTGCCCGTTCTAGCAGGTGCTATCACAATACTTCTAACAGATCGAAATTTAAACACAGCTTTCTTTGATCCTGGAGGTGGAGGAGATCCTATTCTATTTAGTCATCTCTTC
PHY1_000136582	species	Pseudosuberites nudus	0.987220447	Opisthokonta	Metazoa	Porifera	Demospongiae	Suberitida	Suberitidae	Pseudosuberites	Pseudosuberites nudus	'DBCOI_000000241'	1658086	TTTATCAAGTATACAAGCTCACTCAGGGGGATCGGTGGATATGGCAATCTTTAGTCTTCATTTAGCTGGGATATCTTCAATATTGGGAGCTATGAATTTTATTACAACGATTATAAATATGAGAGCACCAGGAATTACAATGGACCGAATGCCTTTATTTGTGTGGTCTGTTTTAGTAACTGCCGTTTTGTTATTGTTATCTTTACCGATATTGGCAGGAGCTATAACAATGCTTTTGACAGATCGAAATTTTAATACTGCGTTCTTTGATCCAGCGGGGGGAGGAGACCCTATTTTATATCAACACCTCTTC
PHY1_000062392	species	Chama gryphoides	0.993630573	Opisthokonta	Metazoa	Mollusca	Bivalvia	Veneroida	Chamidae	Chama	Chama gryphoides	'GBMLB0385-06'	120380	ATTATCAAGTTGGTTGGGGCATGCGAGTTCTTCAGTGGATTTTGCCATTTTTTCTCTACATATAGGAGGGGTATCTTCTATTGCATCTGCCATTAATTTTGCAACGACGGGGGGGTGTATGCGCGGGGAAGGGCTACTTATTTTGCGTCTAAGAATGTTTGTCTGATGCTTAATTATTACTGCTCTCCTTCTGCTTGCTGCTATGCCGATGCTCGGGGCGGGTCTTACGATGCTTTTGACGGATCGGCATTTTAACACTTGTTTCTTTGATCCCGACGGGTTGGGTGATCCTGTGATGTTCATTCATTTATTT
PHY1_000009369	species	Corallina caespitosa	0.987220447	Archaeplastida	Rhodophyta	Rhodophyta	Florideophyceae	Corallinales	Corallinaceae	Corallina	Corallina caespitosa	'ABMMC14526-10'	1141737	TTTAAGTTCAATACAAAGTCATTCTGGTGCTGCTGTAGATCTAGCAATTTTTAGTTTACATATAGCAGGAGCTTCTTCAATATTAGGCGCTGTTAACTTTATCTCAACAATTTTAAATATGCGTAATCCGGGACAGAGTATGTATAGAATGCCTTTATTTGTATGATCGATTTTAGTTACTGCATTATTACTACTTTTAGCTGTACCTGTTTTAGCAGGAGCTATAACCATGCTTTTAACTGATCGAAATTTTAACACGTCTTTCTTCGATCCTGCCGGTGGTGGAGATCCTATTTTATATCAACATCTCTTT
PHY1_000028593	species	Lysidice ninetta	0.984025559	Opisthokonta	Metazoa	Annelida	Polychaeta	Eunicida	Eunicidae	Lysidice	Lysidice ninetta	'DBCOI_000000077'	188455	CCTCTCAAGTAATATTGCTCATGCCGGGCCCTCTGTTGATTTAGCAATCTTCTCCCTGCACCTAGCAGGAATCTCCTCAATCCTTGGCTCGATCAATTTCATCTCCACAGCCTATAACATGCGAGGTGGAGGCATTGAACCAGAAAAAACCCCATTATTTGTTTGAGCTGCGATCATCACAACTATTCTCCTCCTCCTCTCTCTACCCGTACTCGCAGGAGCAATCACTATACTCCTTACAGACCGCAACCTCAACACCTCTTTTTTTGACCCCTCCAGCGGAGGTGACCCCGTACTCTTCCAACACCTATTC
PHY1_000106670	species	Bathycoccus prasinos	0.993610224	Archaeplastida	Viridiplantae	Chlorophyta	Mamiellophyceae	Mamiellales	Bathycoccaceae	Bathycoccus	Bathycoccus prasinos	'FO082258'	41875	ACTAAGTCATATTACGAGCCACTCTGGTGGTGCAGTTGATTTAGCTATTTTCAGTTTACATTTATCTGGAGCGAGCAGTATTTTAGGGGCGATTAACTTTATTACCACTATCTTTAACATGCGTGGGCCTGGTCTGGGCTTCCATCGCTTACCTTTATTTGTGTGGTCTGTGCTGATTACGGCCTTCTTACTTCTTCTCTCTTTACCGGTTTTAGCGGGAGCGATTACGATGCTGTTAACGGATCGTAACTTCAATACCTCGTTCTTTGATCCGGCGGGCGGAGGTGACCCTATTTTGTTCCAGCACCTTTTT
PHY1_000121376	species	Corallina sp. CPC2	0.993610224	Archaeplastida	Rhodophyta	Rhodophyta	Florideophyceae	Corallinales	Corallinaceae	Corallina	Corallina sp. CPC2	'DBCOI_000000028'	1412936	ATTAAGTTCCATACAAAGCCATTCTGGTGCCGCTGTGGACTTAGCAATTTTCAGTTTACATATAGCAGGAGCGTCTTCTATATTAGGTGCCGTCAATTTTATTTCTACAATTTTAAATATGCGTAACCCTGGACAAACTATGTATCGAATACCGTTGTTTGTTTGATCTATTTTTGTAACGGCGTTATTATTGCTTTTAGCTGTACCCGTTTTAGCAGGAGCTATAACAATGCTTTTGACGGATCGAAATTTTAATACATCATTTTTTGATCCTGCAGGAGGTGGAGACCCTATTTTGTATCAACATTTATTT
PHY1_000077857	species	Modiolula phaseolina	0.996805112	Opisthokonta	Metazoa	Mollusca	Bivalvia	Mytiloida	Mytilidae	Modiolula	Modiolula phaseolina	'JF496770'	1088538	TTTGTCGTCCTATGTGGGTCATAGTGGCCCTGCGGTAGACATATCTTTGTTTTCTCTTCATTTGGCTGGTGCTTCTTCTATTGGGGGTTCTATTAACTTTTTAACTAGTATGAAAAACATGCCTGTGAACAGTATACGAGGGGAGCGTATAATGTTGTTTTTGTGGTCTATAGTGGTCACAGCTGTGCTATTGCTGATTTCTTTGCCAGTTCTGGCAGGTGGTATTACCATGTTAATTTTCGACCGGCACTTAAATACTTCTTTTTATGATCCGGCTGGAGGTGGGGATCCTGTGTTGTACCAACACTTGTTC
PHY1_000088357	species	Phascolosoma granulatum	0.990415335	Opisthokonta	Metazoa	Annelida	Sipuncula	Phascolosomatiformes	Phascolosomatidae	Phascolosoma	Phascolosoma granulatum	'DBCOI_000000098'	41797	TCTATCTGGAGCTCTCGCACATGCAGGCCCATCCGTCGATCTGGCCATCTTCTCTCTTCACTTAGCAGGAGTAAGATCTATTTTAGGCGCATTAAACTTTATTTCTACAGTAGCTAATATACGCCCAAGAATACTTTCCTGAGAACGCATTCCATTATTTGTATGAGCAGCTTTTATTACAGTAGTTCTTTTATTACTTGCACTGCCCGTTCTAGCAGGTGCTATCACAATACTTCTAACAGATCGAAATTTAAACACAGCTTTCTTTGATCCTGGAGGTGGAGGAGATCCTATTCTATTTAGTCATCTCTTC
PHY1_000181684	species	Hyattella sinuosa	0.980830671	Opisthokonta	Metazoa	Porifera	Demospongiae	Dictyoceratida	Spongiidae	Hyattella	Hyattella sinuosa	'JX535019'	1313225	GCTATCTGGCGGCATGGGGCATTCCGGGCCATCTGTGGATATGGCTATTTTTAGTTTGCATTTGGCGGGTATATCTTCTATCTTGGGGGCGATTAATTTTATTAGTACTATTTTTAATATGCGGGCGTCTGGAGTAGGTTGAACTCGAATGCCTTTGTTTGTATGATCTATTTTAGTTACAGTGTTTTTGTTATTATTGTCATTACCAGTATTAGCCGGGGGAATAACTATGTTATTAACTGATCGGAATTTTAATACTTCTTTCTTTGATCCGGTGGGAGGCGGGGACCCCATATTGTTTCAACACTTATTC
PHY1_000174611	species	Corallina sp. CPC2	0.996805112	Archaeplastida	Rhodophyta	Rhodophyta	Florideophyceae	Corallinales	Corallinaceae	Corallina	Corallina sp. CPC2	'DBCOI_000000028'	1412936	ATTAAGCTCCATACAAAGTCATTCTGGTGCCGCTGTGGACTTAGCAATTTTCAGTTTACATATAGCAGGAGCGTCTTCTATATTAGGTGCCATCAATTTTATTTCTACAATTTTAAATATGCGTAACCCTGGACAAACTATGTATCGAATACCGTTGTTTGTTTGATCTATTTTTGTAACGGCGTTATTATTGCTTTTAGCTGTACCCGTTTTAGCAGGAGCTATAACAATGCTTTTGACGGATCGAAATTTTAATACATCATTTTTTGATCCTGCAGGAGGTGGAGACCCTATTTTGTATCAACATTTATTT
PHY1_000176935	species	Clytia hemisphaerica	0.996805112	Opisthokonta	Metazoa	Cnidaria	Hydrozoa	Leptothecata	Campanulariidae	Clytia	Clytia hemisphaerica	'DBCOI_000000166'	252671	TTTATCAGGACCTCAAACACATTCAGGAGGATCAGTAGATATGGCAATTTTTAGTTTACATTGTGCAGGTGCTTCATCTATTATGGGTGCCATAAATTTTATTACAACAATATTTAATATGAGAGCCCCTGGCTTAACTTTAGATAAATTACCATTATTTGTTTGGTCAGTCTTAATTACTGCCTTTTTATTACTTTTATCTTTACCTGTGTTAGCTGGAGCTATTACGATGTTACTTACAGATAGAAATTTTAATACAACATTCTTTGATCCAGCAGGCGGAGGTGATCCAGTATTGTACCAACATTTATTT
PHY1_000195810	species	Bathycoccus prasinos	0.996805112	Archaeplastida	Viridiplantae	Chlorophyta	Mamiellophyceae	Mamiellales	Bathycoccaceae	Bathycoccus	Bathycoccus prasinos	'FO082258'	41875	TCTAAGTCATATTACGAGCCACTCTGGTGGTGCAGTTGATTTAGCTATTTTCAGTTTACATTTATCTGGAGCGAGCAGTATTTTAGGGGCGATTAACTTTATTACCACTATCTTTAACATGCGTGGGCCTGGTCTGGGCTTCCATCGCTTACCTTTATTTGTGTGGTCTGTTCTGATTACGGCCTTCTTACTTCTTCTCTCTTTACCGGTTTTAGCGGGAGCGATTACGATGCTGTTAACGGATCGTAACTTCAATACCTCGTTCTTTGACCCGGCGGGCGGAGGTGACCCTATTTTGTTCCAGCACCTTTTT
PHY1_000144014	species	Corallina sp. CPC2	0.993610224	Archaeplastida	Rhodophyta	Rhodophyta	Florideophyceae	Corallinales	Corallinaceae	Corallina	Corallina sp. CPC2	'DBCOI_000000028'	1412936	ATTAAGTTCCATACAAAGTCATTCTGGTGCCGCCGTGGACTTAGCAATTTTCAGTTTACATATAGCAGGAGCGTCTTCTATATTAGGTGCCGTCAATTTTATTTCTACAATTTTAAATATGCGTAACCCTGGACAAACTATGTATCGAATACCGTTGTTTGTTTGATCTATTTTTGTAACGGCGTTATTATTGCTTTTAGCTGTACCCGTTTTAGCAGGAGCTATAACAATGCTTTTGACGGATCGAAATTTTAATACATCATTTTTTGATCCTGCAGGAGGTGGAGACCCTATTTTGTATCAACATTTATTT
PHY1_000167351	species	Palola cf. siciliensis JZ-2010	0.987261146	Opisthokonta	Metazoa	Annelida	Polychaeta	Eunicida	Eunicidae	Palola	Palola cf. siciliensis JZ-2010	'GQ497554'	759342	TCTCTCTAGGAATATTGCCCATGCTGGCCCTTCTGTAGACCTTGCTATCTTCTCCCTTCATTTAGCAGGAGCCTCTTCAATTCTAGGAGCTATTAACTTTATTACTACTGTTATCAATATACGAATAGAAGGAATACGCCTAGAACGTGTTCCACTCTTCGTCTGAGCAGTAATAATTACTACTGTATTACTCCTTCTTTCTCTTCCAGTTCTAGCAGGAGCCATTACAATACTTCTTACAGATCGAAATCTTAATACAGCCTTCTTTGACCCCTCTGGTGGAGGAGATCCTATTCTATATCAACACCTATTC
PHY1_000162227	species	Hymeniacidon sinapium	0.996805112	Opisthokonta	Metazoa	Porifera	Demospongiae	Suberitida	Halichondriidae	Hymeniacidon	Hymeniacidon sinapium	'KF192342'	364019	TTTATCAAGTATACAATTTCACTCAGGGGGATCGGTAGATATGGCAATTTTTAGCCTTCATTTAGCTGGGATATCTTCAATATTGGGAGCTATGAATTTTATTACAACCATTATAAATATGAGAGCACCAGGGATTACAATGGACCGAATGCCTTTATTTGTGTGATCTGTTTTAGTAACAGCCGTTTTGTTATTGTTATCTTTACCAGTATTTGCAGGAGCTATAACAATGCTTTTAACAGATCGAAACTTTAATACTGCATTCTTTGATCCGGCGGGGGGAGGTGATCCTATTTTATATCAACACCTATTC
PHY1_000267873	species	Pilumnus hirtellus	0.996805112	Opisthokonta	Metazoa	Arthropoda	Malacostraca	Decapoda	Pilumnidae	Pilumnus	Pilumnus hirtellus	'BNSDE233-12'	483407	TTTAGCTGCGGCTATTGCTCATGCAGGTGCTTCAGTAGATATGGGAATCTTTTCTCTTCATTTGGCAGGGGTTTCTTCCATCTTAGGAGCAGTTAACTTTATAACTACCGTAATTAATATACGATCCTTCGGTATATCAATAGATCAAATACCGCTTTTTGTATGGGCTGTATTCATCACAGCAATTCTACTTCTTTTATCTTTACCGGTACTAGCCGGAGCTATTACTATGCTTCTTACAGACCGTAATCTGAATACCTCTTTCTTTGATCCTGCCGGAGGAGGGGACCCGGTGCTTTATCAACATTTATTC
PHY1_000337920	species	Callithamnion sp.BOLD ER	0.987220447	Archaeplastida	Rhodophyta	Rhodophyta	Florideophyceae	Ceramiales	Ceramiaceae	Callithamnion	Callithamnion sp.BOLD ER	'HUWAR074-10'	10000077	CCTTAGTTCTATACAAAGTCATTCAGGAGCATCTATAGATTTAGTAATTTTCAGTCTTCATTTATCAGGAGCATCTTCAATTTTAGGAGCGATCAATTTTATTTCTACTATATTAAATATGCGTAGCTTAGGCCAAAACTACTACCGGATACCTTTATTTGTGTGATCTATTTTTATTACTGCAGTATTATTATTATTAGCAGTACCGGTTTTAGCAGGAGCAATAACTATGTTATTAACTGATCGTAATTTTAATACAACTTTTTTTGATCCAGCAGGAGGAGGAGATCCTATACTGTATCAACATTTATTC
PHY1_000056029	species	Syllis ferrani	0.990415335	Opisthokonta	Metazoa	Annelida	Polychaeta	Phyllodocida	Syllidae	Syllis	Syllis ferrani	'DBCOI_000000092'	418367	CTTATCCAATAGAATAAGCCACAGGGGTCCCCCTGTAGACATAGCAATCTTCTCCCTCCATTTGGCCGGTGCAAGATCAATCTTAGGAGCAGCTAACTTTATCGCAACCCTAATTAACATACGAACAAAAAACCAAAAATCTGATAAAATACCTCTATTCTCATGATCCGTAATCCTCACTGCCCTCCTCTTACTTTTATCTCTTCCTGTGCTGGCGGGGGCCATCACAATACTTTTAACAGACCGTAACTTAAATACCACATTCTTCGACAGGAGGGGGGGAGGAGACCCAATTCTTTACCAACATCTATTC
PHY1_000119668	species	Modiolula phaseolina	0.993610224	Opisthokonta	Metazoa	Mollusca	Bivalvia	Mytiloida	Mytilidae	Modiolula	Modiolula phaseolina	'JF496770'	1088538	TTTGTCGTCCTATGTGGGTCATAGTGGCCCTGCGGTAGACATATCTTTGTTTTCTCTTCATTTGGCTGGTGCTTCTTCTATTGGGGGTTCTATTAACTTTTTAACTAGTATGAAAAACATGCCTGTGAACAGTATACGAGGGGAGCGTATAATGTTGTTTTTGTGGTCTATAGTGGTCACAGCTGTGCTATTGCTGATTTCTTTGCCAGTTCTGGCAGGCGGTATTACCATGTTAATTTTCGATCGGCACTTAAATACTTCTTTTTATGATCCGGCTGGAGGTGGGGATCCTGTGTTGTACCAACACTTGTTT
PHY1_000109437	species	Corallina caespitosa	0.993610224	Archaeplastida	Rhodophyta	Rhodophyta	Florideophyceae	Corallinales	Corallinaceae	Corallina	Corallina caespitosa	'ABMMC14526-10'	1141737	TTTAAGTTCAATACAAAGTCATTCTGGTGCTGCTGTGGACCTAGCAATTTTTAGTTTACATATAGCAGGAGCTTCTTCAATATTAGGCGCTGTTAACTTTATCTCAACAATTTTAAATATGCGTAATCCAGGACAGAGTATGTATAGAATGCCTTTATTTGTATGATCGATTTTAGTTACTGCATTATTACTACTTTTAGCTGTACCTGTTTTAGCAGGAGCTATAACCATGCTTTTAACTGATCGAAATTTTAACACGTCTTTCTTCGATCCTGCAGGTGGTGGAGATCCTATTTTATATCAACATCTCTTT
PHY1_000136710	species	Hyattella sinuosa	0.980830671	Opisthokonta	Metazoa	Porifera	Demospongiae	Dictyoceratida	Spongiidae	Hyattella	Hyattella sinuosa	'JX535019'	1313225	ACTATCTGGCGGCATGGGGCATTCCGGGCCATCTGTGGATATGGCTATTTTTAGTTTGCATTTGGCGGGTATATCTTCTATCTTGGGGGCGATTAATTTTATTAGTACTATTTTTAATATGCGGGCGTCTGGAGTAGGTTGAACTCGAATGCCTTTGTTTGTATGATCTATTTTAGTTACAGTGTTTTTGTTATTATTGTCATTACCAGTATTGGCCGGGGGAATAACTATGTTATTAACTGATCGGAATTTTAATACTTCTTTCTTTGATCCGGTGGGAGGCGGGGACCCCATATTGTTTCAACACTTATTC
PHY1_000099504	species	Proceraea scapularis	0.987220447	Opisthokonta	Metazoa	Annelida	Polychaeta	Phyllodocida	Syllidae	Proceraea	Proceraea scapularis	'GBMIN838-12'	199213	CTTAGCAGCTAATATCGCCCACAGAGGGCCTCCGGTTGACTTAGCAATTTTCTCCCTCCACCTAGCTGGAGTCTCATCTATCTTGGGCGCTGTAAACTTTATCACCACAGTAATCAACATACGCTCAAAACTTATACAATTAGAACGCGTTCCCCTATTTGTATGATCAGTTAAAATCACAGCCATCCTCTTGCTTCTATCTCTCCCTGTCTTAGCGGGAGCTATTACAATATTACTTACAGACCGAAACCTAAACACAGCATTCTTTGACCCGGCTGGGGGAGGTGACCCCATTCTCTACCAACACCTCTTC
PHY1_000216738	species	Hyattella sinuosa	0.977635783	Opisthokonta	Metazoa	Porifera	Demospongiae	Dictyoceratida	Spongiidae	Hyattella	Hyattella sinuosa	'JX535019'	1313225	GCTATCTGGCGGCATGGGGCATTCCGGGCCATCTGTGGACATGGCTATTTTTAGTTTGCATTTGGCGGGTATATCTTCTATCTTGGGGGCGATTAATTTTATTAGTACTATTTTTAATATGCGGGCGTCTGGAGTCGGTTGAACTCGAATGCCTTTGTTTGTATGATCTATTTTAGTTACAGTGTTTTTATTATTATTGTCCTTACCAGTATTGGCCGGGGGAATAACTATGTTATTAACTGATCGTAATTTTAATACTTCTTTCTTTGATCCGGTGGGAGGGGGGGACCCCATATTGTTCCAACACTTATTT
PHY1_000221026	species	Sarcotragus spinosulus	0.993610224	Opisthokonta	Metazoa	Porifera	Demospongiae	Dictyoceratida	Irciniidae	Sarcotragus	Sarcotragus spinosulus	'HE591460'	1088795	GCTATCTGGCGGTATGGGGCACTCCGGGCCATCTGTGGATATGGCGATTTTTAGTTTGCATTTGGCGGGCATATCTTCTATCTTGGGGGCGATTAATTTTATTAGTACTATCTTTAATATGCGGGCGTCTGGAATAAGTTGAACTCGAGTGCCTTTGTTTGTATGATCTATTTTAGTTACGGTGTTTTTATTATTATTGTCATTACCAGTATTGGCCGGGGGGATAACGATGCTATTAACCGATCGTAATTTTAATACTTCTTTCTTTGATCCGGTAGGAGGCGGAGACCCCATATTGTTTCAACATTTATTT
PHY1_000179405	species	Phascolosoma granulatum	0.990415335	Opisthokonta	Metazoa	Annelida	Sipuncula	Phascolosomatiformes	Phascolosomatidae	Phascolosoma	Phascolosoma granulatum	'DBCOI_000000098'	41797	TCTATCTGGAGCCCTCGCACATGCAGGCCCATCCGTCGATCTGGCCATCTTCTCTCTTCACTTAGCAGGAGTAAGATCTATTTTAGGCGCATTAAACTTTATTTCTACAGTAGCTAATATGCGCCCAAGAATACTTTCCTGAGAACGCATTCCATTATTTGTATGAGCAGCTTTTATTACAGTAGTTCTTTTATTACTTGCACTGCCCGTTCTAGCAGGTGCTATCACAATACTTCTAACAGATCGAAATTTAAACACAGCTTTCTTTGATCCTGGAGGTGGAGGAGATCCTATTCTATTTAGTCATCTCTTC
PHY1_000175364	species	Proceraea scapularis	0.987220447	Opisthokonta	Metazoa	Annelida	Polychaeta	Phyllodocida	Syllidae	Proceraea	Proceraea scapularis	'GBMIN838-12'	199213	CTTAGCAGCTAATATCGCCCACAGAGGGCCTCCGGTTGACTTAGCAATTTTCTCCCTCCACCTAGCTGGAGTTTCATCTATCTTGGGCGCTGTAAACTTTATCACCACAGTAATCAACATACGTTCAAAACTTATACAATTAGAACGCGTTCCCCTATTTGTATGATCAGTTAAAATCACAGCCATCCTCTTGCTTCTATCTCTCCCTGTCTTAGCGGGAGCTATTACAATATTACTTACAGACCGAAACCTAAACACAGCATTCTTTGACCCGGCTGGGGGAGGTGACCCCATTCTCTACCAACACCTCTTC
PHY1_000251281	species	Syllis ferrani	0.990415335	Opisthokonta	Metazoa	Annelida	Polychaeta	Phyllodocida	Syllidae	Syllis	Syllis ferrani	'DBCOI_000000092'	418367	ATTATCCAATAGAATAAGCCACAGGGGTCCCCCTGTAGACATAGCAATCTTCTCCCTCCATTTGGCCGGTGCAAGATCAATCTTAGGAGCAGCTAACTTTATCGCAACCCTAATTAACATACGAACAAAAAACCAAAAATCTGATAAAATACCTCTATTCTCATGATCCGTAATCCTCACTGCCCTCCTCTTACTTTTATCTCTTCCTGTGCTGGCGGGGGCCATCACAATACTTTTAACAGACCGTAACTTAAATACCACATTCTTCGACAGGAGGGGGGGAGGAGACCCAATTCTTTACCAACACCTATTC
PHY1_000068036	species	Lysidice ninetta	0.984025559	Opisthokonta	Metazoa	Annelida	Polychaeta	Eunicida	Eunicidae	Lysidice	Lysidice ninetta	'DBCOI_000000077'	188455	CCTCTCAAGTAATATTGCTCATGCCGGGCCCTCTGTTGATTTAGCAATCTTCTCCCTGCATCTAGCAGGAATCTCCTCAATCCTTGGCTCGATCAATTTCATCTCCACAGCCTATAACATGCGAGGTGGAGGCATTGAACCAGAAAAAACCCCATTATTTGTTTGAGCTGCGATCATCACAACTATTCTCCTCCTCCTCTCTCTACCCGTACTCGCAGGAGCAATCACTATACTCCTTACAGACCGTAACCTCAACACCTCTTTTTTTGACCCCTCCAGCGGAGGTGACCCCGTACTCTTCCAACACCTATTC
PHY1_000057490	species	Oithona similis	0.996805112	Opisthokonta	Metazoa	Arthropoda	Maxillopoda	Cyclopoida	Oithonidae	Oithona	Oithona similis	'BNSC296-11'	324873	TCTGAGTTCTTATATTTTTCACGGGGGAGCATCTGTGGACTTTACAATTTTTAGCCTCCACCTAGCCGGAGTCTCTTCTCTCCTGGGGGCAGTAAACTTTATTAGCACGGTTTTAAATTTACGGGCATTAGGTATGTTAATAGATCGCATACCTTTATTCCCATGGGCAGTATTTATTACTGCTATTCTGCTTCTTTTGTCACTTCCCGTTTTAGCAGGAGCTATCACTATACTCTTGACAGATCGAAATTTAAACACGTCTTTTTATGATCCTATAGGCGGGGGTGACCCTGTCCTCTACCAGCACTTGTTT
PHY1_000111573	species	Corallina caespitosa	0.987220447	Archaeplastida	Rhodophyta	Rhodophyta	Florideophyceae	Corallinales	Corallinaceae	Corallina	Corallina caespitosa	'ABMMC14526-10'	1141737	TTTAAGTTCAATACAAAGTCATTCTGGTGCTGCTGTAGACCTAGCAATTTTTAGTTTACATATAGCAGGAGCTTCTTCAATATTAGGCGCTGTTAACTTTATCTCAACAATTTTAAATATGCGTAATCCAGGACAGAGTATGTATAGAATGCCTTTATTTGTATGATCGATTTTAGTTACTGCATTATTACTACTTTTAGCTGTACCTGTTTTAGCAGGAGCTATAACCATGCTTTTAACTGATCGAAATTTTAACACGTCTTTCTTTGATCCTGCAGGTGGTGGAGATCCTATTTTATATCAACATCTCTTT
PHY1_000118194	species	Corallina sp. CPC2	0.990415335	Archaeplastida	Rhodophyta	Rhodophyta	Florideophyceae	Corallinales	Corallinaceae	Corallina	Corallina sp. CPC2	'DBCOI_000000028'	1412936	ATTAAGTTCCATACAAAGTCATTCTGGTGCCGCTGTGGACTTAGCAATTTTCAGTTTACATATAGCAGGAGCGTCTTCTATATTAGGTGCCGTCAATTTTATTTCTACAATTTTAAATATGCGTAACCCTGGACAAACTATGTATCGAATACCGTTGTTTGTTTGATCTATTTTTGTAACGTCGTTATTATTGCTTTTAGCTGTACCCGTTTTAGCAGGAGCTATAACAATGCTTTTGACGGATCGAAATTTTAATACATCATTTTTTGATCCTGCAGGAGGTGGAGACCCTATTTTGTATCAACATTTATTC
PHY1_000221182	species	Chiton olivaceus	0.993610224	Opisthokonta	Metazoa	Mollusca	Polyplacophora	Neoloricata	Chitonidae	Chiton	Chiton olivaceus	'DBCOI_000000214'	256108	ATTAGCAAGAAATGTGGCTCATGCAGGGGGTTCTGTAGATTTAGCTATTTTTTCTTTACATCTAGCTGGTGTTTCTTCTATTTTAGGGGCTGTAAATTTTATTACTACTGTTGTTAATATACGATGAGTTGGAATACAAATAGAACGCTTACCTTTATTTGTATGATCCGTAAAGATTACTGCAATTTTATTATTATTATCATTGCCTGTTTTAGCTGGAGGTATTACAATATTATTAACGGATCGAAATTTTAATACCTCTTTCTTTGACCCTGCTGGAGGAGGGGATCCTATTTTATACCAACATTTATTT
PHY1_000196026	species	Pilumnus villosissimus	0.980830671	Opisthokonta	Metazoa	Arthropoda	Malacostraca	Decapoda	Pilumnidae	Pilumnus	Pilumnus villosissimus	'DBCOI_000000122'	764038	TTTAGCTGCAGCTATTGCTCATGCAGGTGCTTCAGTAGATATAGGAATCTTCTCTCTTCATTTAGCAGGAGTCTCTTCCATCTTAGGAGCGGTTAACTTTATAACTACCGTAATTAATATACGATCTTTTGGTATATCAATGGATCAAATACCGCTTTTTGTATGAGCTGTATTCATTACAGCTATTCTACTTCTTTTATCTTTACCAGTATTAGCAGGAGCTATTACTATGCTTCTTACAGACCGTAATTTAAATACCTCTTTCTTTGATCCTGCCGGAGGAGGTGACCCTGTACTTTATCAGCATTTATTC
PHY1_000293024	species	Calcinus tubularis	0.993610224	Opisthokonta	Metazoa	Arthropoda	Malacostraca	Decapoda	Diogenidae	Calcinus	Calcinus tubularis	'JSDAZ067-08'	656162	TTTATCCGCGGCCATCGCACATGCAGGAGCATCTGTAGACTTAGGGATTTTTTCTCTTCATTTAGCAGGGGTATCTTCTATTTTAGGAGCTATTAATTTTATGACAACTGTAATTAACATGCGTCCTCAGGGAATAAGGATAGACCGTATGCCTTTATTTGTATGATCTGTTTTTATTACTGCTATTTTGTTATTGTTATCTTTGCCTGTACTGGCAGGTGCAATTACCATGCTGTTAACAGACCGTAATTTAAATACTTCTTTCTTCGACCCTGCAGGGGGAGGAGATCCGGTATTATATCAGCACTTGTTC
PHY1_000359637	species	Tedania ignis	0.990415335	Opisthokonta	Metazoa	Porifera	Demospongiae	Poecilosclerida	Tedaniidae	Tedania	Tedania ignis	'GBSP0405-06'	278976	ATTATCTGGGATTCAGGCTCATTCCGGGGGTTCAGTCGATTTGGTTATCTTTAGCTTACATTTAGCGGGTATTTCTTCTATATTGGGGGCTATGAATTTTATAACCACTATAATAAATATGAGGGCACCAGGGATAACAATGGATAGAACGCCATTGTTTGTTTGGTCAATTTTAGTAACTGCGGTTTTATTATTATTATCTTTACCAGTGTTAGCAGGCGCAATTACTATGTTATTAACGGATAGAAATTTTAATACTGCTTTTTTTGATCCAGCAGGTGGGGGGGACCCAATATTATATCAACATTTATTT
PHY1_000352108	species	Proceraea scapularis	0.987220447	Opisthokonta	Metazoa	Annelida	Polychaeta	Phyllodocida	Syllidae	Proceraea	Proceraea scapularis	'GBMIN838-12'	199213	CTTGGCAGCTAATATCGCCCACAGAGGGCCTCCGGTTGACTTAGCAATTTTCTCCCTCCACCTAGCTGGAGTTTCATCTATCTTGGGCGCTGTAAACTTTATCACCACAGTAATCAACATACGCTCAAAACTTATACAATTAGAACGCGTTCCCCTATTTGTATGATCAGTTAAAATCACAGCCATCCTCTTGCTTCTATCTCTCCCTGTCTTAGCGGGAGCTATTACAATATTACTTACAGACCGAAACCTAAACACAGCATTCTTTGACCCGGCTGGGGGAGGTGACCCCATTCTCTACCAACACCTCTTC
PHY1_000328682	species	Hymeniacidon sinapium	0.990415335	Opisthokonta	Metazoa	Porifera	Demospongiae	Suberitida	Halichondriidae	Hymeniacidon	Hymeniacidon sinapium	'KF192342'	364019	CTTATCAAGTATACAATTTCACTCAGGGGGATCGGTAGATATGGCAATCTTTAGCCTTCATTTAGCTGGGATATCTTCAATATTGGGAGCTATGAATTTTATTACAACCATTATAAATATGAGAGCACCAGGGATTACAATGGACCGAATGCCTTTATTTGTGTGATCTGTTTTAGTAACAGCCGTTTTGTTATTGTTATCTTTACCAGTATTTGCAGGAGCTATAACAATGCTTTTAACAGATCGAAACTTTAATACTGCATTCTTTGATCCGGCGGGGGGAGGTGATCCTATTTTATATCAACACCTTTTT
PHY1_000241223	species	Sarcotragus spinosulus	0.984025559	Opisthokonta	Metazoa	Porifera	Demospongiae	Dictyoceratida	Irciniidae	Sarcotragus	Sarcotragus spinosulus	'HE591460'	1088795	GCTATCTGGCGGCATGGGGCATTCCGGGCCATGTGTGGATATGGCCATTTTTAGTTTGCATTTGGCGGGCATATCTTCTATCTTGGGGGCGATTAATTTTATTAGTACTATCTTTAATATGCGGGCGTCTGGAATAAGTTGAACTCGAGTGCCTTTGTTTGTATGATCTATTTTAGTTACAGTGTTTTTATTATTATTGTCATTACCAGTATTGGCCGGGGGAATAACGATGCTATTAACCGATCGTAATTTTAATACTTCTTTCTTTGATCCGGTAGGAGGCGGGGACCCCATATTGTTTCAACATTTATTT
PHY1_000290052	species	Sarcotragus spinosulus	0.993610224	Opisthokonta	Metazoa	Porifera	Demospongiae	Dictyoceratida	Irciniidae	Sarcotragus	Sarcotragus spinosulus	'HE591460'	1088795	GCTATCTGGCGGTATGGGGCACTCCGGGCCATCTGTGGATATGGCGATTTTTAGTTTGCATTTGGCGGGCATATCTTCTATCTTGGGGGCGATTAATTTTATTAGTACTATCTTTAATATGCGGGCGTCTGGAATAAGTTGAACTCGAGTGCCTTTGTTTGTATGATCTATTTTAGTTACAGTGTTTTTATTATTATTATCGTTACCAGTATTGGCCGGGGGAATAACGATGCTATTAACCGATCGTAATTTTAATACTTCTTTCTTTGATCCGGTAGGAGGCGGAGACCCCATATTGTTTCAACATTTATTT
PHY1_000067392	species	Bathycoccus prasinos	0.993610224	Archaeplastida	Viridiplantae	Chlorophyta	Mamiellophyceae	Mamiellales	Bathycoccaceae	Bathycoccus	Bathycoccus prasinos	'FO082258'	41875	TCTAAGTCATATTACGAGTCACTCTGGTGGTGCAGTTGATTTAGCTATTTTCAGTTTACATTTATCTGGAGCGAGCAGTATTTTAGGGGCGATTAACTTTATTACCACTATCTTTAACATGCGTGGGCCTGGTCTGGGCTTCCATCGCTTACCTTTATTTGTGTGGTCTGTGCTGATTACGGCCTTCTTACTTCTTCTCTCTTTACCGGTTTTAGCGGGAGCGATTACGATGCTGTTAACGGATCGTAACTTCAATACCTCGTTCTTTGATCCGGCGGGCGGAGGTGACCCTATTTTGTTCCAGCACCTTTTT
PHY1_000075878	species	Corallina sp. CPC2	0.996805112	Archaeplastida	Rhodophyta	Rhodophyta	Florideophyceae	Corallinales	Corallinaceae	Corallina	Corallina sp. CPC2	'DBCOI_000000028'	1412936	ATTAAGTTCCATACAAAGTCATTCTGGTGCCGCTGTGGACTTAGCAATTTTCAGTTTACATATAGCAGGAGCGTCTTCTATATTAGGTGCCATCAATTTTATTTCTACAATTTTAAATATGCGTAATCCTGGACAAACTATGTATCGAATACCGTTGTTTGTTTGATCTATTTTTGTAACGGCGTTATTATTGCTTTTAGCTGTACCCGTTTTAGCAGGAGCTATAACAATGCTTTTGACGGATCGAAATTTTAATACATCATTTTTTGATCCTGCAGGAGGTGGAGACCCTATTTTGTATCAACATTTATTT
PHY1_000022086	species	Bathycoccus prasinos	0.993610224	Archaeplastida	Viridiplantae	Chlorophyta	Mamiellophyceae	Mamiellales	Bathycoccaceae	Bathycoccus	Bathycoccus prasinos	'FO082258'	41875	TCTAAGTCATATTACGAGCCACTCTGGTGGTGCAGTCGATTTAGCTATTTTCAGTTTACATTTATCTGGAGCGAGCAGTATTTTAGGGGCGGTTAACTTTATTACCACTATCTTTAACATGCGTGGGCCTGGTCTGGGCTTCCATCGCTTACCTTTATTTGTGTGGTCTGTTCTGATTACGGCCTTCTTACTTCTTCTCTCTTTACCGGTTTTAGCGGGAGCGATTACGATGCTGTTAACGGATCGTAACTTCAATACCTCGTTCTTTGATCCGGCGGGCGGAGGTGACCCTATTTTGTTCCAGCACCTTTTT
PHY1_000041967	species	Lysidice ninetta	0.984025559	Opisthokonta	Metazoa	Annelida	Polychaeta	Eunicida	Eunicidae	Lysidice	Lysidice ninetta	'DBCOI_000000077'	188455	CCTCTCGAGTAATATTGCTCATGCCGGGCCCTCTGTTGATTTAGCAATCTTCTCCCTGCATCTAGCAGGAATCTCCTCAATCCTTGGCTCGATCAATTTCATCTCCACAGCCTATAACATGCGAGGTGGAGGCATTGAACCAGAAAAAACCCCATTATTTGTTTGAGCTGCGATCATCACAACTATTCTCCTCCTCCTCTCTCTACCCGTACTCGCAGGAGCAATCACTATACTCCTTACAGACCGCAACCTCAACACCTCTTTTTTTGACCCCTCCAGCGGAGGTGACCCCGTACTCTTCCAACACCTATTC
PHY1_000121515	species	Antithamnion cruciatum	0.987220447	Archaeplastida	Rhodophyta	Rhodophyta	Florideophyceae	Ceramiales	Ceramiaceae	Antithamnion	Antithamnion cruciatum	'ABMMC10104-10'	207918	TTTAAGTTCAATTCAAAGTCATTCAGGTGCAGCAGTAGACTTAGCCATTTTTAGTTTACATTTATCAGGTGCGTCATCAATTTTAGGAGCAATAAATTTTATATCAACAATTGTAAATATGCGTAATCCTGGCCAAAGTATGTATAGAATTCCACTATTTGTTTGATCAATTTTTGTAACAGCGTTTTTACTTCTACTAGCTGTCCCAGTTTTAGCTGGTGCAATCACTATGCTTTTAACTGATCGTAATTTTAATACGACTTTTTTTGATCCAGCAGGTGGAGGTGATCCTATTTTGTATCAACATTTATTT
PHY1_000224766	species	Asparagopsis taxiformis	0.993610224	Archaeplastida	Rhodophyta	Rhodophyta	Florideophyceae	Bonnemaisoniales	Bonnemaisoniaceae	Asparagopsis	Asparagopsis taxiformis	'BERMR150-10'	260499	TTTAAGTTCTATACAAAGTCATTCGGGTGCAGCAATAGATTTAGCAATTTTTAGTTTGCATTTATCGGGTGCATCATCTATTTTAGGTGCTATTAATTTTATCTCAACTATTTTCAATATGCGTAGTTCAGGTCAGACTATGTATAGAATTCCGTTGTTTGTATGGTCAATTTTAGTAACAGCATTTTTACTTTTATTAGCAGTTCCTGTTTTAGCGGGAGCGATTACAATGCTTTTAACGGATCGTAATTTTAATACATCCTTCTTTGATCCTGGTGGTGGTGGTGATCCTGTTTTATATCAACATCTTTTT
PHY1_000256864	species	Cladostephus spongiosus	0.987220447	Chromalveolata	Stramenopiles	Ochrophyta	Phaeophyceae	Sphacelariales	Cladostephaceae	Cladostephus	Cladostephus spongiosus	'DBCOI_000000295'	74471	ATTAAGTGGGGCTTTGGCCCATTCAGGTGCTTCTGTCGACATGGCTATTTTTAGTCTTCATCTTTCAGGTGCTGCCTCTATATTAGGTGCTATTAATTTTATAACAACTATCTTTAATATGCGTGCATTGGGTATGGCTATGCATCGATTACCACTTTTTGTGTGGTCAATTCTTATTACAGCCTTTTTGCTCTTACTGTCCTTGCCGGTTCTAGCTGGTGGTATTACGATGCTATTGACAGATCGTAACTTTAATACCACTTTCTTTGATCCTGCTGGCGGAGGAGATCCTGTTCTTTATCAGCATTTATTT
PHY1_000260161	species	Modiolula phaseolina	0.993610224	Opisthokonta	Metazoa	Mollusca	Bivalvia	Mytiloida	Mytilidae	Modiolula	Modiolula phaseolina	'JF496770'	1088538	TTTGTCGTCCTATGTGGGTCATAGTGGCCCTGCGGTAGATATATCTTTGTTTTCTCTTCATTTGGCTGGTGCTTCTTCTATTGGGGGTTCTATTAACTTTTTAACTAGTATGAAAAACATGCCTGTGAACAGTATACGAGGGGAGCGTATAATGTTGTTTTTGTGGTCTATAGTGGTCACAGCTGTGCTATTGCTGATTTCTTTGCCAGTTCTGGCAGGCGGTATTACCATGTTAATTTTCGATCGGCACTTAAATACTTCTTTTTATGATCCGGCTGGAGGTGGGGATCCTGTGTTGTACCAACACTTGTTC
PHY1_000249330	species	Pilumnus villosissimus	0.980830671	Opisthokonta	Metazoa	Arthropoda	Malacostraca	Decapoda	Pilumnidae	Pilumnus	Pilumnus villosissimus	'DBCOI_000000122'	764038	TTTAGCTGCAGCTATTGCTCATGCGGGTGCTTCAGTAGATATAGGAATCTTCTCTCTTCATTTAGCAGGAGTCTCTTCCATCTTAGGAGCAGTTAACTTTATAACTACCGTAATTAATATACGATCTTTTGGTATATCAATGGATCAAATACCGCTTTTTGTATGAGCTGTATTCATTACAGCTATTCTACTTCTTTTATCTTTACCAGTATTAGCAGGAGCTATTACTATGCTTCTTACAGACCGTAATTTAAATACCTCTTTCTTTGATCCTGCCGGAGGAGGTGACCCTGTACTTTATCAGCATTTATTC
PHY1_000191585	species	Cervera atlantica	0.993610224	Opisthokonta	Metazoa	Cnidaria	Anthozoa	Alcyonacea	Cornulariidae	Cervera	Cervera atlantica	'JN620805'	1162615	ACTATCAAGCATTCAAGCCCATTCAGGAGGAGCAGTGGATATGGCCATATTTAGTCTACATCTAGCTGGTATATCTTCCATTTTAAGTTCTATCAACTTTATAACTACTATAATTAACATGAGGGTTCCTGGTATGAGTATGCATAGACTACCTCTATTCGTATGGTCTGTATTAATTACAACTATATTGTTATTACTATCCTTACCAGTATTAGCTGGTGCAATTACAATGTTATTGACAGATAGAAATTTTAATACAACATTCTTTGACCCTGCGGGAGGAGGAGATCCTATTTTATTCCAGCATTTATTC
PHY1_000189883	species	AO584	0.993610224	Archaeplastida	Rhodophyta	Rhodophyta	Florideophyceae	Corallinales	Corallinaceae	Jania	AO584	'BERMR281-10'	10000069	TTTAAGTTCTATTCAAAGTCATTCTGGGGGTGCTGTAGATTTAGCTATTTTTAGTTTGCATATAGCAGGAGCTTCTTCAATTTTAGGAGCTGTAAATTTTATATCAACAATTTTAAATATGCGTAATCCAGGGCAAAGTATGTATAGAATTCCTTTGTTTGTTTGATCAATTTTAATTACAGCTTTTTTATTACTTTTAGCAGTACCTGTTTTAGCAGGAGCTATTACAATGTTGTTAACTGATAGAAACTTTAATACATCTTTTTTTGATCCTGCAGGAGGAGGAGATCCTATTTTATATCAACATTTATTT
PHY1_000219373	species	Proceraea aurantiaca	0.993610224	Opisthokonta	Metazoa	Annelida	Polychaeta	Phyllodocida	Syllidae	Proceraea	Proceraea aurantiaca	'DBCOI_000000090'	199203	TTTATCAGCAAATATCGCCCATGCTGGGCCTCCTGTCGATCTTGCTATTTTCTCTCTTCACCTAGCAGGAGTTTCTTCAATCCTTGGAGCAGTAAATTTTATCACAACAACTATTAATATACGACATGCTCTAATAAATCTAGAACGAGTACCTCTATTTGTATGATCTGTGAAAATCACTGCCATTCTTCTTCTCTTATCTCTTCCCGTTCTTGCAGGAGCAATTACTATGCTTTTAACAGACCGAAACTTAAATACAGCGTTTTTTGATCCTGCCGGGGGTGGGGATCCTATTCTTTACCAACACCTCTTT
PHY1_000342444	species	Pione velans	0.980830671	Opisthokonta	Metazoa	Porifera	Demospongiae	Clionaida	Clionaidae	Pione	Pione velans	'AY561981'	283505	TTTGGCAAGTATACAGGCGCATTCAGGTGGGTCAGTTGATATGGCAATATTTAGTTTGCATTTGGCAGGTATTTCTTCTATATTGGGTGCAATGAATTTTATTACTACAATATTTAATATGAGGGCTCCAGGTATAACAATGGATCGAATGCCGTTATTTGTGTGATCTATTTTAATAACTGCTTTTTTATTATTACTATCTTTGCCTGTGTTAGCAGGTGCCATTACAATGCTTCTTACAGATAGAAATTTTAATACTGCGTTTTTTGATCCTGCAGGTGGAGGTGACCCAATTTTATATCAACATTTATTT
PHY1_000311615	species	Cliona viridis	0.993610224	Opisthokonta	Metazoa	Porifera	Demospongiae	Clionaida	Clionaidae	Cliona	Cliona viridis	'DBCOI_000000231'	76786	TTTAGCAAGTATACAGGCGCATTCGGGGGGATCAGTAGATATGGCAATATTTAGTTTGCATTTGGCTGGGATTTCTTCAATATTGGGTGCAATGAATTTTATTACTACAATATTTAATATGAGGGCTCCTGGTATAACAATGTATCGAATGCCGTTATTTGTGTGATCAATTTTAGTAACTGCCTTTTTATTATTATTGTCTTTGCCTGTATTAGCTGGGGCGATAACTATGCTTTTAACAGATAGAAATTTTAGTACTGCATTTTTTGATCCCGCAGGTGGAGGGGACCCAATTTTATATCAACATTTATTT
PHY1_000372785	species	Pilumnus villosissimus	0.993610224	Opisthokonta	Metazoa	Arthropoda	Malacostraca	Decapoda	Pilumnidae	Pilumnus	Pilumnus villosissimus	'DBCOI_000000122'	764038	TTTAGCTGCAGCTATTGCTCATGCAGGTGCTTCAGTAGATATAGGAATCTTCTCTCTTCATTTAGCAGGGGTCTCTTCCATCTTAGGAGCAGTTAACTTTATAACTACCGTAATTAACATACGATCTTTTGGTATATCAATGGATCAAATACCGCTTTTTGTATGAGCTGTGTTTATTACAGCTATTCTACTTCTTTTATCTTTACCAGTATTAGCGGGAGCTATTACTATGCTTCTTACAGACCGTAATTTAAATACCTCTTTCTTTGATCCTGCTGGAGGAGGTGACCCTGTACTTTATCAGCATCTATTC
PHY1_000353484	species	Halosydna sp.	0.987220447	Opisthokonta	Metazoa	Annelida	Polychaeta	Phyllodocida	Polynoidae	Halosydna	Halosydna sp.	'DBCOI_000000084'	10000105	TTTAGCCAGAAACATTGCTCATGCAGGTCCTTCTGTGGATTTGGCCATCTTCTCCCTTCACATTGCAGGGGTTTCATCCATTCTAGGAGCTCTAAATTTTATTACAACAGTCATTAACATACGATATAAAGGACTACGTCTGGAACGTGTCCCTTTATTTGTCTGAGCTGCTAAAATTACTGCTATCCTCCTTCTTCTTTCCCTCCCTGTTCTTGCTGGAGCTATTACTATATTACTTACAGACCGAAATTTAAACACAGCATTCTTTGACCCTGCGGGAGGAGGAGACCCTGTTTTATATCAACACTTATTC
PHY1_000266985	species	Pyura dura	0.996805112	Opisthokonta	Metazoa	Chordata	Ascidiacea	Stolidobranchia	Pyuridae	Pyura	Pyura dura	'DBCOI_000000151'	569433	ATTAGCGGGAAATTTGGCTCATTCTGGACCTGCGTTAGATTGTGCTATTTTTTCTTTGCATTTGGCCAGAGTTTCTAGTATTTTAAGATCTTTAAATTTTATGACAACCTTGTTTAATATAAAAGGAAAAGGTTGAGATATATTTATGATACCTTTATTTTGTTGGACTATTTTGGTAACTACTCTTTTGTTGTTGTTGTCTTTACCCGTGTTGGCCGCGGCTATTACTATACTTTTATTTGATCGGAATTTTAATACGTCTTTTTTTGATCCGGCAGGTGGGAGAGATCCTGTGTTGTTTCAGCATTTATTT
PHY1_000263943	species	Halosydna sp.	0.987220447	Opisthokonta	Metazoa	Annelida	Polychaeta	Phyllodocida	Polynoidae	Halosydna	Halosydna sp.	'DBCOI_000000084'	10000105	TTTAGCCAGAAACATTGCTCATGCAGGTCCTTCTGTGGATTTGGCCATCTTCTCCCTTCACATTGCAGGGGTCTCATCCATTCTAGGAGCTCTAAATTTTATTACAACAGTCATTAACATACGATATAAAGGACTACGTCTGGAACGTGTCCCTTTATTTGTCTGAGCTGCTAAAATTACTGCTATCCTTCTTCTTCTTTCCCTCCCTGTTCTTGCTGGAGCTATTACTATATTACTTACAGACCGAAATTTAAACACAGCATTCTTTGACCCTGCGGGAGGAGGAGACCCTGTTTTATATCAACACTTATTC
PHY1_000298617	species	Sarcotragus spinosulus	0.993610224	Opisthokonta	Metazoa	Porifera	Demospongiae	Dictyoceratida	Irciniidae	Sarcotragus	Sarcotragus spinosulus	'HE591460'	1088795	GCTATCTGGCGGTATGGGGCACTCCGGGCCATCTGTGGATATGGCGATTTTTAGTTTGCATTTGGCGGGCATATCTTCTATCTTGGGGGCGATTAATTTTATTAGTACTATCTTTAATATGCGGGCGTCTGGAATAAGTTGAACTCGAGTGCCTTTGTTTGTATGATCTATTTTAGTTACAGTGTTTTTATTATTATTGTCATTACCAGTATTGGCCGGGGGAATAACGATGCTATTAACCGATCGTAATTTTAATACATCATTCTTTGATCCGGTAGGAGGCGGAGACCCCATATTGTTTCAACATTTATTT
PHY1_000065395	species	Halosydna sp.	0.987220447	Opisthokonta	Metazoa	Annelida	Polychaeta	Phyllodocida	Polynoidae	Halosydna	Halosydna sp.	'DBCOI_000000084'	10000105	TTTAGCCAGAAACATTGCTCATGCAGGTCCTTCTGTAGATTTGGCCATTTTCTCCCTTCACATTGCAGGGGTTTCATCCATTCTAGGAGCTCTGAATTTTATTACAACAGTCATTAACATACGATATAAAGGACTACGTCTGGAACGTGTCCCTTTATTTGTTTGAGCTGCTAAAATTACTGCTATCCTTCTTCTTCTTTCCCTCCCTGTTCTTGCTGGGGCTATTACTATATTACTTACAGACCGAAATTTAAACACAGCATTCTTTGACCCTGCGGGAGGAGGAGACCCTGTTTTATATCAACACTTATTC
PHY1_000072020	species	Protosuberites sp. POR14649	0.977635783	Opisthokonta	Metazoa	Porifera	Demospongiae	Suberitida	Suberitidae	Protosuberites	Protosuberites sp. POR14649	'AY561979'	283545	TTTATCAAGTATACAAGCTCACTCAGGGGGATCGGTGGATATGGCAATTTTTAGTCTTCATTTAGCCGGGATATCTTCAATATTGGGAGCTATGAATTTTATTACAACGATTATAAATATGAGAGCGCCAGGAATTACAATGGACCGAATGCCTTTATTTGTGTGATCTGTTTTAGTAACTGCCGTTTTGTTATTGTTATCTTTACCGGTATTGGCAGGAGCGATAACAATGCTTTTAACAGATCGAAACTTTAATACTGCGTTCTTTGATCCAGCGGGGGGAGGGGATCCTATCTTATATCAACACCTCTTC
PHY1_000090441	species	Palola cf. siciliensis JZ-2010	0.99044586	Opisthokonta	Metazoa	Annelida	Polychaeta	Eunicida	Eunicidae	Palola	Palola cf. siciliensis JZ-2010	'GQ497554'	759342	TCTCTCTAGGAATATTGCCCATGCTGGCCCTTCTGTAGACCTTGCTATCTTCTCCCTTCATTTAGCAGGAGCCTCTTCAATTCTAGGAGCTATTAACTTTATTACTACTGTTATCAATATACGAATAGAAGGAATACGCCTAGAACGTGTTCCACTCTTCGTCTGAGCAGTAATAATTACTACTGTATTACTCCTTCTTTCTCTTCCAGTCCTAGCAGGAGCCATTACAATACTTCTTACAGATCGAAATCTTAATACAGCCTTCTTTGACCCCTCTGGTGGAGGAGATCCCATTCTATATCAACATCTATTC
PHY1_000027143	species	Lithophyllum sp. 2CPVP	0.993610224	Archaeplastida	Rhodophyta	Rhodophyta	Florideophyceae	Corallinales	Corallinaceae	Lithophyllum	Lithophyllum sp. 2CPVP	'MAERL213-13'	1347093	TTTAAGTTCTATTCAAAGCCACTCGGGGGCAGCAGTGGACCTAGCTATTTTTAGTTTACATTTATCTGGAGCATCGTCAATTCTAGGAGCAGTTAATTTTATTTCAACTATTTTAAATATGCGCAATCCAGGCCAAAGTATGTATAGAATGCCCTTATTTGTTTGATCAATTTTTGTTACAGCAATTTTATTACTTTTAGCGGTTCCTGTGTTAGCAGGTGCCATAACAATGTTATTAACTGACAGAAATTTCAATACTTCATTTTTTGATCCCGCGGGTGGGGGAGATCCTATTTTGTATCAACATTTATTT
PHY1_000035852	species	Clytia linearis	0.98089172	Opisthokonta	Metazoa	Cnidaria	Hydrozoa	Leptothecata	Campanulariidae	Clytia	Clytia linearis	'GBCI0402-06'	252667	TTTATCAGGACCTCAAACACATTCAGGGGGATCAGTTGATATGGCTATTTTTAGCTTACATTGTGCTGGAGCTTCTTCGATTATGGGAGCCATAAATTTTATTACTACAATATTTAATATGAGAGCCCCTGGATTAACTTTAGATAAATTACCATTGTTCGTATGATCTGTCCTAATAACGGCTTTTCTCTTGTTATTATCGTTACCTGTTTTAGCTGGTGCTATAACAATGCTCTTAACGGATAGAAATTTTAATACTACATTTTTCGACCCTGCAGGGGGAGGTGATCCAGTATTATATCAACATTTGTTC
PHY1_000052981	species	Lysidice ninetta	0.990415335	Opisthokonta	Metazoa	Annelida	Polychaeta	Eunicida	Eunicidae	Lysidice	Lysidice ninetta	'DBCOI_000000077'	188455	CCTCTCAAGTAATATTGCTCATGCCGGGCCCTCTGTTGATTTAGCAATCTTCTCCCTGCATCTAGCAGGAATCTCCTCAATCCTTGGCTCGATCAATTTCATCTCCACAGCCTATAACATGCGAGGTGGGGGCATTGAACCAGAAAAAACCCCATTATTTGTTTGAGCTGCGATCATCACAACTATTCTCCTCCTCCTCTCTCTACCCGTACTCGCAGGAGCAATCACTATACTCCTTACAGACCGCAACCTCAACACCTCTTTTTTTGACCCCTCCAGCGGAGGTGACCCCGTACTCTTCCAACACCTATTC
PHY1_000058643	species	Cliona viridis	0.987261146	Opisthokonta	Metazoa	Porifera	Demospongiae	Clionaida	Clionaidae	Cliona	Cliona viridis	'DBCOI_000000231'	76786	TTTAGCAAGTATACAGGCGCATTCGGGGGGATCAGTAGATATGGCAATATTTAGTTTGCATTTGGCTGGGATTTCTTCAATATTGGGTGCAATGAATTTTATTACTACAATATTTAATATGAGGGCTCCTGGTATAACAATGTATCGAATGCCGTTATTTGTGTGATCAATTTTAGTAACTGCTTTTTTATTATTATTGTCTTTGCCTGTATTAGCTGGGGCGATAACTATGCTTTTAACAGATAGAAATTTTAGTACTGCATTTTTTGATCCCGCAGGTGGGGGCGACCCAATTTTATATCAGCACTTATTC
PHY1_000153365	species	Lysidice ninetta	0.984076433	Opisthokonta	Metazoa	Annelida	Polychaeta	Eunicida	Eunicidae	Lysidice	Lysidice ninetta	'DBCOI_000000077'	188455	CCTCTCAAGTAATATTGCTCATGCCGGGCCCTCTGTTGATTTAGCAATCTTCTCCCTGCATCTAGCAGGAATCTCCTCAATCCTTGGCTCGATCAATTTCATCTCCACAGCCTATAACATGCGGGGTGGAGGCATTGAACCAGAAAAAACCCCATTATTTGTTTGAGCTGCGATCATCACAACTATTCTCCTCCTCCTCTCTCTACCCGTACTCGCAGGAGCAATCACTATACTCCTTACAGACCGCAACCTCAACACCTCTTTTTTTGACCCCTCCAGCGGAGGTGACCCCGTACTCTTCCAACACCTATTC
PHY1_000173849	species	Lithophyllum sp. 2CPVP	0.993610224	Archaeplastida	Rhodophyta	Rhodophyta	Florideophyceae	Corallinales	Corallinaceae	Lithophyllum	Lithophyllum sp. 2CPVP	'MAERL213-13'	1347093	TTTAAGTTCTATTCAAAGCCATTCGGGGGCAGCAGTGGACCTAGCTATTTTTAGTTTACATTTATCTGGAGCATCGTCAATTCTAGGAGCAGTTAATTTTATTTCAACTATTTTAAATATGCGCAATCCAGGCCAAAGTATGTATAGAATGCCCTTATTTGTTTGATCAATTTTTGTTACAGCAATTTTATTACTTTTAGCGGTTCCTGTGTTAGCGGGTGCCATAACAATGTTATTAACTGACAGAAATTTCAATACTTCATTTTTTGATCCCGCGGGTGGGGGAGATCCTATTTTGTATCAACATTTATTT
PHY1_000172199	species	Clytia gracilis	0.996805112	Opisthokonta	Metazoa	Cnidaria	Hydrozoa	Leptothecata	Campanulariidae	Clytia	Clytia gracilis	'DBCOI_000000165'	252669	TTTAGCTGGTCCACAAACTCACTCAGGAGGTTCCGTAGATATGGCTATTTTTAGTTTACATTGTGCGGGTGCATCTTCCATCATGGGTGCTATAAACTTTATTACTACAATTTTTAATATGAGAGCTCCTGGATTAACATTAGATAAATTACCATTATTTGTATGGTCAGTATTAATCACTGCTTTCTTATTACTTTTATCTTTACCAGTTTTAGCAGGTGCCATAACAATGTTGTTAACAGATAGAAATTTTAACACTACATTTTTTGATCCTGCAGGTGGAGGAGATCCTGTATTATACCAACATTTATTT
PHY1_000115374	species	Limaria hians	0.974603175	Opisthokonta	Metazoa	Mollusca	Bivalvia	Limoida	Limidae	Limaria	Limaria hians	'GBMLB0379-06'	120439	TTTATCAGGGCTAACTGGAAGGTGAAGGTACAGGATCGATCTGACAATTTTCTCTCTTCACCTGGCAGGAATTTCTTCTATGTCTGGGGCTATTAATTTTTTAACTACTATATACAATTGTCGGCCTACTTTGATAAAGGGAGAGCGGGTTCCGCTATATCCGTGGGCCGCTATTGTTACTAGGATCTTATTGGTGGGGGCTATTCCTGTCCTTGCAGGGGCTTTGACTATGCTCTTGTTAGATCGGCACGTGAACAGAACCTTCTTTGACCCAATTGGAGGGGGGGATCCTGTTTTGTTCCAGCATTTGTTC
PHY1_000137628	species	Pilumnus villosissimus	0.980830671	Opisthokonta	Metazoa	Arthropoda	Malacostraca	Decapoda	Pilumnidae	Pilumnus	Pilumnus villosissimus	'DBCOI_000000122'	764038	TTTAGCTGCAGCTATTGCTCATGCAGGTGCTTCAGTAGATATAGGAATCTTCTCTCTTCATTTAGCAGGAGTCTCTTCCATCTTAGGAGCAGTTAACTTTATAACTACCGTAATTAATATACGATCTTTTGGTATATCAATGGATCAAATACCGCTTTTTGTATGAGCTGTATTCATTACAGCTATTCTACTTCTTTTATCTTTACCAGTATTAGCAGGAGCTATTACTATGCTTCTTACAGACCGTAATTTAAATACTTCTTTCTTTGATCCTGCCGGAGGAGGTGACCCTGTACTTTATCAGCATTTATTC
PHY1_000264929	species	Sarcotragus spinosulus	0.993610224	Opisthokonta	Metazoa	Porifera	Demospongiae	Dictyoceratida	Irciniidae	Sarcotragus	Sarcotragus spinosulus	'HE591460'	1088795	GCTATCTGGCGGTATGGGGCACTCCGGGCCATCTGTGGATATGGCGATTTTTAGTTTGCATTTGGCGGGTATATCTTCTATCTTGGGGGCGATTAATTTTATTAGTACTATCTTTAATATGCGGGCGTCTGGAATAAGTTGAACTCGAGTGCCTTTGTTTGTATGATCTATTTTAGTTACAGTATTTTTATTATTATTGTCATTACCAGTATTGGCCGGGGGAATAACGATGCTATTAACCGATCGTAATTTTAATACTTCTTTCTTTGATCCGGTAGGAGGCGGAGACCCCATATTGTTTCAACATTTATTT
PHY1_000250634	species	Peyssonnelia rubra	0.996805112	Archaeplastida	Rhodophyta	Rhodophyta	Florideophyceae	Gigartinales	Peyssonneliaceae	Peyssonnelia	Peyssonnelia rubra	'REDEU441-11'	389204	ATTAAGTTCAATACAAAGCCATTCAGGGGGTGCTATTGATTTGGCTATTTTTAGTTTACATTTAGCAGGGGCTTCTTCAATTTTAGGAGCAGTGAATTTTATTTCTACTATTTTAAATATGCGCAGTCCGGGACAAAGTATGTATAGGATTCCATTATTTGTTTGATCTATTATTGTAACAGCGTTTTTGCTTTTATTAGCTGTACCAGTTTTAGCAGGAGCGATTACGATGCTTTTAACAGATCGAAATTTTAATACATCATTTTTTGATCCAGCTGGAGGAGGAGATCCTATATTATATCAACATTTATTT
PHY1_000258502	species	Pilumnus villosissimus	0.984025559	Opisthokonta	Metazoa	Arthropoda	Malacostraca	Decapoda	Pilumnidae	Pilumnus	Pilumnus villosissimus	'DBCOI_000000122'	764038	TTTAGCTGCCGCTATTGCTCATGCAGGTGCTTCAGTAGATATAGGAATCTTCTCTCTTCATTTGGCAGGGGTCTCTTCCATCTTAGGAGCAGTTAACTTTATAACTACCGTAATTAACATACGATCTTTTGGTATATCAATGGATCAAATACCGCTTTTTGTATGAGCTGTATTTATTACAGCTATTCTACTTCTTTTATCTTTACCAGTATTAGCAGGAGCTATTACTATGCTTCTTACAGACCGTAATTTAAATACCTCTTTCTTTGATCCTGCCGGGGGAGGTGACCCTGTACTTTATCAGCATTTATTC
PHY1_000282218	species	Emiliania huxleyi	0.987220447	Chromalveolata	Hacrobia	Haptophyta	Prymnesiophyceae	Isochrysidales	Noelaerhabdaceae	Emiliania	Emiliania huxleyi	'AY342361'	2903	TCTAGCAGGGATTCAAGCTCATTCGGGAGGTTCTGTTGATTTAGCAATTTTCTCTCTTCATTTAGCCGGAGTTTCGTCGATTCTTGGTGCAATTAATTTTATTGTAACAATTATGAACATGCGAGCTCCAGGAATGACTGCTCACCGAACTCCTTTATTTGTATGAGCTGTATTTATTACAGCTTTCTTACTTTTATTGTCTTTACCGGTTCTAGCAGGAGCTATTACAATGCTTTTAACAGATCGTAACTTTAATACGTCATTCTTCGACCCTAATGGTGGAGGTGACCCAGTATTATATCAACATTTGTTT
PHY1_000283617	species	Synalpheus gambarelloides	0.993610224	Opisthokonta	Metazoa	Arthropoda	Malacostraca	Decapoda	Alpheidae	Synalpheus	Synalpheus gambarelloides	'DBCOI_000000114'	242073	TTTATCCGCAGGAATTGCCCACGCTGGAGCTTCAGTAGATTTAGGAATCTTTTCACTCCACCTTGCTGGAGTTTCTTCAATCCTAGGAGCAGTTAATTTTATAACAACAGTAATCAATATGCGGGCAACAGGAATCACACTAGATCGAATGCCTTTATTTGTTTGATCTGTATTCCTAACAGCTATTCTACTACTTCTAAGACTACCGGTTTTAGCAGGGGCTATTACTATACTTCTCACAGACCGAAATCTAAACACAGCATTCTTTGACCCGGCTGGAGGGGGAGACCCCATTTTATACCAGCACCTATTC
PHY1_000226764	species	Phascolosoma granulatum	0.987220447	Opisthokonta	Metazoa	Annelida	Sipuncula	Phascolosomatiformes	Phascolosomatidae	Phascolosoma	Phascolosoma granulatum	'DBCOI_000000098'	41797	TCTATCTGGAGCCCTCGCACATGCAGGCCCGTCCGTCGATCTGGCCATCTTCTCTCTTCACTTAGCAGGAGTAAGATCTATTTTAGGCGCATTAAACTTTATTTCTACAGTAGCTAATATACGTCCAAGAATACTTTCCTGAGAACGCATTCCATTATTTGTATGAGCAGCTTTTATTACAGTAGTTCTTTTATTACTTGCACTGCCCGTTCTAGCAGGTGCTATCACAATACTTCTAACAGATCGAAATTTAAACACAGCTTTCTTTGATCCTGGAGGTGGAGGAGATCCTATTCTATTTAGTCATCTCTTC
PHY1_000290248	species	Palola cf. siciliensis JZ-2010	0.987261146	Opisthokonta	Metazoa	Annelida	Polychaeta	Eunicida	Eunicidae	Palola	Palola cf. siciliensis JZ-2010	'GQ497554'	759342	CCTCTCTAGGAATATTGCCCATGCTGGCCCTTCTGTAGACCTTGCTATCTTCTCCCTTCATTTAGCAGGAGCCTCTTCAATTCTAGGAGCTATTAACTTTATTACTACTGTTATCAATATACGAATAGAAGGAATACGCCTAGAACGTGTTCCACTCTTCGTCTGAGCAGTAATAATTACTACTGTATTACTCCTTCTTTCTCTTCCAGTTCTAGCAGGAGCCATTACAATACTTCTTACAGATCGAAATCTTAATACTGCCTTCTTTGACCCCTCTGGTGGAGGAGATCCCATTCTATATCAACATCTATTC
PHY1_000217502	species	Cornularia cornucopiae	0.993610224	Opisthokonta	Metazoa	Cnidaria	Anthozoa	Alcyonacea	Cornulariidae	Cornularia	Cornularia cornucopiae	'DBCOI_000000154'	1267107	ACTATCAAGCATTCAAGCTCACTCGGGAGGGGCAGTCGATATGGCTATATTCAGTTTACATCTAGCTGGTATATCTTCCATCTTAGGGGCTATTAATTTTATAACCACTATAATTAACATGAGAGTCCCGGGGATGAGTATGCATAGATTACCCTTATTTGTTTGGTCGGTCTTAATTACGGCCATACTATTATTGTTATCTTTGCCAGTATTAGCGGGGGCTATTACAATGCTATTGACAGACAGAAACTTTAATACAACGTTCTTTGATCCGGCAGGAGGTGGGGATCCCATCTTATTTCAACACTTATTT
PHY1_000243828	species	Desmapsamma anchorata	0.977635783	Opisthokonta	Metazoa	Porifera	Demospongiae	Poecilosclerida	Desmacididae	Desmapsamma	Desmapsamma anchorata	'HE591461'	698789	TTTATCTAGTATTCAGGCCCATTCTGGGGGCTCAGTAGATTTGGTAATATTTAGTTTACATTTAGCGGGGATCTCTTCGATATTTGGGGCTATGAATTTTATAACTACTATAATAAATATGAGAGCGCCAGGGATAACAATGGATAGAATGCCTTTGTTTGTTTGGTCTATTTTAGTAACTGCGGTTTTATTATTATTATCATTACCCGTATTAGCAGGTGCAATTACTATGTTATTAACGGATAGAAATTTCAATACTGCTTTTTTTGATCCTGCGGGGGGGGGAGACCCTATTTTATATCAACATTTATTT
PHY1_000230813	species	AO584	0.993610224	Archaeplastida	Rhodophyta	Rhodophyta	Florideophyceae	Corallinales	Corallinaceae	Jania	AO584	'BERMR281-10'	10000069	TTTAAGTTCTATTCAAAGTCATTCTGGAGGTGCTGTAGATTTAGCTATTTTTAGTTTGCATATAGCAGGAGCTTCTTCAATTTTAGGAGCTGTAAATTTTATATCAACAATTTTAAATATGCGTAATCCAGGGCAAAGTATGTATAGAATTCCTTTGTTTGTTTGATCAATTTTAATTACAGCTTTTTTATTACTTTTAGCAGTACCCGTTTTAGCAGGAGCTATTACAATGTTGTTAACTGATAGAAACTTTAATACATCTTTTTTTGATCCAGCCGGAGGAGGAGATCCTATTTTATATCAACATTTATTT
PHY1_000229382	species	Pione velans	0.980830671	Opisthokonta	Metazoa	Porifera	Demospongiae	Clionaida	Clionaidae	Pione	Pione velans	'AY561981'	283505	TTTGGCAAGTATACAGGCGCATTCAGGTGGGTCAGTTGATATGGCAATATTTAGTTTGCATTTGGCAGGTATTTCTTCTATATTGGGTGCAATGAATTTTATTACTACAATATTTAATATGAGGGCTCCAGGTATAACAATGGATCGAATGCCGTTATTTGTGTGATCTATTTTAATAACTGCTTTTTTATTATTACTATCTTTGCCTGTGTTAGCAGGTGCTATTACAATGCTTCTTACAGATAGAAATTTTAATACTGCGTTTTTTGATCCTGCAGGTGGAGGTGACCCAATTTTATATCAACATTTGTTT
PHY1_000357128	species	Limaria hians	0.974603175	Opisthokonta	Metazoa	Mollusca	Bivalvia	Limoida	Limidae	Limaria	Limaria hians	'GBMLB0379-06'	120439	TTTATCAGGGCTAACTGGAAGGTGAAGGTACAGGATCGATCTGACAATTTTCTCTCTTCACCTGGCAGGAATTTCTTCTATGTCTGGGGCTATTAATTTTTTAACTACTATATACAATTGTCGGCCTACTTTGATAAAGGGAGAGCGGGTTCCGCTATATCCGTGGGCTGCTATTGTTACTAGGATCTTATTGGTGGGGGCTATTCCTGTCCTTGCAGGGGCTTTGACTATGCTCTTGTTAGATCGGCACGTAAACAGAACCTTCTTTGACCCAATTGGAGGGGGGGATCCTGTTTTGTTCCAGCATTTGTTC
PHY1_000342245	species	Proceraea scapularis	0.984025559	Opisthokonta	Metazoa	Annelida	Polychaeta	Phyllodocida	Syllidae	Proceraea	Proceraea scapularis	'GBMIN838-12'	199213	CTTAGCAGCTAATATCGCCCACAGAGGGCCTCCGGTTGACTTAGCAATTTTCTCCCTCCACCTAGCTGGAGTTTCATCTATCTTGGGCGCTGTAAACTTTATCACCACAGTAATCAACATACGCTCAAAACTTATACAATTAGAGCGCGTTCCCCTATTTGTATGGTCAGTTAAAATCACAGCCATCCTCTTGCTTCTATCTCTCCCTGTCTTAGCGGGAGCTATTACAATATTACTTACAGACCGAAACCTAAACACAGCATTCTTTGACCCGGCTGGGGGAGGTGACCCCATTCTCTACCAACACCTCTTC
PHY1_000390954	species	Platynereis dumerilii	0.993610224	Opisthokonta	Metazoa	Annelida	Polychaeta	Phyllodocida	Nereididae	Platynereis	Platynereis dumerilii	'SKAG108-12'	6359	TTTATCCAGTAATATTGCTCATGCTGGCCCCTCAGTAGACCTGGCAATCTTTTCTCTTCACCTAGCGGGGGTGTCCTCTATTATAGGGGCCTTAAATTTTATTACCACAGTTATCAATATACGCTCAAAAGGACTAAAACTAGAACGTGTCCCTTTATTTGTATGATCTGTAGTAATTACAGCGGTTCTTCTACTATTAAGGCTTCCAGTGTTAGCGGGTGCTATCACAATATTATTAACAGACCGAAACCTAAACACTGCGTTCTTTGATCCTGCTGGAGGGGGAGACCCAATCCTATACCAGCATTTTTTT
PHY1_000402031	species	Halosydna sp.	0.987220447	Opisthokonta	Metazoa	Annelida	Polychaeta	Phyllodocida	Polynoidae	Halosydna	Halosydna sp.	'DBCOI_000000084'	10000105	TTTAGCCAGAAACATTGCTCATGCAGGTCCTTCTGTGGATTTGGCCATCTTCTCCCTTCACATTGCAGGGGTTTCATCCATTCTAGGAGCTCTAAATTTTATTACAACAGTCATTAACATACGATATAAAGGACTACGTCTGGAACGTGTCCCTTTATTTGTCTGAGCTGCTAAAATTACTGCTATCCTTCTTCTTCTTTCTCTCCCTGTTCTTGCTGGAGCTATTACTATATTACTTACAGACCGAAATTTAAACACAGCATTCTTTGACCCTGCGGGAGGAGGAGACCCTGTTTTATATCAACACTTATTC
PHY1_000371657	species	Calcinus tubularis	0.993610224	Opisthokonta	Metazoa	Arthropoda	Malacostraca	Decapoda	Diogenidae	Calcinus	Calcinus tubularis	'JSDAZ067-08'	656162	TTTATCCGCGGCCATCGCACATGCAGGAGCATCTGTAGACTTAGGGATTTTTTCTCTTCATTTAGCAGGGGTATCTTCTATTTTAGGAGCTATTAATTTTATGACAACTGTAATTAACATGCGTCCTCAGGGAATAAGGATAGACCGTATACCTTTATTTGTGTGATCTGTGTTTATTACTGCTATTTTGTTATTGTTATCTTTGCCTGTGCTGGCAGGTGCAATTACCATGCTGTTAACAGACCGTAATTTAAATACTTCTTTCTTCGACCCTGCAGGGGGAGGAGATCCGGTATTATATCAGCACTTGTTC
PHY1_000309364	species	Clytia hemisphaerica	0.996805112	Opisthokonta	Metazoa	Cnidaria	Hydrozoa	Leptothecata	Campanulariidae	Clytia	Clytia hemisphaerica	'DBCOI_000000166'	252671	TTTATCAGGACCTCAAACACATTCAGGAGGATCAGTAGATATGGCAATTTTTAGTTTACATTGTGCAGGTGCTTCATCTATTATGGGTGCAATAAATTTTATTACAACAATATTTAATATGAGAGCCCCTGGCTTAACTTTAGATAAATTACCATTATTTGTTTGGTCAGTCTTAATTACTGCCTTTTTATTACTTTTATCTTTACCTGTGTTAGCTGGAGCTATTACGATGTTACTTACAGATAGAAATTTTAATACAACATTCTTTGATCCAGCAGGTGGAGGTGATCCAGTATTGTACCAACATTTATTT
PHY1_000309045	species	Limaria hians	0.974603175	Opisthokonta	Metazoa	Mollusca	Bivalvia	Limoida	Limidae	Limaria	Limaria hians	'GBMLB0379-06'	120439	TTTATCAGGGCTAACTGGAAGGTGAAGGTACAGGATCGATCTGACAATTTTCTCTCTTCACCTGGCAGGAATTTCTTCTATGTCTGGGGCTATTAATTTTTTAACTACTATATACAATTGTCGGCCTACTTTGATAAAGGGAGAGCGGGTTCCGCTATATCCGTGGGCTGCTATTGTTACTAGGATCTTATTGGTGGGGGCTATTCCTGTCCTTGCAGGGGCTTTGACTATGCTCTTGTTAGACCGGCACGTGAACAGAACCTTCTTTGACCCAATTGGAGGGGGGGATCCTGTTTTGTTCCAGCATTTGTTC
PHY1_000298343	species	Mesophyllum expansum	0.987220447	Archaeplastida	Rhodophyta	Rhodophyta	Florideophyceae	Hapalidiales	Hapalidiaceae	Mesophyllum	Mesophyllum expansum	'DBCOI_000000031'	1503747	TTTAAGTTCTATACAAAGCCATTCAGGCGCAGCTGTAGATTTAGCAATTTTTAGCCTACATTTAGCTGGAGCATCATCTATTCTAGGCGCAGTTAATTTTATTTCAACTATATTAAATATGCGTAATCCAGGACAGAATATGTATAGAATGCCCTTATTTGTTTGATCTATACTTGTAACTGCTTTTTTACTTTTATTAGCGGTACCTGTTCTTGCTGGTGCAATTACAATGTTACTAACAGATCGAAATTTTAATACGTCTTTTTTTGATCCAGCGGGAGGAGGAGATCCCATTTTATATCAACATTTATTT
PHY1_000331214	species	Pilumnus villosissimus	0.980830671	Opisthokonta	Metazoa	Arthropoda	Malacostraca	Decapoda	Pilumnidae	Pilumnus	Pilumnus villosissimus	'DBCOI_000000122'	764038	TTTAGCTGCAGCTATTGCTCATGCAGGTGCTTCAGTAGATATAGGAATCTTCTCTCTTCATTTAGCAGGAGTCTCTTCCATCTTAGGAGCAGTTAACTTTATAACTACCGTAATTAATATACGATCTTTTGGTATATCAATGGATCAAATACCGCTTTTTGTATGAGCTGTATTCATTACAGCTATTCTACTTCTTTTATCTTTACCAGTATTAGCAGGAGCTATTACTATGCTTCTTACAGACCGTAATTTAAATACCTCTTTCTTTGACCCTGCCGGAGGAGGTGACCCTGTACTTTATCAGCATTTATTC
PHY1_000325086	species	Cutleria multifida	0.996805112	Chromalveolata	Stramenopiles	Ochrophyta	Phaeophyceae	Cutleriales	Cutleriaceae	Cutleria	Cutleria multifida	'PHAOZ004-10'	74475	TCTTAGTGGTATACAAGCTCACTCAGGCCCTTCGGTGGATTTAGCTATTTTTAGTCTTCACCTTTCCGGCGCGGCCTCTATATTAGGAGCCATCAATTTCATTACGACAATTTTTAATATGCGTGCACCTGGTATGAGCATGCACCGTTTGCCTCTTTTTGTCTGGTCTGTTTTAATTACAGCGTTTTTGCTTCTTCTTTCTCTTCCAGTATTAGCCGGGGGTATTACTATGCTGCTAACTGATCGTAATTTTAATACTACATTTTTTGATCCCGCAGGTGGAGGCGATCCGGTCCTTTACCAGCATTTGTTT
PHY1_000334685	species	Corallina caespitosa	0.990415335	Archaeplastida	Rhodophyta	Rhodophyta	Florideophyceae	Corallinales	Corallinaceae	Corallina	Corallina caespitosa	'ABMMC14526-10'	1141737	TTTAAGTTCAATACAAAGTCATTCTGGCGCTGCTGTGGATCTAGCAATTTTTAGTTTACATATAGCAGGAGCTTCTTCAATATTAGGCGCTGTTAACTTTATCTCAACAATTTTAAATATGCGTAATCCAGGACAGAGTATGTATAGAATGCCTTTATTTGTATGATCGATTTTAGTTACTGCATTATTACTACTTTTAGCTGTACCTGTTTTAGCAGGAGCTATAACCATGCTTTTAACTGATCGAAATTTTAACACGTCTTTCTTCGATCCTGCGGGTGGTGGAGATCCTATTTTATATCAACATCTCTTT
PHY1_000312763	species	Cervera atlantica	0.993610224	Opisthokonta	Metazoa	Cnidaria	Anthozoa	Alcyonacea	Cornulariidae	Cervera	Cervera atlantica	'JN620805'	1162615	ACTATCAAGCATTCAAGCCCATTCAGGAGGGGCAGTGGATATGGCCATATTTAGTCTACATCTAGCTGGTATATCTTCCATTTTAAGTTCTATCAACTTTATAACTACTATAATTAACATGAGGGTTCCTGGTATGAGTATGCATAGACTACCTCTATTCGTATGGTCTGTATTAATTACAACTATATTGTTATTACTATCTTTACCAGTATTAGCTGGTGCAATTACAATGTTATTGACAGATAGAAATTTTAATACAACATTCTTTGACCCTGCGGGAGGAGGAGATCCTATTTTATTCCAGCATTTATTC
PHY1_000320973	species	AO584	0.993610224	Archaeplastida	Rhodophyta	Rhodophyta	Florideophyceae	Corallinales	Corallinaceae	Jania	AO584	'BERMR281-10'	10000069	TTTAAGTTCTATTCAAAGTCATTCTGGAGGTGCTGTAGATTTAGCTATTTTTAGTTTGCATATAGCAGGAGCTTCTTCAATTTTAGGAGCTGTAAATTTTATATCAACAATTTTAAATATGCGTAATCCAGGGCAAAGTATGTATAGAATTCCTTTGTTTGTCTGATCAATTTTAATTACAGCTTTTTTATTACTTTTAGCAGTACCTGTTTTAGCAGGAGCTATTACAATGTTGTTAACTGATAGAAACTTTAATACATCTTTTTTTGATCCTGCAGGAGGAGGAGATCCTATTTTATATCAACATTTATTT
PHY1_000095102	species	Cervera atlantica	0.993610224	Opisthokonta	Metazoa	Cnidaria	Anthozoa	Alcyonacea	Cornulariidae	Cervera	Cervera atlantica	'JN620805'	1162615	ACTATCAAGCATTCAAGCCCATTCAGGAGGCGCAGTGGATATGGCCATATTTAGTCTACATCTAGCTGGTATATCTTCCATTTTAAGTTCTATCAACTTTATAACTACTATAATTAACATGAGGGTTCCTGGTATGAGTATGCATAGACTACCTCTATTCGTATGGTCTGTATTAATTACAACTATATTGTTATTACTATCTTTACCAGTATTAGCTGGTGCAATTACAATGTTATTGACAGATAGAAATTTTAATACAACATTCTTTGACCCTGCGGGAGGAGGAGATCCTATTTTATTCCAGCATTTATTC
PHY1_000073035	species	Proceraea paraurantiaca	0.993610224	Opisthokonta	Metazoa	Annelida	Polychaeta	Phyllodocida	Syllidae	Proceraea	Proceraea paraurantiaca	'GBMIN833-12'	199208	CCTTGCCGCTAATATTGCCCATTCAGGACCCCCGGTCGACCTTGCCATCTTCTCCTTACATTTAGCCGGGGTATCGTCTATCCTAGGTGCCGTAAATTTTATTACAACAGTTATTAACATACGACCAAAACTAATACACTTAGAACGAGTACCCCTTTTTGTATGATCTGTAAAAATTACAGCAATCCTTCTTCTTCTATCCCTACCGGTTCTCGCTGGGGCTATCACTATACTGTTAACAGACCGAAACTTAAACACAGCCTTTTTTGACCCTGCAGGAGGGGGGGACCCCATTCTATACCAACATCTTTTC
PHY1_000099532	species	Peyssonnelia squamaria	0.996805112	Archaeplastida	Rhodophyta	Rhodophyta	Florideophyceae	Gigartinales	Peyssonneliaceae	Peyssonnelia	Peyssonnelia squamaria	'REDEU588-11'	339596	ATTAAGTTCGATACAAAGTCACTCAGGAGGTGCTATTGATTTGGCTATTTTTAGCTTGCATTTAGCAGGGGCTTCTTCAATTTTAGGAGCAGTAAACTTTATTTCTACTATTTTAAATATGCGTAGTCCAGGGCAAAGTATGTATAGAATTCCATTATTTGTTTGATCTATTATTGTGACAGCATTTTTGCTTTTATTAGCTGTGCCTGTTTTAGCAGGGGCAATTACAATGCTTTTAACTGATCGAAATTTTAATACCTCATTTTTTGATCCTGCTGGTGGGGGAGATCCTATATTATATCAGCATTTATTT
PHY1_000106882	species	Cliona viridis	0.990415335	Opisthokonta	Metazoa	Porifera	Demospongiae	Clionaida	Clionaidae	Cliona	Cliona viridis	'DBCOI_000000231'	76786	TTTAGCAAGTATACAGGCGCATTCGGGGGGATCAGTAGATATGGCAATATTTAGTTTGCATTTGGCTGGGATTTCTTCAATATTGGGTGCAATGAATTTTATTACTACAATATTTAATATGAGGGCTCCAGGTATAACAATGGATCGAATGCCGTTATTTGTGTGATCAATTTTAGTAACTGCTTTTTTATTATTATTGTCTTTGCCTGTATTAGCTGGGGCGATAACTATGCTTTTAACAGATAGAAATTTTAGTACTGCATTTTTTGATCCCGCAGGTGGGGGGGACCCAATTTTATATCAACATTTATTC
PHY1_000032527	species	Clytia hemisphaerica	0.996805112	Opisthokonta	Metazoa	Cnidaria	Hydrozoa	Leptothecata	Campanulariidae	Clytia	Clytia hemisphaerica	'DBCOI_000000166'	252671	TTTATCAGGACCTCAAACACATTCAGGAGGATCAGTAGATATGGCAATTTTTAGTTTACATTGTGCAGGTGCTTCATCTATTATGGGTGCCATAAATTTTATTACAACAATATTTAATATGAGAGCCCCTGGCTTAACTTTAGATAAATTACCATTATTTGTTTGGTCAGTCTTAATTACTGCCTTCTTATTACTTTTATCTTTACCTGTGTTAGCTGGAGCTATTACGATGTTACTTACAGATAGAAATTTTAATACAACATTCTTTGATCCAGCAGGTGGAGGTGATCCAGTATTGTACCAACATTTATTT
PHY1_000019080	species	Cliona viridis	0.990415335	Opisthokonta	Metazoa	Porifera	Demospongiae	Clionaida	Clionaidae	Cliona	Cliona viridis	'DBCOI_000000231'	76786	TTTAGCAAGTATACAGGCGCATTCGGGGGGATCAGTAGATATGGCAATATTTAGTTTGCATTTGGCTGGGATTTCTTCAATATTGGGTGCAATGAATTTTATTACTACAATATTTAATATGAGGGCTCCTGGTATAACAATGTATCGAATGCCGTTATTTGTGTGATCAATTTTAGTAACTGCTTTTTTATTATTATTGTCTTTGCCTGTATTAGCTGGGGCGATAACTATGCTTTTAACAGATAGAAATTTTAGTACTGCATTTTTTGATCCCGCAGGTGGAGGTGACCCAATTTTATATCAGCATTTATTT
PHY1_000061289	species	Sarcotragus spinosulus	0.993610224	Opisthokonta	Metazoa	Porifera	Demospongiae	Dictyoceratida	Irciniidae	Sarcotragus	Sarcotragus spinosulus	'HE591460'	1088795	GCTATCTGGCGGTATGGGGCACTCCGGGCCATCTGTGGATATGGCGATTTTTAGTTTGCATTTGGCGGGCATATCTTCTATCTTGGGGGCGATTAATTTTATTAGTACTATCTTTAATATGCGGGCGTCTGGAATAAGTTGAACTCGAGTGCCTTTGTTTGTATGATCTATTTTAGTTACAGTGTTTTTATTATTATTGTCATTACCAGTATTGGCCGGGGGGATAACGATGCTATTAACCGATCGTAATTTTAATACTTCTTTCTTTGATCCGGTAGGGGGCGGAGACCCCATATTGTTTCAACATTTATTT
PHY1_000066081	species	Sarcotragus spinosulus	0.990415335	Opisthokonta	Metazoa	Porifera	Demospongiae	Dictyoceratida	Irciniidae	Sarcotragus	Sarcotragus spinosulus	'HE591460'	1088795	GCTATCTGGCGGTATGGGGCACTCCGGGCCATCTGTGGATATGGCGATTTTTAGTTTGCATTTGGCGGGCATATCTTCTATCTTGGGGGCGATTAATTTTATTAGTACTATCTTTAATATGCGGGCGTCTGGAATAAGTTGAACTCGAGTGCCTTTGTTTGTATGATCTATTTTAGTTACAGTGTTTTTATTATTATTGTCATTACCAGTATTGGCCGGGGGAATAACGATGCTATTAACCGATCGTAATTTTAATACTTCTTTCTTTGATCCGGTAGGAGGCGGAGACCCCATATTATATCAGCATTTATTT
PHY1_000050975	species	Phascolosoma granulatum	0.987220447	Opisthokonta	Metazoa	Annelida	Sipuncula	Phascolosomatiformes	Phascolosomatidae	Phascolosoma	Phascolosoma granulatum	'DBCOI_000000098'	41797	TCTATCTGGAGCCCTCGCACATGCAGGCCCATCCGTCGATCTGGCCATCTTCTCTCTTCACTTAGCAGGAGTAAGATCTATTTTAGGCGCATTAAACTTTATTTCTACAGTAGCTAATATACGTCCAAGAATACTTTCCTGAGAACGCATTCCATTATTTGTATGAGCAGCTTTTATTACAGTAGTTCTTTTATTACTTGCACTGCCCGTTCTAGCAGGTGCTATCACAATACTCCTAACAGATCGAAATTTAAACACAGCTTTCTTTGATCCTGGAGGTGGAGGAGATCCTATTCTATTTAGTCATCTCTTC
PHY1_000052754	species	Pilumnus villosissimus	0.993610224	Opisthokonta	Metazoa	Arthropoda	Malacostraca	Decapoda	Pilumnidae	Pilumnus	Pilumnus villosissimus	'DBCOI_000000122'	764038	TTTAGCTGCAGCTATTGCTCATGCAGGTGCTTCAGTAGATATAGGAATCTTCTCTCTTCATTTAGCAGGGGTCTCTTCCATCTTAGGAGCAGTTAACTTTATAACTACCGTAATTAACATACGATCTTTTGGTATATCAATGGATCAAATACCGCTCTTTGTATGAGCTGTGTTTATTACAGCTATTCTACTTCTTTTATCTTTACCAGTATTAGCGGGAGCTATTACTATGCTTCTTACAGACCGTAATTTAAATACCTCTTTCTTTGATCCTGCCGGAGGAGGTGACCCTGTACTTTATCAGCATCTATTC
PHY1_000186548	species	Cornularia cornucopiae	0.993610224	Opisthokonta	Metazoa	Cnidaria	Anthozoa	Alcyonacea	Cornulariidae	Cornularia	Cornularia cornucopiae	'DBCOI_000000154'	1267107	ACTGTCAAGCATTCAAGCTCACTCGGGAGGGGCAGTCGATATGGCTATATTCAGTTTACATCTAGCTGGTATATCTTCCATCTTAGGGGCTATTAATTTTATAACCACTATAATTAACATGAGAGTCCCGGGGATGAGTATGCATAGATTACCCTTATTTGTTTGGTCGGTCTTAATTACGGCCATACTATTATTGTTATCTTTGCCAGTATTAGCGGGAGCTATTACAATGCTATTGACAGACAGAAACTTTAATACAACGTTCTTTGATCCGGCAGGAGGTGGGGATCCCATCTTATTTCAGCACTTATTC
PHY1_000168035	species	Isozoanthus sulcatus	0.980830671	Opisthokonta	Metazoa	Cnidaria	Anthozoa	Zoantharia	Parazoanthidae	Isozoanthus	Isozoanthus sulcatus	'GBCI1514-13'	798147	TTTATCTGGTATACAAGCCCACTCAGGAGGTGCTGTCGACATGGCCATCTTTAGCCTTCATCTAGCTGGTGTCTCTTCAATATTGGGTGCAATGAATTTTATTACGACTATATTAAATATGAGGGCGCCAGGGATAACCATGGACCGATTGCCCCTATTTGTGTGGTCCATATTAATTACAGCCTTTTTATTGTTACTAAGTTTACCCGTATTAGCGGGTGGCATTACAATGCTGCTCACGGATAGAAACTTCAATACTACTTTCTTTGACCCGGCAGGGGGTGGGGACCCGATCTTATTCCAACATTTGTTT
PHY1_000199911	species	Peyssonnelia rubra	0.996805112	Archaeplastida	Rhodophyta	Rhodophyta	Florideophyceae	Gigartinales	Peyssonneliaceae	Peyssonnelia	Peyssonnelia rubra	'REDEU441-11'	389204	ATTAAGTTCAATACAAAGCCATTCAGGGGGTGCTATTGATTTGGCTATTTTTAGTTTACATTTAGCAGGGGCTTCTTCAATTTTAGGAGCAGTGAATTTTATTTCTACTATTTTAAATATGCGCAGTCCAGGACAAAGTATGTATAGGATTCCATTATTTGTTTGATCTATTATTGTAACAGCGTTTTTGCTTTTATTAGCTGTACCAGTTTTAGCAGGAGCGATTACGATGCTTTTAACAGATCGAAATTTTAATACATCATTTTTTGATCCAGCTGGAGGGGGAGATCCTATATTATATCAACATTTATTT
PHY1_000206322	species	Mesophyllum expansum	0.987220447	Archaeplastida	Rhodophyta	Rhodophyta	Florideophyceae	Hapalidiales	Hapalidiaceae	Mesophyllum	Mesophyllum expansum	'DBCOI_000000031'	1503747	TTTAAGTTCTATACAAAGCCATTCAGGCGCAGCTGTAGATTTAGCAATTTTTAGCCTACATTTAGCTGGAGCATCATCTATTCTAGGCGCTGTTAATTTTATTTCAACTATATTAAATATGCGTAATCCAGGACAGAATATGTATAGAATGCCCTTATTTGTTTGATCTATACTTGTAACAGCTTTTTTACTTTTATTAGCGGTACCTGTTCTTGCTGGTGCAATTACAATGTTACTAACAGATCGAAATTTTAATACGTCTTTTTTTGATCCAGCGGGAGGAGGAGATCCCATTTTATATCAACATTTATTT
PHY1_000187549	species	Clytia hemisphaerica	0.993610224	Opisthokonta	Metazoa	Cnidaria	Hydrozoa	Leptothecata	Campanulariidae	Clytia	Clytia hemisphaerica	'DBCOI_000000166'	252671	TTTATCAGGACCTCAAACGCATTCAGGAGGATCAGTAGATATGGCAATTTTTAGTTTACATTGTGCAGGTGCTTCATCTATTATGGGTGCCATAAATTTTATTACAACAATATTTAATATGAGAGCCCCTGGCTTAACTTTAGATAAATTACCATTATTTGTTTGGTCAGTCTTAATTACTGCCTTTTTATTACTTTTATCTTTACCTGTGTTAGCTGGAGCTATTACGATGTTACTTACAGATAGAAATTTTAATACAACATTCTTTGATCCAGCAGGTGGAGGTGATCCAGTATTATACCAACATTTATTT
PHY1_000187197	species	Phascolosoma granulatum	0.987220447	Opisthokonta	Metazoa	Annelida	Sipuncula	Phascolosomatiformes	Phascolosomatidae	Phascolosoma	Phascolosoma granulatum	'DBCOI_000000098'	41797	TCTATCTGGAGCCCTCGCACATGCAGGCCCATCCGTCGATCTGGCCATCTTCTCTCTTCACTTAGCAGGAGTAAGATCTATTTTAGGCGCATTAAACTTTATTTCTACAGTAGCTAATATACGTCCAAGAATACTTTCCTGAGAACGCATTCCATTATTTGTATGAGCAGCTTTTATTACAGTAGTTCTTTTATTACTTGCACTGCCCGTTCTAGCAGGTGCTATCACAATACTGCTAACAGATCGAAATTTAAACACAGCTTTCTTTGATCCTGGAGGTGGAGGAGATCCTATTCTATTTAGTCATCTCTTC
PHY1_000127413	species	Palola cf. siciliensis JZ-2010	0.99044586	Opisthokonta	Metazoa	Annelida	Polychaeta	Eunicida	Eunicidae	Palola	Palola cf. siciliensis JZ-2010	'GQ497554'	759342	TCTCTCTAGGAATATTGCCCATGCTGGCCCTTCTGTAGACCTTGCTATCTTCTCCCTTCATTTAGCAGGAGCCTCTTCAATTCTAGGAGCTATTAACTTTATTACTACTGTTATCAATATACGAATAGAAGGAATACGCCTAGAACGTGTTCCACTTTTCGTCTGAGCAGTAATAATTACTACTGTATTACTCCTTCTTTCTCTTCCAGTTCTAGCAGGAGCCATTACAATACTTCTTACAGATCGAAATCTTAATACAGCCTTCTTTGACCCCTCTGGTGGAGGAGATCCCATTCTATATCAACATCTATTC
PHY1_000123790	species	Peyssonnelia squamaria	0.996805112	Archaeplastida	Rhodophyta	Rhodophyta	Florideophyceae	Gigartinales	Peyssonneliaceae	Peyssonnelia	Peyssonnelia squamaria	'REDEU588-11'	339596	ATTAAGTTCGATACAAAGTCACTCAGGAGGTGCTATTGATTTGGCTATTTTTAGCTTGCATTTAGCAGGGGCTTCTTCAATTTTAGGGGCAGTAAACTTTATTTCTACTATTTTAAATATGCGTAGTCCAGGGCAAAGTATGTATAGAATTCCATTATTTGTTTGATCTATTATTGTAACAGCATTTTTGCTTTTATTAGCTGTGCCTGTTTTAGCAGGGGCAATTACAATGCTTTTAACTGATCGAAATTTTAATACCTCATTTTTTGATCCTGCTGGTGGGGGAGATCCTATATTATATCAGCATTTATTT
PHY1_000131113	species	Calcinus tubularis	0.993610224	Opisthokonta	Metazoa	Arthropoda	Malacostraca	Decapoda	Diogenidae	Calcinus	Calcinus tubularis	'JSDAZ067-08'	656162	TTTATCCGCGGCCATCGCACATGCAGGAGCATCTGTAGACTTAGGGATTTTTTCTCTTCATTTAGCAGGGGTATCTTCTATTTTAGGAGCTATTAATTTTATGACAACTGTAATTAACATACGTCCTCAGGGAATAAGGATAGACCGTATGCCTTTATTTGTATGATCTGTGTTTATTACTGCTATTTTGTTATTGTTATCTTTGCCTGTGCTGGCAGGTGCAATTACTATGCTGTTAACAGACCGTAATTTAAATACTTCTTTCTTCGACCCTGCAGGGGGAGGAGATCCGGTATTATATCAGCACTTGTTC
PHY1_000165739	species	Cliona viridis	0.990415335	Opisthokonta	Metazoa	Porifera	Demospongiae	Clionaida	Clionaidae	Cliona	Cliona viridis	'DBCOI_000000231'	76786	TTTAGCAAGTATACAGGCGCATTCGGGGGGATCAGTAGATATGGCAATATTTAGTTTGCATTTGGCCGGGATTTCTTCAATATTGGGTGCTATGAATTTTATTACTACAATATTTAATATGAGGGCTCCTGGTATAACAATGTATCGAATGCCGTTATTTGTGTGATCAATTTTAGTAACTGCTTTTTTATTATTATTGTCTTTGCCTGTATTAGCTGGGGCGATAACTATGCTTTTAACAGATAGAAATTTTAGTACTGCATTTTTTGATCCCGCAGGTGGGGGGGACCCAATTTTATATCAACATTTATTC
PHY1_000296363	species	Pilumnus villosissimus	0.996805112	Opisthokonta	Metazoa	Arthropoda	Malacostraca	Decapoda	Pilumnidae	Pilumnus	Pilumnus villosissimus	'DBCOI_000000122'	764038	TTTAGCTGCAGCTATTGCTCATGCAGGTGCTTCAGTAGATATAGGAATCTTCTCTCTTCATTTAGCAGGGGTCTCTTCCATCTTAGGAGCAGTTAACTTTATAACTACCGTAATTAACATACGATCTTTTGGTATATCAATGGATCAAATACCGCTTTTTGTATGGGCTGTGTTTATTACAGCTATTCTACTTCTTTTATCTTTACCAGTATTAGCGGGAGCTATTACTATGCTTCTTACAGACCGTAATTTAAATACCTCTTTCTTTGATCCTGCCGGAGGAGGTGACCCTGTACTTTATCAGCATTTATTC
PHY1_000295811	species	Emiliania huxleyi	0.987220447	Chromalveolata	Hacrobia	Haptophyta	Prymnesiophyceae	Isochrysidales	Noelaerhabdaceae	Emiliania	Emiliania huxleyi	'AY342361'	2903	TCTAGCAGGGATTCAAGCTCATTCAGGAGGTTCTGTTGATTTAGCAATTTTCTCTCTTCATTTAGCCGGAGTTTCGTCGATTCTTGGTGCAATTAATTTTATTGTAACAATTATGAACATGCGGGCTCCAGGAATGACTGCTCACCGAACTCCTTTATTTGTATGAGCTGTATTTATTACAGCTTTCTTACTTTTATTGTCTTTACCGGTTCTAGCAGGAGCTATTACAATGCTTTTAACAGATCGTAACTTTAATACGTCATTCTTCGACCCTAATGGTGGAGGTGACCCAGTATTATATCAACATTTGTTT
PHY1_000292954	species	Emiliania huxleyi	0.987220447	Chromalveolata	Hacrobia	Haptophyta	Prymnesiophyceae	Isochrysidales	Noelaerhabdaceae	Emiliania	Emiliania huxleyi	'AY342361'	2903	TCTAGCAGGGATTCAAGCTCATTCAGGAGGTTCTGTTGATTTAGCAATTTTCTCTCTTCATTTAGCCGGAGTTTCGTCGATTCTTGGCGCAATTAATTTTATTGTAACAATTATGAACATGCGAGCTCCAGGAATGACTGCTCACCGAACTCCTTTATTTGTATGAGCTGTATTTATTACAGCTTTCTTACTTTTATTGTCTTTACCGGTTCTAGCAGGAGCTATTACAATGCTTTTAACAGATCGTAACTTTAATACGTCATTCTTCGACCCTAATGGTGGAGGTGACCCAGTATTATATCAACATTTGTTT
PHY1_000299544	species	Pilumnus hirtellus	0.993610224	Opisthokonta	Metazoa	Arthropoda	Malacostraca	Decapoda	Pilumnidae	Pilumnus	Pilumnus hirtellus	'BNSDE233-12'	483407	TTTAGCTGCGGCTATTGCTCATGCAGGTGCTTCAGTAGATATGGGAATCTTTTCTCTTCATTTGGCAGGGGTTTCCTCCATCTTAGGAGCAGTTAACTTTATAACTACCGTAATTAATATACGATCCTTCGGTATATCAATAGATCAAATACCGCTTTTTGTATGGGCTGTATTCATCACAGCAATTCTACTTCTTTTATCTTTACCGGTACTAGCTGGAGCTATTACTATGCTTCTTACAGACCGTAATCTGAATACCTCTTTCTTTGATCCTGCCGGAGGAGGTGACCCGGTGCTTTATCAACATTTATTC
PHY1_000291229	species	Palola cf. siciliensis JZ-2010	0.987261146	Opisthokonta	Metazoa	Annelida	Polychaeta	Eunicida	Eunicidae	Palola	Palola cf. siciliensis JZ-2010	'GQ497554'	759342	TCTCTCTAGGAATATTGCCCATGCTGGCCCTTCTGTAGACCTTGCTATCTTCTCCCTTCATTTAGCAGGAGCCTCTTCAATTCTAGGAGCTATTAACTTTATTACTACTGTTATCAATATACGAATAGAAGGAATACGCCTAGAACGTGTTCCACTCTTCGTCTGAGCAGTAATAATTACTACTGTATTACTCCTTCTCTCTCTTCCAGTTCTAGCAGGAGCCATTACAATACTTCTTACAGATCGAAATCTTAATACAGCCTTCTTTGACCCCTCTGGTGGAGGAGATCCTATTCTATATCAACATCTATTC
PHY1_000289441	species	Eurypon clavigerum	0.984025559	Opisthokonta	Metazoa	Porifera	Demospongiae	Axinellida	Raspailiidae	Eurypon	Eurypon clavigerum	'GBSP4666-12'	942630	TTTGGCTGCAATTCAAGCCCACTCTGGGGGTTCAGTTGATATGGCAATTTTTAGTCTTCATTTAGCGGGTATTTCCTCAATATTAGGGTCAATTAATTTTATAACAACAATTTTAAATATGCGAGCACCCGGTATAACTTTAGATAAGATGCCTTTATTTGTTTGATCCATTTTAATTACTACTATATTATTATTATTGGCGCTACCTGTGTTAGCCGGGGCAATAACAATGTTACTAACAGATAGAAATTTTAACACGACTTTTTTTGATCCTGCAGGAGGTGGTGATCCAATATTATATCAACACTTGTTT
PHY1_000315778	species	Halosydna sp.	0.996805112	Opisthokonta	Metazoa	Annelida	Polychaeta	Phyllodocida	Polynoidae	Halosydna	Halosydna sp.	'DBCOI_000000084'	10000105	TTTAGCCAGAAACATTGCTCATGCAGGTCCTTCTGTGGATTTGGCCATTTTCTCCCTCCACATTGCAGGGGTTTCATCCATTCTAGGAGCTCTAAATTTTATTACAACAGTCATTAACATACGATATAAAGGACTACGTCTGGAACGTGTCCCTTTATTTGTTTGAGCTGCTAAAATTACTGCTATCCTCCTTCTTCTTTCCCTCCCTGTTCTTGCTGGAGCTATTACTATATTACTTACAGACCGAAATTTAAACACAGCATTCTTTGACCCTGCGGGAGGAGGAGACCCTGTTTTATATCAACACTTATTC
PHY1_000315280	species	Balanophyllia europaea	0.987220447	Opisthokonta	Metazoa	Cnidaria	Anthozoa	Scleractinia	Dendrophylliidae	Balanophyllia	Balanophyllia europaea	'DBCOI_000000158'	214959	TTTAGCTAGCATTCAGGCCCATTCTGGCGGGGCGGTGGATATGGCTATTTTTAGTCTCCACTTAGCTGGGGCGTCTTCGATTTTGGGTGCAATGAATTTTATAACAACTATATTTAATATGCGGGCTCCCGGGATAACGTTGAATAGAATGCCCTTATTTGTGTGGTCTATCTTGATTACTGCTTTTTTATTATTATTGTCTTTGCCTGTATTAGCAGGGGCAATAACCATGCTTTTAACGGATAGAAACTTTAACACTACTTTCTTCGACCCTGCAGGGGGGGGGGATCCGATTTTATTTCAGCATTTGTTT
PHY1_000320103	species	Corallina caespitosa	0.987220447	Archaeplastida	Rhodophyta	Rhodophyta	Florideophyceae	Corallinales	Corallinaceae	Corallina	Corallina caespitosa	'ABMMC14526-10'	1141737	TTTAAGTTCAATACAAAGTCATTCTGGTGCTGCTGTAGATCTAGCAATTTTTAGTTTACATATAGCGGGTGCTTCTTCAATATTAGGCGCTGTTAACTTTATCTCAACAATTTTAAATATGCGTAATCCAGGACAGAGTATGTATAGAATGCCTTTATTTGTATGATCGATTTTAGTTACTGCATTATTACTACTTTTAGCTGTACCTGTTTTAGCAGGAGCTATAACCATGCTTTTAACTGATCGAAATTTTAACACGTCTTTCTTCGATCCTGCAGGTGGTGGAGATCCTATTTTATATCAACATCTCTTT
PHY1_000307428	species	Cliona viridis	0.990415335	Opisthokonta	Metazoa	Porifera	Demospongiae	Clionaida	Clionaidae	Cliona	Cliona viridis	'DBCOI_000000231'	76786	TTTAGCAAGTATACAGGCGCATTCGGGGGGATCAGTAGATGTGGCAATATTTAGTTTGCATTTGGCTGGGATTTCTTCAATATTGGGTGCAATGAATTTTATTACTACAATATTTAATATGAGGGCTCCTGGTATAACAATGTATCGAATGCCGTTATTTGTGTGATCAATTTTAGTAACTGCTTTTTTATTATTATTGTCTTTGCCTGTATTAGCTGGGGCGATAACTATGCTTTTAACAGATAGAAATTTTAGTACTGCATTTTTTGATCCCGCAGGTGGGGGGGACCCAATTTTATATCAACATTTATTT
PHY1_000303990	species	Desmapsamma anchorata	0.974440895	Opisthokonta	Metazoa	Porifera	Demospongiae	Poecilosclerida	Desmacididae	Desmapsamma	Desmapsamma anchorata	'HE591461'	698789	TTTATCTAGTATTCAGGCCCATTCTGGGGGCTCAGTAGATTTGGTAATATTTAGTTTACATTTAGCGGGGATCTCTTCGATATTGGGGGCTATGAATTTTATAACTACTATAATAAATATGAGAGCGCCAGGGATAACAATGGATAGGATGCCTTTGTTTGTTTGGTCTATTTTAGTAACTGCGGTTTTATTATTATTATCATTACCCGTATTAGCAGGTGCAATTACTATGTTATTAACGGATAGAAATTTCAATACTGCTTTTTTTGATCCTGCGGGGGGGGGAGACCCTATTTTATATCAACATTTATTT
PHY1_000310561	species	Palola cf. siciliensis JZ-2010	0.99044586	Opisthokonta	Metazoa	Annelida	Polychaeta	Eunicida	Eunicidae	Palola	Palola cf. siciliensis JZ-2010	'GQ497554'	759342	TCTCTCTAGGAATATTGCCCATGCTGGCCCTTCTGTAGACCTTGCTATCTTCTCCCTTCATTTAGCAGGAGCCTCTTCAATTCTAGGAGCTATTAACTTTATTACTACTGTTATCAATATACGAATAGAAGGAATACGCCTAGAACGTGTTCCACTCTTCGTCTGAGCAGTAATAATTACTACTGTATTACTCCTTCTTTCTCTTCCAGTTCTAGCAGGAGCCATTACAATACTTCTTACGGATCGAAATCTTAATACAGCCTTCTTTGACCCCTCTGGTGGAGGAGATCCCATTCTATATCAACATCTATTC
PHY1_000255770	species	Dictyota pulchella	0.996805112	Chromalveolata	Stramenopiles	Ochrophyta	Phaeophyceae	Dictyotales	Dictyotaceae	Dictyota	Dictyota pulchella	'DBCOI_000000248'	381678	GTTAAGTGGTATACAAGCGCATTCAGGTCCTTCTGTTGATTTGGCTATTTTTAGTCTTCATTTGTCTGGTGCTGCTTCTATCTTAGGTGCTATTAATTTTATTACAACTATATTTAATATGCGTGCACCTGGTATGGGTATGCATCGTTTACCACTTTTTGTATGGTCTGTTCTTATTACAGCTTTTTTGCTTTTGTTATCATTGCCTGTTTTGGCGGGGGGTATTACTATGCTTCTAACAGATCGAAATTTTAATACAACATTTTTTGATCCCGCGGGTGGTGGTGATCCGGTATTGTATCAACATTTATTT
PHY1_000258057	species	Hyattella sinuosa	0.977707006	Opisthokonta	Metazoa	Porifera	Demospongiae	Dictyoceratida	Spongiidae	Hyattella	Hyattella sinuosa	'JX535019'	1313225	GCTATCTGGCGGCATGGGGCATTCCGGGCCATCTGTGGACATGGCTATTTTTAGTTTGCATTTGGCGGGTATATCTTCTATCTTGGGGGCGATTAATTTTATTAGTACTATTTTTAATATGCGGGCGTCTGGAGTCGGTTGAACTCGAATGCCTTTGTTTGTATGATCTATTTTAGTTACGGTGTTTTTATTATTATTGTCCTTACCAGTATTGGCCGGGGGAATAACTATGTTATTAACTGATCGTAATTTTAATACTTCTTTCTTTGATCCGGTGGGAGGGGGAGACCCCATATTGTTCCAACACTTATTT
PHY1_000249227	species	Chiton olivaceus	0.993610224	Opisthokonta	Metazoa	Mollusca	Polyplacophora	Neoloricata	Chitonidae	Chiton	Chiton olivaceus	'DBCOI_000000214'	256108	ATTAGCAAGAAATGTGGCTCATGCAGGGGGTTCTGTAGATTTAGCTATTTTTTCTTTACATCTAGCCGGTGTTTCTTCTATTTTAGGGGCTGTAAATTTTATTACTACTGTTGTTAATATACGATGAGTTGGAATACAAATAGAACGCTTACCTTTATTTGTATGATCCGTAAAGATTACTGCAATTTTATTATTATTATCATTGCCTGTTTTAGCTGGAGGTATTACAATATTATTAACGGATCGAAATTTTAATACCTCTTTCTTTGACCCTGCTGGAGGAGGGGATCCTATTTTATATCAACATTTATTT
PHY1_000247387	species	Cliona viridis	0.993610224	Opisthokonta	Metazoa	Porifera	Demospongiae	Clionaida	Clionaidae	Cliona	Cliona viridis	'DBCOI_000000231'	76786	TTTAGCAAGTATACAGGCGCATTCGGGGGGATCAGTAGATATGGCAATATTTAGTTTGCATTTGGCTGGGATTTCTTCAATATTGGGTGCAATGAATTTTATTACTACAATATTTAATATGCGTGCTCCTGGTATAACAATGTATCGAATGCCGTTATTTGTGTGATCAATTTTAGTAACTGCTTTTTTATTATTATTGTCTTTGCCTGTATTAGCTGGGGCGATAACTATGCTTTTAACAGATAGAAATTTTAGTACTGCATTTTTTGATCCCGCAGGTGGAGGGGACCCAATTTTATATCAACATTTATTC
PHY1_000247955	species	Sarcotragus spinosulus	0.993610224	Opisthokonta	Metazoa	Porifera	Demospongiae	Dictyoceratida	Irciniidae	Sarcotragus	Sarcotragus spinosulus	'HE591460'	1088795	GCTATCTGGCGGTATGGGGCACTCCGGGCCATCTGTGGATATGGCGATTTTTAGTTTGCATTTGGCGGGCATATCTTCTATCTTTGGGGCTATTAATTTTATTAGTACTATCTTTAATATGCGGGCGTCTGGAATAAGTTGAACTCGAGTGCCTTTGTTTGTATGATCTATTTTAGTTACAGTGTTTTTATTATTATTGTCATTACCAGTATTGGCCGGGGGAATAACGATGCTATTAACCGATCGTAATTTTAATACTTCTTTCTTTGATCCGGTAGGAGGCGGAGACCCCATATTGTTTCAACATTTATTT
PHY1_000276863	species	Balanophyllia europaea	0.996805112	Opisthokonta	Metazoa	Cnidaria	Anthozoa	Scleractinia	Dendrophylliidae	Balanophyllia	Balanophyllia europaea	'DBCOI_000000158'	214959	TTTAGCTAGCATTCAGGCCCACTCTGGCGGGGCGGTGGACATGGCTATTTTTAGTCTCCACTTAGCTGGGGCGTCTTCGATTTTGGGTGCAATGAATTTTATAACAACTATATTTAATATGCGGGCTCCCGGGGTAACGTTGAATAGAATGCCCTTATTTGTGTGGTCTATCTTGATTACTGCTTTTTTATTATTATTGTCTTTGCCTGTATTAGCGGGGGCAATGACCATGCTTTTAACGGATAGAAACTTTAACACTACTTTCTTCGACCCTGCAGGGGGGGGGGATCCGATTTTATTTCAGCATTTGTTT
PHY1_000272312	species	Clytia linearis	0.98089172	Opisthokonta	Metazoa	Cnidaria	Hydrozoa	Leptothecata	Campanulariidae	Clytia	Clytia linearis	'GBCI0402-06'	252667	TTTATCAGGACCCCAAACACATTCAGGGGGATCAGTTGATATGGCTATTTTTAGCTTACATTGTGCTGGAGCTTCTTCGATTATGGGAGCCATAAATTTTATTACTACAATATTTAATATGAGAGCCCCTGGATTAACTTTAGATAAATTACCATTGTTTGTATGATCTGTCCTAATAACGGCTTTTCTCTTGTTATTATCGTTACCTGTCTTAGCTGGTGCTATAACAATGCTCTTAACGGATAGAAATTTTAATACTACATTTTTCGACCCTGCAGGGGGAGGTGATCCAGTATTATATCAACATTTGTTC
PHY1_000265073	species	Desmapsamma anchorata	0.974440895	Opisthokonta	Metazoa	Porifera	Demospongiae	Poecilosclerida	Desmacididae	Desmapsamma	Desmapsamma anchorata	'HE591461'	698789	TTTATCTAGTATTCAGGCCCATTCTGGGGGCTCAGTAGATTTGGTAATATTTAGTTTACATTTAGCGGGGATCTCTTCGATTTTGGGGGCTATGAATTTTATAACTACTATAATAAATATGAGAGCGCCAGGGATAACAATGGATAGAATGCCTTTGTTTGTTTGGTCTATTTTAGTAACTGCGGTTTTATTATTATTATCATTACCCGTATTAGCAGGTGCAATTACTATGTTATTAACGGATAGAAATTTCAATACTGCTTTTTTTGATCCTGCGGGGGGGGGAGACCCTATTTTATATCAACATTTATTT
PHY1_000270348	species	Corallina caespitosa	0.990415335	Archaeplastida	Rhodophyta	Rhodophyta	Florideophyceae	Corallinales	Corallinaceae	Corallina	Corallina caespitosa	'ABMMC14526-10'	1141737	TTTAAGTTCAATACAAAGTCATTCTGGCGCTGCTGTGGATCTAGCAATTTTTAGTTTACATATAGCAGGAGCTTCTTCAATATTAGGCGCTGTTAACTTTATCTCAACAATTTTAAATATGCGTAATCCAGGACAGAGTATGTATAGAATGCCATTATTTGTATGATCGATTTTAGTTACTGCATTATTACTACTTTTAGCTGTACCTGTTTTAGCAGGAGCTATAACCATGCTTTTAACTGATCGAAATTTTAACACGTCTTTCTTCGATCCTGCAGGTGGTGGAGATCCTATTTTATATCAACATCTCTTT
PHY1_000323558	species	Dictyopteris polypodioides	0.987261146	Chromalveolata	Stramenopiles	Ochrophyta	Phaeophyceae	Dictyotales	Dictyotaceae	Dictyopteris	Dictyopteris polypodioides	'MANC019-13'	112055	TTTAAGCGGTATTCAGGCGCATTCTGGCCCATCTGTTGATTTAGCAATATTTAGCCTTCACCTTTCTGGAGCAGCTTCTATCTTGGGGGCTATTAACTTTATAACTACTATTATCAATATGAGGTCACCAGGTATGGGTATGCATAGGCTTCCTTTATTCGTGTGGTCTGTATTTATCACCGCATTCCTTCTGCTTCTTTCATTACCTGTTTTGGCTGGGGGTATTACCATGTTGTTAACTGATAGAAACTTTAACACGACTTTTTTTGATCCTGCGGGAGGAGGCGATCCAGTGCTTTACCAACATTTATTT
PHY1_000385497	species	Mesophyllum expansum	0.990415335	Archaeplastida	Rhodophyta	Rhodophyta	Florideophyceae	Hapalidiales	Hapalidiaceae	Mesophyllum	Mesophyllum expansum	'DBCOI_000000031'	1503747	CTTAAGTTCTATTCAAAGCCATTCAGGCGCAGCTGTAGATTTAGCAATTTTTAGCCTACATTTAGCTGGAGCATCATCTATTCTAGGTGCAGTTAATTTTATTTCAACTATATTAAATATGCGTAATCCAGGACAGAATATGTATAGAATGCCCTTATTTGTTTGATCTATACTTGTAACAGCTTTTTTACTTTTACTAGCGGTACCTGTTCTTGCTGGTGCAATTACAATGTTACTAACAGATCGAAATTTTAATACGTCTTTTTTTGATCCAGCGGGAGGAGGAGATCCCATTTTATATCAACATTTATTT
PHY1_000371947	species	Sarcotragus spinosulus	0.984025559	Opisthokonta	Metazoa	Porifera	Demospongiae	Dictyoceratida	Irciniidae	Sarcotragus	Sarcotragus spinosulus	'HE591460'	1088795	GCTATCTGGCGGCATGGGGCATTCCGGGCCATGTGTGGATATGGCCATTTTTAGTTTGCATTTGGCGGGCATATCTTCTATCTTGGGGGCGATTAATTTTATTAGTACTATCTTCAATATGCGGGCGTCTGGAATAAGTTGAACTCGAGTGCCTTTGTTTGTATGATCTATTTTAGTTACAGTGTTTTTATTATTATTGTCATTACCAGTATTGGCCGGGGGAATAACGATGCTATTAACCGATCGTAATTTTAATACTTCTTTCTTTGATCCGGTAGGAGGCGGAGACCCCATATTGTTTCAACATTTATTT
PHY1_000406655	species	Pilumnus villosissimus	0.996805112	Opisthokonta	Metazoa	Arthropoda	Malacostraca	Decapoda	Pilumnidae	Pilumnus	Pilumnus villosissimus	'DBCOI_000000122'	764038	TTTAGCTGCAGCTATTGCTCATGCAGGTGCTTCAGTAGATATAGGAATCTTCTCTCTTCATTTAGCAGGGGTCTCTTCTATCTTAGGAGCAGTTAACTTTATAACTACCGTAATTAACATACGATCTTTTGGTATATCAATGGATCAAATACCGCTTTTTGTATGAGCTGTGTTTATTACAGCTATTCTACTTCTTTTATCTTTACCAGTATTAGCGGGAGCTATTACTATGCTTCTTACAGACCGTAATTTAAATACCTCTTTCTTTGATCCTGCCGGAGGAGGTGACCCTGTACTTTATCAGCATTTATTC
PHY1_000409293	species	Gastrochaena dubia	0.984126984	Opisthokonta	Metazoa	Mollusca	Bivalvia	Veneroida	Gastrochaenidae	Gastrochaena	Gastrochaena dubia	'GBMLB0399-06'	120428	ACTTTCTAGTATTGAAGGTCACAGAGGTCCCGCAGTTGACTATAGAAGGTTATCGTTACATGTAGCTGGCGCAGGGTCCTTGGTAGGGGCTATTAATTTTGTAGCCACTATTTATAATTGTCGGAATTATTTTATAACTCCAGATAAGGTAACTTTGTTTGGGTGATCTGTATTTATTACTACGGGGATACTTATTATAGCCATTCCAGTATTAGCAGGGGCGATTACTATGTTGTTAGCAGATCGAGGGTTTAATACTTCTTTTTACGACCCTACTGGATTAGGGGATGTGGTGTTGTTTATTCACCTTTTT
PHY1_000405927	species	Eurypon clavigerum	0.990415335	Opisthokonta	Metazoa	Porifera	Demospongiae	Axinellida	Raspailiidae	Eurypon	Eurypon clavigerum	'GBSP4666-12'	942630	TTTGGCTGCAATTCAAGCCCACTCTGGGGGTTCAGTTGATATGGCAATTTTTAGTCTTCATTTAGCGGGTATTTCCTCAATATTAGGGTCAATTAATTTTATAACAACAATTTTAAATATGCGAGCACCTGGTATAACTTTAGATAAGATGCCTTTATTTGTTTGATCTATTTTAATTACTACTATATTATTATTATTGGCGCTACCTGTGTTAGCCGGGGCAATAACAATGTTACTAACAGATAGAAATTTTAACACGACTTTTTTTGATCCTGCAGGAGGTGGTGATCCAATATTATATCAACACTTGTTT
PHY1_000392278	species	Balanophyllia europaea	0.996805112	Opisthokonta	Metazoa	Cnidaria	Anthozoa	Scleractinia	Dendrophylliidae	Balanophyllia	Balanophyllia europaea	'DBCOI_000000158'	214959	TTTAGCTAGCATTCAGGCCCACTCTGGCGGGGCGGTGGACATGGCTATTTTTAGTCTCCACTTAGCTGGGGCGTCTTCGATTTTGGGTGCAATGAATTTTATAACAACTATATTTAATATGCGGGCTCCCGGGGTAACGTTGAATAGAATGCCCTTATTTGTGTGGTCTATCTTGATTACTGCTTTTTTATTATTATTGTCTTTGCCTGTATTAGCGGGGGCAATAACCATGCTTTTGACGGATAGAAACTTTAACACTACTTTCTTCGACCCTGCAGGGGGGGGGGATCCGATTTTATTTCAGCATTTGTTT
PHY1_000399265	species	Cornularia cornucopiae	0.993630573	Opisthokonta	Metazoa	Cnidaria	Anthozoa	Alcyonacea	Cornulariidae	Cornularia	Cornularia cornucopiae	'DBCOI_000000154'	1267107	ACTGTCAAGCATTCAAGCTCACTCGGGAGGGGCAGTCGATATGGCTATATTCAGTTTACATCTAGCTGGTATATCTTCCATCTTAGGGGCTATTAATTTTATAACCACTATAATTAACATGAGAGTCCCGGGGATGAGTATGCATAGATTACCCTTATTTGTTTGGTCGGTCTTAATTACGGCCATACTATTATTGTTATCTTTGCCAGTATTAGCGGGGGCTATTACAATGCTATTGACAGACAGAAACTTTAATACAACGTTCTTTGATCCGGCAGGAGGTGGGGATCCCATCTTATTTCAACACATTTTC
PHY1_000337357	species	Sarcotragus spinosulus	0.980830671	Opisthokonta	Metazoa	Porifera	Demospongiae	Dictyoceratida	Irciniidae	Sarcotragus	Sarcotragus spinosulus	'HE591460'	1088795	GCTATCTGGCGGCATGGGGCATTCCGGGCCATCTGTGGACATGGCTATTTTTAGTTTGCATTTGGCGGGTATATCTTCTATCTTGGGGGCGATTAATTTTATTAGTACTATCTTTAATATGCGGGCGTCTGGAATAAGTTGAACTCGAGTGCCTTTGTTTGTATGATCTATTTTAGTTACAGTGTTTTTATTATTATTGTCATTACCAGTATTGGCCGGGGGTATAACGATGCTATTAACCGATCGTAATTTTAATACTTCTTTCTTTGATCCGGTAGGAGGCGGAGACCCCATATTGTTTCAACATTTATTT
PHY1_000336066	species	Balanophyllia europaea	0.996805112	Opisthokonta	Metazoa	Cnidaria	Anthozoa	Scleractinia	Dendrophylliidae	Balanophyllia	Balanophyllia europaea	'DBCOI_000000158'	214959	TTTAGCTAGCATTCAGGCACACTCTGGCGGGGCGGTGGACATGGCTATTTTTAGTCTCCACTTAGCTGGGGCGTCTTCGATTTTGGGTGCAATGAATTTTATAACAACTATATTTAATATGCGGGCTCCCGGGGTAACGTTGAATAGAATGCCCTTATTTGTGTGGTCTATCTTGATTACTGCTTTTTTATTATTATTGTCTTTGCCTGTATTAGCGGGGGCAATAACCATGCTTTTAACGGATAGAAACTTTAACACTACTTTCTTCGACCCTGCAGGGGGGGGGGATCCGATTTTATTTCAGCATTTGTTT
PHY1_000325219	species	Desmapsamma anchorata	0.974440895	Opisthokonta	Metazoa	Porifera	Demospongiae	Poecilosclerida	Desmacididae	Desmapsamma	Desmapsamma anchorata	'HE591461'	698789	TTTATCTAGTATTCAGGCCCATTCTGGGGGTTCAGTAGATTTGGTAATATTTAGTTTACATTTAGCGGGGATCTCTTCGATATTGGGGGCTATGAACTTTATAACTACTATAATAAATATGAGAGCGCCAGGGATAACAATGGATAGAATGCCTTTGTTTGTTTGGTCTATTTTAGTAACTGCGGTTTTATTATTATTATCATTACCCGTATTAGCAGGTGCAATTACTATGTTATTAACGGATAGAAATTTAAATACTGCTTTTTTTGATCCTGCGGGGGGGGGAGACCCTATTTTATATCAACATTTATTT
PHY1_000357371	species	Epizoanthus paxii	0.996805112	Opisthokonta	Metazoa	Cnidaria	Anthozoa	Zoantharia	Epizoanthidae	Epizoanthus	Epizoanthus paxii	'DBCOI_000000160'	760128	CCTTGCGAGTATCCAAGCGCATTCGGGGGGAGCCGTAGACATGGCAATTTTTAGCCTCCACTTAGCTGGAGTCTCTTCAATCTTGGGGGCTATGAATTTTATTACCACCATTTTTAATATGAGGGCCCCCGGTGTGACTCTGGACAGGTTGCCACTATTTGTCTGGTCTATATTAATCACCGCCTTTTTATTATTACTATCTTTACCCGTATTGGCTGGAGGCATAACTATGCTTTTGACTGATAGAAATTTTAATACTACCTTTTTTGACCCCGCCGGAGGAGGGGACCCGATCCTGTTTCAACACCTCTTT
PHY1_000357485	species	Rhodymenia holmesii	0.996805112	Archaeplastida	Rhodophyta	Rhodophyta	Florideophyceae	Rhodymeniales	Rhodymeniaceae	Rhodymenia	Rhodymenia holmesii	'DBCOI_000000070'	515840	TCTAAGCTCAATACAAAGTCATTCTGGTGCTGCTGTTGATCTTGCTATATTTAGTCTTCATATTTCAGGCGCCTCATCAATATTGGGAGCAATCAATTTTATCTCAACTATTATTAATATGCGTAACTCAGGGCAAAGTATGTATAGAATGCCCTTATTTGTCTGATCTATTTTTGTTACAGCATTTTTACTTTTATTAGCAGTTCCTGTATTAGCTGGAGCAATTACAATGCTCTTAACTGATCGTAATTTTAATACTGCTTTTTTTGATCCTGCAGGCGGAGGAGATCCAGTATTGTATCAACACTTATTT
PHY1_000358977	species	Bathycoccus prasinos	0.993610224	Archaeplastida	Viridiplantae	Chlorophyta	Mamiellophyceae	Mamiellales	Bathycoccaceae	Bathycoccus	Bathycoccus prasinos	'FO082258'	41875	TCTAAGTCATATTACGAGCCACTCTGGTGGTGCAGTTGATTTAGCTATTTTCAGTTTACATTTATCTGGAGCGAGCAGTATTTTAGGGGCGGTTAACTTTATTACCACTATCTTTAACATGCGTGGGCCTGGTCTGGGCTTCCATCGCTTACCTTTATTCGTGTGGTCTGTTCTGATTACGGCCTTCTTACTTCTTCTCTCTTTACCGGTTTTAGCGGGAGCGATTACGATGCTGTTAACGGATCGTAACTTCAATACCTCGTTCTTTGATCCGGCGGGCGGAGGTGACCCTATTTTGTTCCAGCACCTTTTT
PHY1_000360704	species	Chama gryphoides	0.993630573	Opisthokonta	Metazoa	Mollusca	Bivalvia	Veneroida	Chamidae	Chama	Chama gryphoides	'GBMLB0385-06'	120380	CTTATCAAGTTGGTTGGGGCATGCGAGTTCTTCAGTGGATTTTGCCATTTTTTCTCTACATATAGGAGGGGTATCTTCTATTGCATCTGCCATTAATTTCGCAACGACGGGGGGGTGTATGCGCGGGGAAGGGCTACTTATTTTGCGTCTAAGAATGTTTGTCTGATGCTTAATTATTACTGCTCTCCTTCTGCTTGCTGCTATGCCGATGCTCGGGGCGGGTCTTACGATGCTTTTGACGGATCGGCATTTTAACACTTGTTTCTTTGATCCCGACGGGTTGGGTGATCCTGTGATGTTCATTCATTTATTT
PHY1_000346707	species	Platynereis dumerilii	0.993610224	Opisthokonta	Metazoa	Annelida	Polychaeta	Phyllodocida	Nereididae	Platynereis	Platynereis dumerilii	'SKAG108-12'	6359	TTTATCCAGTAATATTGCTCATGCCGGCCCCTCAGTAGACCTGGCAATCTTTTCTCTTCACCTAGCGGGGGTGTCCTCTATTATAGGTGCCTTAAATTTTATTACCACAGTTATCAATATACGCTCAAAAGGACTAAAACTAGAACGTGTCCCTTTATTTGTATGATCTGTAGTAATTACAGCGGTTCTTCTACTATTAAGGCTTCCAGTGTTAGCGGGTGCTATCACAATATTATTAACAGACCGAAACCTAAACACTGCGTTCTTTGATCCTGCTGGAGGGGGAGACCCAATCCTATACCAGCACTTGTTT
PHY1_000348055	species	Calcinus tubularis	0.990415335	Opisthokonta	Metazoa	Arthropoda	Malacostraca	Decapoda	Diogenidae	Calcinus	Calcinus tubularis	'JSDAZ066-08'	656162	TTTATCTGCGGCCATCGCACACGCAGGAGCATCTGTAGACTTAGGGATTTTTTCTCTTCATTTAGCAGGGGTATCCTCTATTTTAGGAGCTATTAATTTTATGACAACTGTGATTAACATGCGTCCTCAGGGAATAAGGATAGACCGTATGCCTTTATTTGTATGATCTGTGTTTATTACTGCTATTTTGTTATTGTTATCTTTGCCTGTACTGGCAGGTGCAATTACCATGCTGTTAACAGACCGCAATTTAAATACTTCTTTCTTCGACCCTGCAGGGGGAGGAGATCCGGTATTATATCAGCACTTGTTC
PHY1_000353483	species	Clytia linearis	0.98089172	Opisthokonta	Metazoa	Cnidaria	Hydrozoa	Leptothecata	Campanulariidae	Clytia	Clytia linearis	'GBCI0402-06'	252667	TTTATCAGGACCTCAAACACATTCAGGGGGATCAGTTGATATGGCTATATTTAGCTTACATTGTGCTGGAGCTTCTTCGATTATGGGAGCCATAAATTTTATTACTACAATATTTAATATGAGAGCCCCTGGATTAACTTTAGATAAATTACCATTGTTTGTATGATCTGTCCTAATAACGGCTTTTCTCTTGTTATTATCGTTACCTGTTTTAGCTGGTGCTATAACAATGCTCTTAACGGATAGAAATTTTAATACTACATTTTTCGACCCTGCAGGGGGAGGTGATCCAGTATTATATCAACATTTGTTC
PHY1_000350277	species	Pilumnus villosissimus	0.984025559	Opisthokonta	Metazoa	Arthropoda	Malacostraca	Decapoda	Pilumnidae	Pilumnus	Pilumnus villosissimus	'DBCOI_000000122'	764038	TTTAGCTGCAGCTATTGCTCATGCAGGTGCTTCAGTAGATATAGGAATCTTCTCTCTTCATTTGGCAGGGGTCTCTTCCATCTTAGGAGCAGTTAACTTTATAACTACCGTAATTAACATACGATCTTTTGGTATATCAATGGATCAAATACCGCTTTTTGTATGAGCTGTATTTATTACAGCTATTCTACTTCTTTTATCTTTACCAGTATTAGCAGGAGCTATTACTATGCTCCTTACAGACCGTAATTTAAATACCTCTTTCTTTGATCCTGCCGGGGGAGGTGACCCTGTACTTTATCAGCATTTATTC
PHY1_000110442	species	Crambe crambe	0.993610224	Opisthokonta	Metazoa	Porifera	Demospongiae	Poecilosclerida	Esperiopsidae	Crambe	Crambe crambe	'DBCOI_000000239'	3722	GTTATCGGGGATAGAGGCTCATTCTGGGGGGTCTGTAGATTTAGTGATATTTAGTTTACATTTAGCGGGGATATCGTCGATATTAGGAGCAATGAATTTTATAACGACGGTGGTGAATATGAGGGTGAATGTAATGACTTGGGGTAGGTTGCCATTGTTTGTGTGATCTATCTTAGTGACAGCGGTTTTATTGTTATTATCTTTACCGGTATTAGCTGGAGCGATAACGATGTTATTGACGGATAGGAATTTTAATACTTCGTTTTTTGATCCTGCGGGAGGGGGTGATCCGATATTGTATCAACATTTATTT
PHY1_000107788	species	Rhodymenia holmesii	0.996805112	Archaeplastida	Rhodophyta	Rhodophyta	Florideophyceae	Rhodymeniales	Rhodymeniaceae	Rhodymenia	Rhodymenia holmesii	'DBCOI_000000070'	515840	TCTAAGCTCAATACAAAGTCATTCTGGTGCTGCTGTTGATCTTGCTATATTTAGTCTTCATATTTCAGGCGCCTCATCAATATTGGGAGCAATCAATTTTATCTCAACTATTATTAATATGCGTAACTCAGGGCAAAGTATGTATAGAATGCCCTTATTTGTCTGATCTATTTTTGTTACAGCATTTTTACTTTTATTAGCAGTTCCTGTATTAGCTGGAGCAATTACAATGCTCTTAACTGATCGTAATTTTAATACCGCTTTTTTTGATCCTGCAGGCGGAGGAGATCCAGTATTGTATCAACATTTATTT
PHY1_000100700	species	Sarcotragus spinosulus	0.993610224	Opisthokonta	Metazoa	Porifera	Demospongiae	Dictyoceratida	Irciniidae	Sarcotragus	Sarcotragus spinosulus	'HE591460'	1088795	GCTATCTGGCGGTATGGGGCACTCCGGGCCATCTGTGGATATGGCGATTTTTAGTTTGCATTTGGCGGGTATTTCTTCTATCTTGGGGGCGATTAATTTTATTAGTACTATCTTTAATATGCGGGCGTCTGGAATAAGTTGAACTCGAGTGCCTTTGTTTGTATGATCTATTTTAGTTACAGTGTTTTTATTATTATTGTCATTACCAGTATTGGCCGGGGGAATAACGATGCTATTAACCGATCGTAATTTTAATACTTCTTTCTTTGATCCGGTAGGAGGCGGAGACCCCATATTGTTTCAACATTTATTT
PHY1_000096296	species	Adna anglica	0.996805112	Opisthokonta	Metazoa	Arthropoda	Maxillopoda	Sessilia	Pyrgomatidae	Adna	Adna anglica	'FJ713101'	1487353	CCTTTCTAGAAATATTGCTCATTCAGGAGCTTCAGTAGATCTTTCAATTTTTTCTCTACATTTAGCTGGGGCGTCATCTATTCTTGGAGCTATTAATTTTATATCCACAGTAATTAATATACGAGCAGAAACTTTAACATTCGATCGAATTCCATTGTTTGTTTGAAGTGTATTTATTACAGTAATTCTTCTTTTATTATCTTTACCAGTTTTAGCCGGAGCTATTACTATATTATTAACAGATCGAAATTTGAATACCTCCTTCTTCGATCCAACAGGTGGAGGAGATCCAATTTTATACCAACATTTATTC
PHY1_000135633	species	Sarcotragus spinosulus	0.993610224	Opisthokonta	Metazoa	Porifera	Demospongiae	Dictyoceratida	Irciniidae	Sarcotragus	Sarcotragus spinosulus	'HE591460'	1088795	GCTATCTGGCGGTATGGGGCACTCCGGGCCATCTGTGGATATGGCGATTTTTAGTTTGCATTTGGCGGGTATATCTTCTATCTTGGGGGCGATTAATTTTATTAGTACTATCTTTAATATGCGGGCGTCTGGAATAAGTTGAACTCGAGTGCCTTTGTTTGTATGATCTATTTTAGTTACAGTGTTTTTATTATTATTGTCATTACCAGTATTGGCCGGGGGAATAACGATGCTATTAACCGACCGTAATTTTAATACTTCTTTCTTTGATCCGGTAGGAGGCGGAGACCCCATATTGTTTCAACATTTATTT
PHY1_000124135	species	Phascolosoma granulatum	0.980830671	Opisthokonta	Metazoa	Annelida	Sipuncula	Phascolosomatiformes	Phascolosomatidae	Phascolosoma	Phascolosoma granulatum	'DBCOI_000000098'	41797	TCTGTCCGGAGCCCTCGCACATGCAGGCCCATCCGTCGATCTGGCCATCTTCTCTCTTCACTTAGCAGGAGTAAGATCTATCTTAGGCGCATTAAACTTTATTTCTACAGTAGCTAATATACGCCCAAGAATACTTTCCTGAGAACGCATTCCATTATTTGTATGAGCAGCTTTTATTACAGTAGTCCTTTTATTACTTGCACTGCCCGTTCTAGCAGGTGCTATCACAATACTTCTAACAGATCGAAATTTAAACACAGCTTTCTTTGATCCTGGAGGTGGAGGAGATCCTATTCTATTTAGTCATCTCTTC
PHY1_000038710	species	Campanularia hincksii	0.990415335	Opisthokonta	Metazoa	Cnidaria	Hydrozoa	Leptothecata	Campanulariidae	Campanularia	Campanularia hincksii	'DBCOI_000000164'	314507	ATTATCGGGTCCTCAAACTCATTCAGGTGGATCAGTAGATTTAGCTATATTCAGTTTACATTGTGCAGGTGCTTCATCCATTATGGGAGCTATAAATTTTATTACTACTATTTTTAATATGAGAGCTCCAGGACTAACTTTCGACAGATTACCTCTATTCGTATGATCAGTTTTAATCACAGCTTTCTTATTACTATTATCATTACCAGTATTAGCAGGAGCTATTACTATGTTACTAACTGATAGAAACTTTAATACTACATTTTTTGATCCTGCAGGAGGAGGTGATCCAGTATTATATCAACATTTGTTT
PHY1_000008091	species	Cliona viridis	0.993610224	Opisthokonta	Metazoa	Porifera	Demospongiae	Clionaida	Clionaidae	Cliona	Cliona viridis	'DBCOI_000000231'	76786	TTTAGCAAGTATACAGGCGCATTCGGGGGGATCAGTAGATATGGCAATATTTAGTTTGCATTTGGCTGGGATTTCTTCAATATTGGGTGCAATGAATTTTATTACTACAATATTTAATATGAGGGCTCCTGGTATAACAATGTATCGAATGCCGTTATTTGTGTGATCAATTTTAGTAACTGCTTTTTTATTATTATTATCTTTACCTGTATTAGCTGGGGCGATAACTATGCTTTTAACAGATAGAAATTTTAGTACTGCATTTTTTGATCCCGCAGGTGGAGGGGACCCAATTTTATATCAACATTTATTC
PHY1_000006642	species	Peyssonnelia sp.BOLD AAT9060	0.993610224	Archaeplastida	Rhodophyta	Rhodophyta	Florideophyceae	Gigartinales	Peyssonneliaceae	Peyssonnelia	Peyssonnelia sp.BOLD AAT9060	'REDEU474-11'	10000092	ATTAAGTTCAATACAAAGCCATTCAGGAGGAGCTATTGATTTAGCTATTTTTAGTTTGCATTTAGCAGGAGCTTCTTCAATTTTAGGTGCAGTAAATTTTATTTCTACTATTTTGAATATGCGTAGTCCAGGGCAAAGTATGTATAGAATTCCATTATTTGTTTGATCTATTCTTGTAACAGCGTTTTTACTTTTATTAGCTGTCCCAGTTTTAGCAGGGGCAATCACAATGCTTTTAACAGATCGAAATTTTAACACATCATTTTTTGATCCTGCTGGTGGAGGAGATCCTATATTATATCAACATTTATTT
PHY1_000019020	species	Corallina caespitosa	0.980830671	Archaeplastida	Rhodophyta	Rhodophyta	Florideophyceae	Corallinales	Corallinaceae	Corallina	Corallina caespitosa	'ABMMC14526-10'	1141737	TTTAAGTTCAATACAAAGCCATTCTGGTGCTGCTGTAGATCTAGCAATTTTTAGTTTACATATAGCAGGAGCTTCTTCAATATTAGGCGCTGTTAATTTTATCTCAACAATTTTAAATATACGTAATCCGGGACAGAGTATGTATAGAATGCCTTTATTTGTATGATCGATTTTAGTTACTGCATTATTACTACTTTTAGCTGTACCTGTTTTAGCAGGAGCTATAACCATGCTTTTAACTGATCGAAATTTTAACACGTCTTTCTTCGATCCTGCAGGTGGTGGAGATCCTATTTTATATCAACATCTCTTT
PHY1_000078606	species	Platynereis dumerilii	0.993610224	Opisthokonta	Metazoa	Annelida	Polychaeta	Phyllodocida	Nereididae	Platynereis	Platynereis dumerilii	'SKAG108-12'	6359	TTTATCCAGTAATATTGCTCATGCTGGCCCCTCAGTAGACCTGGCAATCTTTTCTCTTCACCTAGCGGGGGTGTCCTCTATTATAGGGGCCTTAAATTTTATTACCACAGTTATCAATATACGCTCAAAAGGACTAAAACTAGAGCGTGTCCCTTTATTTGTATGATCTGTGGTAATTACAGCGGTTCTTCTACTATTAAGGCTTCCAGTGTTAGCGGGTGCTATCACAATATTATTAACAGACCGAAACCTAAACACTGCGTTCTTTGATCCTGCTGGAGGGGGAGACCCAATCCTATACCAGCACTTGTTT
PHY1_000081994	species	Proceraea scapularis	0.984025559	Opisthokonta	Metazoa	Annelida	Polychaeta	Phyllodocida	Syllidae	Proceraea	Proceraea scapularis	'GBMIN838-12'	199213	CTTAGCAGCTAATATCGCCCACAGAGGGCCTCCGGTTGACTTAGCAATTTTCTCCCTCCACCTAGCTGGAGTTTCATCTATCTTGGGCGCTGTAAACTTTATCACCACAGTAATCAACATACGCTCAAAACTTATACAATTAGAGCGCGTTCCCCTATTTGTATGATCAGTTAAAATCACAGCCATCCTCTTGCTCCTATCTCTCCCTGTCTTAGCGGGAGCTATTACAATATTACTTACAGACCGAAACCTAAACACAGCATTCTTTGACCCGGCTGGGGGAGGTGACCCCATTCTCTACCAACACCTCTTC
PHY1_000080912	species	Dictyopteris polypodioides	0.987261146	Chromalveolata	Stramenopiles	Ochrophyta	Phaeophyceae	Dictyotales	Dictyotaceae	Dictyopteris	Dictyopteris polypodioides	'MANC019-13'	112055	TTTAAGCGGTATTCAGGCGCATTCTGGCCCATCTGTTGATTTAGCAATATTTAGCCTTCACCTTTCTGGAGCAGCTTCTATCTTGGGGGCTATTAACTTTATAACTACTATTATCAATATGAGATCGCCAGGTATGGGTATGCATAGGCTTCCTTTATTCGTGTGGTCTGTATTTATCACCGCATTCCTTCTGCTTCTTTCATTACCTGTTTTGGCTGGGGGTATTACCATGTTGTTAACTGATAGAAACTTTAACACGACTTTTTTTGATCCTGCGGGAGGAGGCGATCCAGTGCTTTACCAACATTTATTT
PHY1_000082550	species	Chiton olivaceus	0.993610224	Opisthokonta	Metazoa	Mollusca	Polyplacophora	Neoloricata	Chitonidae	Chiton	Chiton olivaceus	'DBCOI_000000214'	256108	ATTAGCAAGAAATGTGGCTCATGCAGGGGGTTCTGTAGATTTAGCTATTTTTTCTTTACATCTAGCTGGTGTTTCTTCTATTTTAGGGGCTGTAAATTTTATTACCACTGTTGTTAATATACGATGAGTTGGAATACAAATAGAACGCTTACCTTTATTTGTATGATCCGTAAAGATTACTGCAATTTTATTATTATTATCATTGCCTGTTTTAGCTGGAGGTATTACAATATTATTAACGGATCGAAATTTTAATACCTCTTTCTTTGACCCTGCTGGAGGAGGGGATCCTATTTTATATCAACATTTATTT
PHY1_000063499	species	Clytia linearis	0.98089172	Opisthokonta	Metazoa	Cnidaria	Hydrozoa	Leptothecata	Campanulariidae	Clytia	Clytia linearis	'GBCI0402-06'	252667	TTTATCAGGACCTCAAACACATTCAGGGGGATCAGTTGATATGGCTATTTTTAGCTTACATTGTGCTGGAGCTTCTTCGATTATGGGAGCCATAAATTTTATTACAACAATATTTAATATGAGAGCCCCTGGATTAACTTTAGATAAATTACCATTGTTTGTATGATCTGTCCTAATAACGGCTTTTCTCTTGTTATTATCGTTACCTGTCTTAGCTGGTGCTATAACAATGCTCTTAACGGATAGAAATTTTAATACTACATTTTTCGACCCTGCAGGGGGAGGTGATCCAGTATTATATCAACATTTGTTC
PHY1_000210663	species	Pilumnus villosissimus	0.984025559	Opisthokonta	Metazoa	Arthropoda	Malacostraca	Decapoda	Pilumnidae	Pilumnus	Pilumnus villosissimus	'DBCOI_000000122'	764038	TTTAGCTGCAGCTATTGCTCATGCAGGTGCTTCAGTAGATATAGGAATCTTCTCTCTTCATTTGGCAGGGGTCTCTTCCATCTTAGGAGCAGTTAACTTTATAACTACCGTAATTAACATACGATCTTTTGGTATATCAATGGATCAAATACCGCTTTTTGTATGAGCTGTATTTATTACAGCTATTCTACTTCTTTTATCTTTACCAGTATTAGCAGGAGCCATTACTATGCTTCTTACAGACCGTAATTTAAATACCTCTTTCTTTGATCCTGCCGGGGGAGGTGACCCTGTACTTTATCAGCATTTATTC
PHY1_000216213	species	Corallina caespitosa	0.987220447	Archaeplastida	Rhodophyta	Rhodophyta	Florideophyceae	Corallinales	Corallinaceae	Corallina	Corallina caespitosa	'ABMMC14526-10'	1141737	TTTAAGTTCAATACAAAGTCATTCTGGTGCTGCTGTAGATCTAGCAATTTTTAGTTTACATATAGCAGGAGCTTCTTCAATATTAGGCGCTGTTAACTTTATCTCAACAATTTTAAATATGCGTAATCCAGGACAGAGTATGTATAGAATGCCTTTATTTGTATGATCGATTTTAGTTACTGCATTATTACTACTTTTAGCTGTACCTGTTTTAGCAGGAGCTATAACCATGCTTTTAACTGATCGAAATTTTAACACGTCTTTCTTCGATCCTGCAGGCGGTGGAGATCCTATTTTATATCAACACCTCTTT
PHY1_000203617	species	Dictyota pulchella	0.996805112	Chromalveolata	Stramenopiles	Ochrophyta	Phaeophyceae	Dictyotales	Dictyotaceae	Dictyota	Dictyota pulchella	'DBCOI_000000248'	381678	GTTAAGGGGTATACAAGCGCATTCAGGTCCTTCTGTTGATTTGGCTATTTTTAGTCTTCATTTGTCTGGTGCTGCTTCTATCTTAGGTGCTATTAATTTTATTACAACTATATTTAATATGCGTGCACCTGGTATGGGTATGCATCGTTTACCACTTTTTGTATGGTCTGTTCTTATTACAGCTTTTTTGCTTTTGTTATCATTGCCTGTTTTGGCAGGGGGTATTACTATGCTTCTAACAGATCGAAATTTTAATACAACATTTTTTGATCCCGCGGGTGGTGGTGATCCGGTATTGTATCAACATTTATTT
PHY1_000235082	species	Corallina caespitosa	0.980830671	Archaeplastida	Rhodophyta	Rhodophyta	Florideophyceae	Corallinales	Corallinaceae	Corallina	Corallina caespitosa	'ABMMC14526-10'	1141737	TTTAAGTTCAATACAAAGCCATTCTGGTGCTGCTGTAGATCTAGCAATTTTTAGTTTACATATAGCAGGAGCTTCTTCAATATTAGGCGCTGTTAATTTTATCTCAACAATTTTAAATATGCGTAATCCGGGGCAGAGTATGTATAGAATGCCTTTATTTGTATGATCGATTTTAGTTACTGCATTATTACTACTTTTAGCTGTACCTGTTTTAGCAGGAGCTATAACCATGCTTTTAACTGATCGAAATTTTAACACGTCTTTCTTCGATCCTGCAGGTGGTGGAGATCCTATTTTATATCAACATCTCTTT
PHY1_000230987	species	Chaetopterus sp. 2 KJO-2005	0.993630573	Opisthokonta	Metazoa	Annelida	Polychaeta	Spionida	Chaetopteridae	Chaetopterus	Chaetopterus sp. 2 KJO-2005	'GBAN0665-06'	352264	CCTCGCTGGAAACTTAGCACATGCTGGCCCTTCTGTTGACCTAGCTATTTTCTCACTTCACTTAGCCGGAATTTCTTCTATCTTAGGGGCCGTCAACTTTATATCAACCACGTTTAATATACGACACAAAGGTATATTAATGGAACGAATTCCTCTATTTGCTTGAGCTATTCTAATCACAGTAGTTCTCCTTCTTCTTTCTCTGCCTGTACTGGCCGCAGCCATTACAATACTTCTAACTGATCGCAATTTTAACACTTCTTTCTTCGATCCTGCTGGAGGAGGGGACCCAATCCTTTACCAACATCTCTTT
PHY1_000239691	species	Bathycoccus prasinos	0.993610224	Archaeplastida	Viridiplantae	Chlorophyta	Mamiellophyceae	Mamiellales	Bathycoccaceae	Bathycoccus	Bathycoccus prasinos	'FO082258'	41875	TCTAAGTCATATTACGAGCCACTCTGGTGGTGCAGTTGATTTAGCTATCTTCAGTTTACATTTATCTGGAGCGAGCAGTATTTTAGGGGCGGTTAACTTTATTACCACTATCTTTAACATGCGTGGGCCTGGTCTGGGCTTCCATCGCTTACCTTTATTTGTGTGGTCTGTTCTGATTACGGCCTTCTTACTTCTTCTCTCTTTACCGGTTTTAGCGGGAGCGATTACGATGCTGTTAACGGATCGTAACTTCAATACCTCGTTCTTTGATCCGGCGGGCGGAGGTGACCCTATTTTGTTCCAGCACCTTTTT
PHY1_000237151	species	Pilumnus villosissimus	0.984025559	Opisthokonta	Metazoa	Arthropoda	Malacostraca	Decapoda	Pilumnidae	Pilumnus	Pilumnus villosissimus	'DBCOI_000000122'	764038	TTTAGCTGCAGCTATTGCTCACGCAGGTGCTTCAGTAGATATAGGAATCTTCTCTCTTCATTTAGCAGGGGTCTCTTCCATCTTAGGAGCAGTTAACTTTATAACTACCGTAATTAACATGCGATCTTTTGGTATATCAATGGATCAAATACCGCTTTTTGTATGAGCTGTATTCATTACAGCTATTCTACTTCTTTTATCTTTACCAGTATTAGCAGGAGCTATTACTATGCTTCTTACAGACCGTAATTTAAATACCTCTTTCTTTGATCCTGCCGGAGGAGGTGACCCTGTACTTTATCAGCATTTATTC
PHY1_000160988	species	Modiolula phaseolina	0.993610224	Opisthokonta	Metazoa	Mollusca	Bivalvia	Mytiloida	Mytilidae	Modiolula	Modiolula phaseolina	'JF496770'	1088538	TTTGTCGTCCTATGTGGGTCATAGTGGCCCTGCGGTAGACATATCTTTGTTTTCTCTTCATTTGGCTGGTGCTTCTTCTATTGGGGGTTCTATTAACTTTTTAACTAGTATGAAAAACATGCCTGTGAACAGTATACGAGGGGAGCGTATAATGTTGTTTTTGTGGTCTATAGTGGTCACAGCTGTGCTATTGCTGATTTCTTTGCCAGTTCTGGCAGGTGGTATTACCATGTTAATTTTCGATCGGCACTTAAATACTTCTTTTTATGATCCGGCTGGAGGTGGGGATCCTGTGTTGTACCAACACCTATTC
PHY1_000167605	species	Hymeniacidon sinapium	0.990415335	Opisthokonta	Metazoa	Porifera	Demospongiae	Suberitida	Halichondriidae	Hymeniacidon	Hymeniacidon sinapium	'KF192342'	364019	CTTATCAAGTATACAATTTCACTCAGGGGGATCGGTAGATATGGCAATCTTTAGCCTTCATTTAGCTGGGATATCTTCAATATTGGGAGCTATGAATTTTATTACAACCATTATAAATATGAGAGCACCAGGGATTACAATGGACCGAATGCCTTTATTTGTGTGATCTGTTTTAGTAACAGCCGTTTTGTTATTGTTATCTTTACCAGTATTTGCAGGGGCTATAACAATGCTTTTAACAGATCGAAACTTTAATACTGCATTCTTTGATCCGGCGGGGGGAGGTGATCCTATTTTATATCAACACCTTTTC
PHY1_000151757	species	Campanularia hincksii	0.971246006	Opisthokonta	Metazoa	Cnidaria	Hydrozoa	Leptothecata	Campanulariidae	Campanularia	Campanularia hincksii	'DBCOI_000000164'	314507	ATTATCGGGTCCTCAAACTCATTCAGGTGGATCAGTAGATCTAGCTATATTTAGTTTACATTGTGCGGGTGCTTCATCCATTATGGGAGCTATAAATTTTATTACTACTATTTTTAATATGAGAGCTCCGGGACTAACTTTCGACAGATTACCACTATTCGTGTGATCAGTCTTAATTACAGCTTTCTTATTACTATTATCATTACCAGTATTAGCAGGAGCTATTACTATGTTACTAACTGATAGAAATTTTAATACCACATTTTTTGATCCTGCAGGAGGAGGTGATCCAGTATTATATCAACATTTATTT
PHY1_000157521	species	Laurencia obtusa	0.980830671	Archaeplastida	Rhodophyta	Rhodophyta	Florideophyceae	Ceramiales	Rhodomelaceae	Laurencia	Laurencia obtusa	'DBCOI_000000017'	137763	TTTAAGTTCTATACAAAGTCATTCAGGAGCTTCAGTTGATTTAGCTATTTTTAGTTTACATTTATCAGGAGCTTCATCTATTTTAGGTGCAGTTAACTTTATTTCTACAATTTTAAATATGCGTAACCCTGGACAAACATTTTACAGAATTCCTTTATTTGTTTGATCAATTTTTGTAACTGCCTTTTTATTACTATTAGCAGTTCCTGTTTTAGCAGGAGCAATAACTATGTTATTAACTGATAGAAATTTTAATACTTCTTTTTTTGATCCATCAGGAGGAGGTGATCCTATTTTATACCAACATTTATTC
PHY1_000155031	species	Halosydna sp.	0.996805112	Opisthokonta	Metazoa	Annelida	Polychaeta	Phyllodocida	Polynoidae	Halosydna	Halosydna sp.	'DBCOI_000000084'	10000105	TTTAGCCAGAAACATTGCTCATGCAGGTCCTTCTGTGGATTTGGCCATTTTCTCCCTCCACATTGCGGGGGTTTCATCCATTCTAGGAGCTCTAAATTTTATTACAACAGTCATTAACATACGATATAAAGGACTACGTCTGGAACGTGTCCCTTTATTTGTTTGAGCTGCTAAAATTACTGCTATCCTTCTTCTTCTTTCCCTCCCTGTTCTTGCTGGAGCTATTACTATATTACTTACAGACCGAAATTTAAACACAGCATTCTTTGACCCTGCGGGAGGAGGAGACCCTGTTTTATATCAACACTTATTC
PHY1_000188284	species	Lineus bilineatus	0.984076433	Opisthokonta	Metazoa	Nemertea	Anopla	Heteronemertea	Lineidae	Lineus	Lineus bilineatus	'GBSP4576-12'	88924	TTTAGCAGGTAATGTTGCTCATGGGGGGGGGTCTGTTGATTTAGCTATTTTTTCCCTTCATCTTGCGGGTGTATCTTCAATTTTGGGGGCTATTAATTTTATCACTACTGTAATTAATATACGGTGGCGAGGTTTGCAGTTTGAGCGTTTGCCTTTGTTTGTCTGATCTGTTAAGATTACAGCTATTCTTCTCTTGTTGTCTCTCCCTGTTTTAGCGGGTGCTATTACAATACTGTTGACTGATCGAAATTTTAATACCTCTTTTTTTGATCCTGCAGGAGGGGGGGATCCTATTTTGTATCAACATCTTTTT
PHY1_000187748	species	Balanophyllia europaea	0.996805112	Opisthokonta	Metazoa	Cnidaria	Anthozoa	Scleractinia	Dendrophylliidae	Balanophyllia	Balanophyllia europaea	'DBCOI_000000158'	214959	TTTAGCTAGCATTCAGGCCCACTCTGGCGGGGCGGTGGACATGGCTATTTTTAGTCTCCACTTAGCTGGGGCGTCTTCGATGTTGGGTGCAATGAATTTTATAACAACTATATTTAATATGCGGGCTCCCGGGGTAACGTTGAATAGAATGCCCTTATTTGTGTGGTCTATCTTGATTACTGCTTTTTTATTATTATTGTCTTTGCCTGTATTAGCGGGGGCAATAACCATGCTTTTAACGGATAGAAACTTTAACACTACTTTCTTCGACCCTGCAGGGGGGGGGGATCCGATTTTATTTCAGCATTTGTTT
PHY1_000195655	species	Platynereis dumerilii	0.993610224	Opisthokonta	Metazoa	Annelida	Polychaeta	Phyllodocida	Nereididae	Platynereis	Platynereis dumerilii	'SKAG108-12'	6359	TTTATCCAGTAATATCGCTCATGCTGGCCCCTCAGTAGACCTGGCAATCTTTTCTCTTCACCTAGCGGGGGTGTCCTCTATTATAGGGGCCTTAAATTTTATTACCACAGTTATCAATATACGCTCAAAAGGACTAAAACTAGAACGTGTCCCTTTATTTGTATGATCTGTAGTAATTACAGCGGTTCTTCTACTATTAAGGCTTCCAGTGTTAGCGGGTGCTATCACAATATTATTAACAGACCGAAACCTAAACACTGCGTTCTTTGATCCTGCTGGAGGGGGGGACCCAATCCTATACCAGCACTTGTTT
PHY1_000176177	species	Calcinus tubularis	0.990415335	Opisthokonta	Metazoa	Arthropoda	Malacostraca	Decapoda	Diogenidae	Calcinus	Calcinus tubularis	'JSDAZ066-08'	656162	TTTATCTGCGGCCATCGCACACGCAGGAGCATCTGTAGACTTAGGGATTTTTTCTCTTCATTTAGCAGGGGTATCCTCTATTTTAGGGGCTATTAATTTTATGACAACTGTGATTAACATGCGTCCTCAGGGAATAAGGATAGACCGTATGCCTTTATTTGTATGATCTGTGTTTATTACTGCTATTTTGTTATTGTTATCTTTGCCTGTACTGGCAGGTGCAATTACCATGCTGTTAACAGACCGTAATTTAAATACTTCTTTCTTCGACCCTGCAGGGGGAGGAGATCCGGTATTATATCAGCACTTGTTC
PHY1_000340671	species	Paracentrotus lividus	0.996805112	Opisthokonta	Metazoa	Echinodermata	Echinoidea	Echinoida	Echinidae	Paracentrotus	Paracentrotus lividus	'AY630799'	7656	TCTCTCCAGAAAAATTGCCCACGCAGGAGGCTCAGTAGACTTAGCAATCTTCTCACTCCATCTTGCGGGTGCCTCTTCTATCCTAGCCTCAATTAACTTTATAACCACAATTATTAATATGCGAACGCCGGGAATGTCTTTTGACCGACTACCTTTGTTTGTTTGATCCGTTTTTGTTACAGCATTCCTACTTCTTCTTTCTCTACCAGTACTAGCAGGAGCAATTACTATGCTTCTAACAGACCGTAAAATTAACACAACATTTTTCGACCCAGCAGGAGGAGGAGACCCAATTCTGTTTCAACATTTATTC
PHY1_000346115	species	Adna anglica	0.996805112	Opisthokonta	Metazoa	Arthropoda	Maxillopoda	Sessilia	Pyrgomatidae	Adna	Adna anglica	'FJ713101'	1487353	CCTTTCTAGAAATATTGCTCATTCAGGAGCTTCAGTAGATCTTTCAATTTTTTCTCTACATTTAGCTGGGGCGTCATCTATTCTTGGAGCTATTAATTTTATATCCACAGTAATTAATATACGAGCAGAAACTTTAACATTCGATCGAATTCCATTGTTTGTTTGAAGTGTATTTATTACAGTAATTCTTCTTTTATTATCTTTACCAGTTTTAGCCGGAGCTATTACTATATTATTAACAGATCGAAATTTGAATACTTCCTTCTTCGATCCAACAGGTGGAGGAGACCCAATTTTATACCAACATTTATTC
PHY1_000346321	species	Peyssonnelia sp.1 LLG	0.993610224	Archaeplastida	Rhodophyta	Rhodophyta	Florideophyceae	Gigartinales	Peyssonneliaceae	Peyssonnelia	Peyssonnelia sp.1 LLG	'REDEU731-11'	10000046	ATTAAGTTCAATACAAAGTCATTCGGGAGGTGCTATTGACTTGGCTATTTTTAGCTTACATTTAGCAGGGGCTTCTTCAATTTTAGGAGCAGTAAATTTTATTTCTACTATTTTAAATATGCGCAGTCCAGGGCAAAGTATGTATAGGATCCCATTATTTGTTTGATCTATCATTGTAACAGCATTTTTACTTTTATTAGCTGTGCCAGTTTTAGCAGGAGCAATTACAATGCTTTTGACAGATCGAAATTTTAATACATCATTTTTTGATCCAGCTGGAGGAGGGGATCCTATACTATATCAACATTTATTT
PHY1_000347324	species	Gastrochaena dubia	0.984126984	Opisthokonta	Metazoa	Mollusca	Bivalvia	Veneroida	Gastrochaenidae	Gastrochaena	Gastrochaena dubia	'GBMLB0399-06'	120428	ACTTTCTAGTATTGAAGGTCACAGAGGTCCCGCAGTTGACTATAGAAGGTTATCGTTACATGTAGCTGGCGCAGGGTCCTTGGTAGGGGCTATTAATTTTGTAGCCACTATTTATAATTGTCGGAATTATTTTATAACTCCAGATAAGGTAACTTTGTTTGGGTGATCTGTATTTATTACTACGGGGATACTTATTATAGCCATTCCAGTATTAGCAGGGGCGATTACTATGTTGTTAGCAGATCGAGGGTTTAATACCTCTTTTTATGACCCTACTGGATTAGGGGATGTGGTGTTGTTTATTCACCTTTTT
PHY1_000344453	species	Peyssonnelia sp.1 LLG	0.987220447	Archaeplastida	Rhodophyta	Rhodophyta	Florideophyceae	Gigartinales	Peyssonneliaceae	Peyssonnelia	Peyssonnelia sp.1 LLG	'REDEU731-11'	10000046	ATTAAGTTCAATACAAAGTCATTCGGGAGGTGCTATTGACTTGGCTATTTTTAGCTTACATTTAGCAGGGGCTTCTTCAATTTTAGGAGCAGTAAATTTTATTTCTACTATTTTAAATATGCGCAGTCCAGGGCAAAGTATGTATAGGATCCCATTATTTGTTTGATCTATCATTGTAACAGCATTTTTGCTTTTATTAGCTGTGCCAGTTTTAGCAGGAGCAATTACAATGCTTTTGACAGATCGAAATTTTAATACATCATTTTTTGATCCAGCTGGAGGAGGGGATCCCATTTTATATCAACATTTATTT
PHY1_000333481	species	Peyssonnelia sp.1 LLG	0.993610224	Archaeplastida	Rhodophyta	Rhodophyta	Florideophyceae	Gigartinales	Peyssonneliaceae	Peyssonnelia	Peyssonnelia sp.1 LLG	'REDEU731-11'	10000046	ATTAAGTTCAATACAAAGTCATTCGGGAGGTGCTATTGACTTGGCTATTTTTAGCTTACATTTAGCGGGGGCTTCTTCAATTTTAGGAGCAGTAAATTTTATTTCTACTATTTTAAATATGCGCAGTCCAGGGCAAAGTATGTATAGGATCCCATTATTTGTTTGATCTATCATTGTAACAGCATTTTTACTTTTATTAGCTGTGCCAGTTTTAGCAGGAGCAATTACAATGCTTTTGACAGATCGAAATTTTAATACATCATTTTTTGATCCAGCTGGAGGAGGGGATCCTATATTATATCAACATTTATTT
PHY1_000330268	species	Corallina sp. CPC2	0.990415335	Archaeplastida	Rhodophyta	Rhodophyta	Florideophyceae	Corallinales	Corallinaceae	Corallina	Corallina sp. CPC2	'DBCOI_000000028'	1412936	ATTAAGTTCCATGCAAAGTCATTCTGGTGCCGCTGTGGACTTAGCAATTTTCAGTTTACATATAGCAGGAGCGTCTTCTATATTAGGTGCCATCAATTTTATTTCTACAATTTTAAATATGCGTAACCCTGGACAAACTATGTATCGAATACCGTTGTTTGTTTGATCTATTTTTGTAACGGCGTTATTATTGCTTTTAGCTGTACCCGTTTTAGCAGGAGCTATAACAATGCTTTTGACGGATCGAAATTTTAATACATCGTTTTTTGATCCTGCAGGAGGTGGAGACCTTATTTTGTATCAACATTTATTT
PHY1_000336914	species	Clytia hemisphaerica	0.993610224	Opisthokonta	Metazoa	Cnidaria	Hydrozoa	Leptothecata	Campanulariidae	Clytia	Clytia hemisphaerica	'DBCOI_000000166'	252671	TTTATCAGGACCTCAAACACATTCAGGAGGATCAGTAGATATGGCAATTTTTAGTTTACATTGTGCAGGTGCTTCATCTATTATGGGTGCCATAAATTTTATTACAACAATATTTAATATGAGAGCCCCTGGCTTAACTTTAGATAAATTACCATTATTTGTTTGGTCAGTCTTAATTACTGCCTTTTTATTACTTTTATCTTTACCTGTGTTAGCTGGAGCTATTACGATGTTACTTACAGATAGAAATTTTAATACAACATTCTTTGACCCAGCAGGTGGAGGTGATCCAGTATTATACCAACATTTATTT
PHY1_000337281	species	Rhodophyllis sp.MAR3	0.993610224	Archaeplastida	Rhodophyta	Rhodophyta	Florideophyceae	Gigartinales	Cystocloniaceae	Rhodophyllis	Rhodophyllis sp.MAR3	'DBCOI_000000043'	10000095	ATTAAGTTCTATACAAAGTCATTCAGGTGGAGCTGTAGATTTGGCTATTTTTAGTTTACATTTATCAGGTGCTTCGTCTATTTTGGGAGCAGTTAATTTTATATCCACTATTTTAAATATGCGTAGTCCTGGTCAAAGTATGTATAGAATACCATTATTTGTATGATCTATTTTTGTTACAGCTTTTTTATTGTTATTAGCGGTTCCTGTTTTAGCAGGAGCAATTACTATGTTATTAACAGATCGTAACTTTAATACGACATTTTTTGACCCTGCAGGTGGTGGAGACCCTATATTATATCAACATTTATTT
PHY1_000358150	species	Platynereis dumerilii	0.993610224	Opisthokonta	Metazoa	Annelida	Polychaeta	Phyllodocida	Nereididae	Platynereis	Platynereis dumerilii	'SKAG108-12'	6359	TTTATCCAGTAATATTGCTCATGCTGGCCCCTCAGTAGACCTGGCAATCTTTTCTCTTCACCTAGCGGGGGTGTCCTCTATTATAGGGGCCTTAAATTTTATTACCACAGTTATCAATATACGCTCAAAAGGACTAAAACTAGAACGTGTCCCTTTATTTGTATGATCTGTGGTAATTACAGCGGTTCTTCTACTATTAAGGCTTCCAGTGTTAGCGGGTGCTATCACAATGTTATTAACAGACCGAAACCTAAACACTGCGTTCTTTGATCCTGCTGGAGGGGGAGACCCAATCCTATACCAGCACTTGTTT
PHY1_000358224	species	Sarcotragus spinosulus	0.993610224	Opisthokonta	Metazoa	Porifera	Demospongiae	Dictyoceratida	Irciniidae	Sarcotragus	Sarcotragus spinosulus	'HE591460'	1088795	GCTATCTGGCGGTATGGGGCACTCCGGGCCATCTGTGGATATGGCGATTTTTAGTTTGCATTTGGCGGGCATATCTTCTATCTTGGGGGCGATTAATTTTATTAGTACTATCTTTAATATGCGGGCGTCTGGAATAAGTTGAACTCGAGTGCCTTTGTTTGTATGATCTATTTTAGTTACAGTGTTTTTATTATTATTGTCATTACCAGTATTGGCCGGGGGAATAACGATACTATTAACCGATCGTAATTTTAATACTTCTTTCTTTGATCCGGTAGGGGGCGGAGACCCCATATTGTTTCAACATTTATTT
PHY1_000361631	species	Mesophyllum expansum	0.990415335	Archaeplastida	Rhodophyta	Rhodophyta	Florideophyceae	Hapalidiales	Hapalidiaceae	Mesophyllum	Mesophyllum expansum	'DBCOI_000000031'	1503747	TTTAAGTTCTATACAAAGCCATTCAGGCGCAGCTGTAGATTTAGCAATTTTTAGCCTACATTTAGCTGGAGCATCATCTATTCTAGGCGCAGTTAATTTTATTTCAACTATATTAAATATGCGTAATCCAGGACAGAATATGTATAGAATGCCCTTATTTGTTTGATCTATACTTGTAACAGCTTTTTTACTTTTACTAGCGGTACCTGTTCTTGCTGGTGCAATTACAATGTTACTAACAGATCGAAATTTTAATACGTCTTTTTTTGAACCAGCGGGAGGAGGAGATCCCATTTTATATCAACATTTATTT
PHY1_000350779	species	Clytia linearis	0.98089172	Opisthokonta	Metazoa	Cnidaria	Hydrozoa	Leptothecata	Campanulariidae	Clytia	Clytia linearis	'GBCI0402-06'	252667	TTTATCAGGACCTCAAACACATTCAGGGGGATCAGTTGATATGGCTATTTTTAGCTTACATTGTGCTGGAGCTTCTTCGATTATGGGAGCCATAAATTTTATTACTACTATATTTAATATGAGAGCCCCTGGATTAACTTTAGATAAATTACCATTGTTTGTATGATCTGTCCTAATAACGGCTTTTCTCTTGTTATTATCGTTACCTGTCTTAGCTGGTGCTATAACAATGCTCTTAACGGATAGAAATTTTAATACTACATTTTTCGACCCTGCAGGGGGAGGTGATCCAGTATTATATCAACATTTGTTC
PHY1_000355368	species	Hyattella sinuosa	0.977635783	Opisthokonta	Metazoa	Porifera	Demospongiae	Dictyoceratida	Spongiidae	Hyattella	Hyattella sinuosa	'JX535019'	1313225	GCTATCTGGCGGCATGGGGCATTCAGGGCCATCTGTGGATATGGCGATTTTTAGTTTGCATTTGGCGGGTATATCTTCTATCCTGGGGGCGATTAATTTTATTAGTACTATTTTTAATATGCGGGCGTCTGGAGTAGGTTGAACTCGAATGCCTTTGTTTGTATGATCTATTTTAGTTACGGTGTTTTTGTTATTATTGTCATTACCAGTATTGGCCGGGGGAATAACTATGTTATTAACTGATCGGAATTTTAATACTTCTTTCTTTGATCCGGTGGGAGGCGGGGACCCCATATTGTTTCAACACTTATTC
PHY1_000355298	species	Adna anglica	0.996805112	Opisthokonta	Metazoa	Arthropoda	Maxillopoda	Sessilia	Pyrgomatidae	Adna	Adna anglica	'FJ713101'	1487353	CCTTTCTAGAAATATTGCTCATTCAGGGGCTTCAGTAGATCTTTCAATTTTTTCTCTACATTTAGCTGGGGCGTCATCTATTCTTGGAGCTATTAATTTTATATCCACAGTAATTAATATACGAGCAGAAACTTTAACATTCGATCGAATTCCATTGTTTGTTTGAAGTGTATTTATTACAGTAATTCTTCTTTTATTATCTTTACCAGTTTTAGCCGGAGCTATTACTATATTATTAACAGATCGAAATTTGAATACTTCCTTCTTCGATCCAACAGGTGGAGGAGATCCAATTTTATACCAACATTTATTC
PHY1_000356983	species	Halosydna sp.	0.987220447	Opisthokonta	Metazoa	Annelida	Polychaeta	Phyllodocida	Polynoidae	Halosydna	Halosydna sp.	'DBCOI_000000084'	10000105	TTTAGCCAGAAACATTGCTCATGCAGGTCCTTCTGTGGATTTGGCCATTTTCTCCCTTCACATTGCAGGGGTTTCATCCATTCTAGGAGCTCTGAATTTTATTACAACAGTCATTAACATACGATACAAAGGACTACGTCTGGAACGTGTCCCTTTATTTGTTTGAGCTGCTAAAATTACTGCTATCCTTCTTCTTCTTTCCCTCCCTGTTCTTGCTGGGGCTATTACTATATTACTTACAGACCGAAATTTAAACACAGCATTCTTTGACCCTGCGGGAGGAGGAGACCCTGTTTTATATCAACACTTATTC
PHY1_000354458	species	Calcinus tubularis	0.990415335	Opisthokonta	Metazoa	Arthropoda	Malacostraca	Decapoda	Diogenidae	Calcinus	Calcinus tubularis	'JSDAZ066-08'	656162	TTTATCCGCGGCCATCGCACACGCAGGAGCATCTGTAGACTTAGGGATTTTTTCTCTTCATTTAGCAGGGGTATCCTCTATTTTAGGAGCTATTAATTTTATGACAACTGTGATTAACATGCGTCCTCAGGGAATAAGGATAGACCGTATACCTCTATTTGTATGATCTGTGTTTATTACTGCTATTTTGTTATTGTTATCTTTGCCTGTACTGGCAGGTGCAATTACCATGCTGTTAACAGACCGTAATTTAAATACTTCTTTCTTCGACCCTGCAGGGGGAGGAGATCCGGTATTATATCAGCACTTGTTC
PHY1_000354738	species	Sargassum henslowianum	0.990415335	Chromalveolata	Stramenopiles	Ochrophyta	Phaeophyceae	Fucales	Sargassaceae	Sargassum	Sargassum henslowianum	'JQ807788'	703908	TTTAAGTGGTATCCAGGCGCATTCGGGGCCCTCAGTTGATCTAGCTATCTTCAGTTTACATTTATCCGGTGCTGCTTCTATTTTGTGTGCCATTAATTTCATAACAACCATTTTTAATATGCGTGCTCCGGGTATGGGTATGCACCGTTTACCTTTATTTGTTTGGTCTGTTTTAATAACAGCATTTTTACTTTTATTATCTCTTCCAGTTTTGGCTGGAGGCATTACTATGCTTTTAACGGACCGTAATTTTAATACTACATTTTTTGATCCGGCGGGTGGTGGCGACCCAGTGCTTTACCAGCATTTGTTT
PHY1_000303647	species	Sarcotragus spinosulus	0.993610224	Opisthokonta	Metazoa	Porifera	Demospongiae	Dictyoceratida	Irciniidae	Sarcotragus	Sarcotragus spinosulus	'HE591460'	1088795	GCTATCTGGCGGTATGGGGCACTCCGGGCCATCTGTGGATATGGCGATTTTTAGTTTGCATTTGGCGGGCATATCTTCTATCTTGGGGGCGATTAATTTTATTAGTACTATCTTTAATATGCGGGCGTCTGGAATAAGTTGAACTCGAGTGCCTTTGTTTGTATGATCTATTTTAGTTACAGTGTTTTTATTATTATTGTCATTACCAGTATTGGCCGGGGGAATAACGATGCTATTCACCGATCGTAACTTTAATACTTCTTTCTTTGATCCGGTAGGAGGCGGAGACCCCATATTGTTTCAACATTTATTT
PHY1_000302792	species	Cryptopleura ramosa	0.996805112	Archaeplastida	Rhodophyta	Rhodophyta	Florideophyceae	Ceramiales	Delesseriaceae	Cryptopleura	Cryptopleura ramosa	'DBCOI_000000010'	131094	TTTAAGTGCAATTCAAAGTCATTCAGGAGCTGCTGTTGATTTAGCAATTTTTAGTTTACATTTGTCAGGAATTTCCTCAATTTTAGGTGCAATTAATTTTATTTCAACTATATTGAATATGAGAAATCCTGGACAAACTTTGTATAGAATGCCTTTATTTGTTTGGTCAATTTTTGTTACTGCATTTTTACTTTTATTAGCAGTTCCTGTTTTAGCTGGTGCTATTACAATGTTATTAACGGATCGTAATTTTAACACTTCTTTTTTTGATCCATCAGGTGGCGGAGATCCTATTTTATATCAACATTTATTT
PHY1_000303344	species	Paracentrotus lividus	0.996805112	Opisthokonta	Metazoa	Echinodermata	Echinoidea	Echinoida	Echinidae	Paracentrotus	Paracentrotus lividus	'AY630832'	7656	TCTCTCCAGAAAAATTGCCCACGCAGGAGGCTCAGTAGACTTAGCAATTTTCTCACTCCATCTTGCGGGTGCCTCTTCTATCCTAGCCTCAATTAACTTTATAACCACAATTATTAATATGCGAACACCGGGAATGTCTTTTGACCGACTACCTTTGTTTGTTTGATCCGTTTTTGTTACAGCATTCCTACTTCTTCTTTCTCTGCCAGTACTAGCAGGAGCGATTACTATGCTTCTAACAGACCGTAAAATTAACACAACATTTTTCGACCCAGCAGGAGGAGGAGACCCAATTCTGTTTCAACATTTATTC
PHY1_000304892	species	Microdeutopus sp. SFAM14-002	0.977635783	Opisthokonta	Metazoa	Arthropoda	Malacostraca	Amphipoda	Aoridae	Microdeutopus	Microdeutopus sp. SFAM14-002	'DBCOI_000000103'	1920406	TTTAAGAGCAGCTTTGGCGCACAGAGGCGGTGCAGTTGATTTAGCAATTTTTTCGTTGCACTTAGCTGGGGCCTCTTCCATTTTAGGCGCAATCAATTTTATTTCCACGGTGATCAATATACGAACACCGGGTATGTTTATAGAGCGAATACCTTTGTTTGTGTGATCTGTCTTTATTACTGCTATTTTACTGCTTTTATCTTTGCCCGTGCTTGCCGGGGCTATTACTATACTTCTTACAGACCGTAACCTTAACACTACTTTTTTTGATCCTTTAGGCGGTGGTGACCCTATTCTCTACCAACACCTGTTT
PHY1_000305142	species	Sarcotragus spinosulus	0.993610224	Opisthokonta	Metazoa	Porifera	Demospongiae	Dictyoceratida	Irciniidae	Sarcotragus	Sarcotragus spinosulus	'HE591460'	1088795	GCTATCTGGCGGTATGGGGCACTCCGGGCCATCTGTGGATATGGCGATTTTTAGTTTGCATTTGGCGGGCATATCTTCTATCTTGGGGGCGATTAATTTTATTAGTACTATCTTTAATATGCGGGCGTCTGGAATAAGTTGAACTCGAGTGCCTTTGTTTGTATGATCCATTTTAGTTACAGTGTTTTTATTATTATTGTCATTACCAGTATTGGCCGGTGGAATAACGATGCTATTAACCGATCGTAATTTTAATACTTCTTTCTTTGATCCGGTAGGAGGCGGAGACCCCATATTGTTTCAACATTTATTT
PHY1_000300505	species	AV473	0.980830671	Archaeplastida	Rhodophyta	Rhodophyta	Florideophyceae	Gigartinales	Peyssonneliaceae	Peyssonnelia	AV473	'GRHOD402-10'	10000040	TTTAAGTTCAATACAAAGCCATTCTGGAGGAGCTATAGATCTTGCAATATTTAGTTTACATTTATCAGGAGCTTCTTCAATTTTAGGAGCTGTAAATTTTATTTCAACTATTTTAAATATGCGTAGTCCAGGACAAAGTATGTATCGTATACCTTTATTTGTTTGATCTATTTTTGTAACAGCATTTTTACTTTTATTAGCAGTACCTGTACTAGCAGGTGCTATTACTATGTTATTAACAGATCGTAACTTTAACACTTCTTTCTTTGATCCTGCTGGTGGAGGTGATCCTGTATTATATCAACACTTATTT
PHY1_000301564	species	Corallina sp. CPC2	0.990415335	Archaeplastida	Rhodophyta	Rhodophyta	Florideophyceae	Corallinales	Corallinaceae	Corallina	Corallina sp. CPC2	'DBCOI_000000028'	1412936	ATTAAGTTCCATACAAAGTCATTCTGGTGCCGCTGTGGACTTAGCAATTTTCAGTTTACATATAGCAGGAGCGTCTTCTATATTAGGTGCCATCAATTTTATTTCTACAATTTTAAATATGCGTAACCCTGGACAAACTATGTATCGAATACCGTTGTTTGTTTGATCTATTTTTGTAACGGCGTTATTATTGCTTTTAGCTGTACCCGTTTTAGCAGGAGCTATAACAATGCTTTTGACGGATCGAAATTTTAATACATCCTTTTTTGATCCTGCAGGAGGTGGAGACCTTATTTTATATCAACATTTATTT
PHY1_000301438	species	Cryptopleura ramosa	0.996805112	Archaeplastida	Rhodophyta	Rhodophyta	Florideophyceae	Ceramiales	Delesseriaceae	Cryptopleura	Cryptopleura ramosa	'DBCOI_000000010'	131094	TTTAAGTGCAATTCAAAGTCATTCAGGAGCTGCTGTTGATTTAGCAATTTTTAGTTTACATTTGTCAGGAATTTCCTCAATTTTAGGTGCAATTAATTTTATTTCAACTATATTAAATATGAGAAATCCTGGACAAACTTTGTATAGAATGCCTTTATTTGTTTGGTCAATTTTTGTTACTGCATTTTTACTTTTATTAGCAGTTCCTGTTTTAGCTGGTGCTATTACAATGTTATTAACAGATCGTAATTTTAACACTTCTTTTTTTGATCCATCAGGTGGCGGAGATCCTATTTTATATCAACATTTATTT
PHY1_000306287	species	Peyssonnelia sp.BOLD AAT9060	0.993610224	Archaeplastida	Rhodophyta	Rhodophyta	Florideophyceae	Gigartinales	Peyssonneliaceae	Peyssonnelia	Peyssonnelia sp.BOLD AAT9060	'REDEU474-11'	10000092	ATTAAGTTCAATACAAAGCCATTCAGGAGGAGCTATTGATTTAGCTATTTTTAGTTTGCATTTAGCAGGAGCTTCTTCAATTTTAGGTGCAGTAAATTTTATTTCTACTATTTTGAATATGCGTAGTCCAGGACAAAGTATGTATAGAATTCCATTATTTGTTTGATCTATTCTTGTAACAGCGTTTTTACTTTTATTAGCTGTCCCAGTTTTAGCAGGGGCAATCACAATGCTTTTAACAGATCGAAATTTTAACACGTCATTTTTTGATCCTGCTGGTGGAGGAGATCCTATATTATATCAACATTTATTT
PHY1_000306436	species	Limaria hians	0.980952381	Opisthokonta	Metazoa	Mollusca	Bivalvia	Limoida	Limidae	Limaria	Limaria hians	'GBMLB0379-06'	120439	TTTATCAGGGCTAACTGGCAGGTGAAGGTACAGGATTGATCTCACAATTTTCTCTCTTCACCTGGCAGGAATTTCTTCTATGTCTGGGGCTATTAATTTTTTAACTACTATATACAATTGTCGGCCTACTTTGATAAAGGGAGAGCGGGTTCCGCTATATCCGTGGGCTGCTATTGTTACTAGGATCTTATTGGTGGGGGCTATTCCTGTCCTTGCAGGGGCTTTGACTATGCTCTTGTTAGATCGGCACGTGAACAGAACCTTCTTTGACCCAATTGGAGGGGGGGATCCTGTTTTGTTCCAGCATTTGTTC
PHY1_000305819	species	Callithamnion sp.BOLD ER	0.993610224	Archaeplastida	Rhodophyta	Rhodophyta	Florideophyceae	Ceramiales	Ceramiaceae	Callithamnion	Callithamnion sp.BOLD ER	'HUWAR074-10'	10000077	TCTTAGTTCTATACAAAGTCATTCAGGAGCATCTATAGATTTAGTAATTTTCAGTCTTCATTTATCAGGAGCCTCTTCAATTTTAGGAGCGATTAATTTTATTTCTACTATATTAAATATGCGTAGCTTAGGCCAAAACTACTACCGGATACCTTTATTTGTGTGATCTATTTTTATTACTGCAGTATTATTATTATTAGCAGTACCGGTTTTAGCAGGAGCAATAACTATGTTATTAACTGATCGTAATTTTAATACAACTTTTTTTGATCCAGCAGGAGGAGGAGATCCTATACTGTATCAACATTTATTT
PHY1_000305721	species	Sarcotragus spinosulus	0.993610224	Opisthokonta	Metazoa	Porifera	Demospongiae	Dictyoceratida	Irciniidae	Sarcotragus	Sarcotragus spinosulus	'HE591460'	1088795	GCTATCTGGCGGTATGGGGCACTCCGGGCCATCTGTGGATATGGCGATTTTTAGTTTGCATTTGGCGGGCATATCTTCTATCTTGGGGGCGATTAATTTTATTAGTACTATTTTTAATATGCGGGCGTCTGGAATAAGTTGAACTCGAGTGCCTTTGTTTGTATGATCTATTTTAGTTACAGTGTTTTTATTATTATTGTCATTACCAGTATTGGCCGGGGGAATAACGATGCTATTAACCGATCGTAATTTTAATACTTCTTTCTTTGATCCGGTAGGAGGCGGAGACCCCATATTGTTTCAGCATTTATTT
PHY1_000289966	species	Athanas nitescens	0.996805112	Opisthokonta	Metazoa	Arthropoda	Malacostraca	Decapoda	Alpheidae	Athanas	Athanas nitescens	'MLALN005-10'	1129407	TCTGTCAACCAATATCGCACATGCAGGGGCCTCGGTGGACCTTGGTATTTTTTCTCTTCACCTGGCAGGAGTCTCTTCGATCCTAGGAGCTATTAACTTTATAACTACTGTTGCTAATATACAACCAGGTGGTGTAACTTTTGACCAACTATCTCTTTTCACCTGATCTGTCTTTCTCACAGCCATTTTACTCCTACTCTCCCTACCAGTCTTAGCGGGAGCAATTACAATACTTCTTACAGACCGAAACCTCAACACATCTTTCTTTGATCCTGCAGGAGGAGGAGACCCTATTCTCTACCAACACTTATTC
PHY1_000289416	species	Sarcotragus spinosulus	0.993610224	Opisthokonta	Metazoa	Porifera	Demospongiae	Dictyoceratida	Irciniidae	Sarcotragus	Sarcotragus spinosulus	'HE591460'	1088795	GCTATCTGGCGGTATGGGGCACTCCGGGCCATCTGTGGATATGGCGATTTTTAGTTTGCATTTGGCGGGCATATCTTCTATCTTGGGGGCGATTAATTTTATTAGTACTATCTTTAATATGCGGGCGTCTGGAATAAGTTGAACTCGAGTGCCTTTGTTTGTATGATCTATTTTAGTTACAGTGTTTTTATTATTATTGTCATTACCAGTATTGGCCGGGGGAATAACAATGCTATTAACCGATCGTAATTTTAATACTTCTTTCTTTGATCCGGTGGGAGGCGGAGACCCCATATTGTTTCAACATTTATTT
PHY1_000290635	species	Campanularia hincksii	0.993610224	Opisthokonta	Metazoa	Cnidaria	Hydrozoa	Leptothecata	Campanulariidae	Campanularia	Campanularia hincksii	'DBCOI_000000164'	314507	ATTATCGGGTCCTCAAACTCATTCAGGTGGATCAGTAGATTTAGCTATATTCAGTTTACATTGTGCATGTGCTTCATCCATTATGGGAGCTATAAATTTTATTACTACTATTTTTAATATGAGAGCTCCAGGACTAACTTTCGACAGATTACCGCTATTCGTATGATCAGTTTTAATCACAGCTTTCTTATTACTATTATCATTACCAGTATTAGCAGGAGCTATTACTATGTTACTAACTGATAGAAATTTTAATACCACATTTTTTGATCCTGCAGGAGGAGGTGATCCAGTATTATATCAACATTTATTT
PHY1_000294765	species	Laurencia obtusa	0.974440895	Archaeplastida	Rhodophyta	Rhodophyta	Florideophyceae	Ceramiales	Rhodomelaceae	Laurencia	Laurencia obtusa	'DBCOI_000000017'	137763	GTTAAGTTCTATACAAAGTCATTCAGGAGCTTCAGTTGATTTAGCTATTTTTAGTTTACATTTATCAGGAGCTTCATCTATTTTAGGTGCAGTTAACTTTATTTCTACAATTTTAAATATGCGTAACCCTGGACAAACATTTTATAGAATTCCTTTATTTGTTTGATCAATTTTTGTAACTGCCTTTTTATTACTATTAGCAGTTCCTGTTTTAGCAGGAGCAATAACTATGTTATTAACTGATAGAAATTTTAATACTTCTTTTTTTGACCCATCAGGAGGAGGTGATCCTATTTTATACCAACATTTATTT
PHY1_000294911	species	Sarcotragus spinosulus	0.993610224	Opisthokonta	Metazoa	Porifera	Demospongiae	Dictyoceratida	Irciniidae	Sarcotragus	Sarcotragus spinosulus	'HE591460'	1088795	GCTATCTGGCGGTATGGGGCACTCCGGGCCATCTGTGGATATGGCAATTTTTAGTTTGCATTTGGCGGGCATATCTTCTATCTTGGGGGCGATTAATTTTATTAGTACTATTTTTAATATGCGGGCGTCTGGAATAAGTTGAACTCGAGTGCCTTTGTTTGTATGATCTATTTTAGTTACAGTGTTTTTATTATTATTGTCATTACCAGTATTGGCCGGGGGAATAACGATGCTATTAACCGATCGTAATTTTAATACTTCTTTCTTTGATCCGGTAGGAGGCGGAGACCCCATATTGTTTCAACATTTATTT
PHY1_000294953	species	Cliona viridis	0.990415335	Opisthokonta	Metazoa	Porifera	Demospongiae	Clionaida	Clionaidae	Cliona	Cliona viridis	'DBCOI_000000231'	76786	TTTAGCAAGTATACAGGCGCATTCGGGGGGATCAGTAGATATGGCAATATTTAGTTTGCATTTGGCTGGGATTTCTTCAATATTGGGAGCTATGAATTTTATTACTACAATATTTAATATGAGGGCTCCTGGTATAACAATGTATCGAATGCCGTTATTTGTGTGATCAATTTTAGTAACTGCTTTTTTATTATTATTGTCTTTGCCTGTATTAGCTGGGGCGATAACTATGCTTTTAACAGATAGAAATTTTAGTACTGCATTTTTTGATCCCGCAGGTGGAGGTGACCCAATTTTATATCAACATTTATTC
PHY1_000323655	species	Pione velans	0.977635783	Opisthokonta	Metazoa	Porifera	Demospongiae	Clionaida	Clionaidae	Pione	Pione velans	'AY561981'	283505	TTTGGCAAGTATACAGGCGCATTCAGGTGGGTCAGTAGATATGGCAATATTTAGTTTGCATTTGGCTGGGATTTCTTCTATATTGGGTGCAATAAATTTTATTACTACAATATTTAATATGAGGGCTCCAGGGATAACAATGGATAGAATGCCGTTATTTGTGTGATCTATTTTAATAACTGCTTTTTTATTATTACTATCTTTGCCTGTGTTAGCAGGTGCTATTACAATGCTTCTTACAGATAGAAATTTTAATACTGCGTTTTTTGATCCTGCAGGTGGAGGTGACCCAATTTTATATCAACATTTATTT
PHY1_000323063	species	Corallina sp. CPC2	0.993610224	Archaeplastida	Rhodophyta	Rhodophyta	Florideophyceae	Corallinales	Corallinaceae	Corallina	Corallina sp. CPC2	'DBCOI_000000028'	1412936	ATTAAGTTCCATACAAAGTCATTCTGGTGCCGCTGTGGACTTAGCAATTTTCAGTTTACATATAGCAGGAGCGTCTTCTATATTAGGTGCCATCAATTTTATTTCTACAATTTTAAATATGCGTAACCCTGGACAAACTATGTATCGAATACCATTGTTTGTTTGATCTATTTTTGTAACGGCGTTATTATTGCTTTTAGCTGTACCCGTTTTAGCAGGAGCTATAACAATGCTTTTGACGGATCGAAATTTTAATACATCATTTTTTGATCCTGCAGGAGGTGGAGACCCTATTTTATATCAACATTTATTT
PHY1_000321009	species	Chama gryphoides	0.993630573	Opisthokonta	Metazoa	Mollusca	Bivalvia	Veneroida	Chamidae	Chama	Chama gryphoides	'GBMLB0385-06'	120380	CTTATCAAGTTGGTTGGGGCATGCGAGTTCTTCAGTGGATTTTGCCATTTTTTCTCTACATATAGGAGGGGTATCTTCTATTGCATCTGCCATTAATTTTGCAACGACGGGGGGGTGTATGCGCGGGGAAGGGCTACTTATTTTGCGTCTAAGAATGTTTGTCTGATGCTTAATTATTACTGCTCTCCTTCTGCTTGCTGCTATGCCGATGCTCGGGGCGGGTCTTACGATGCTTTTGACGGATCGGCATTTTAACACTTGTTTCTTTGATCCCGACGGGTTGGGTGATCCTGTGATGTTCATTCATTTATTG
PHY1_000328681	species	AO584	0.993610224	Archaeplastida	Rhodophyta	Rhodophyta	Florideophyceae	Corallinales	Corallinaceae	Jania	AO584	'BERMR281-10'	10000069	TTTAAGTTCTATTCAAAGTCATTCTGGAGGTGCTGTAGATTTAGCTATTTTTAGTTTGCATATAGCAGGAGCTTCTTCAATTTTAGGAGCTGTTAATTTTATATCTACAATTTTAAATATGCGTAATCCAGGGCAAAGTATGTATAGAATTCCTTTGTTTGTTTGATCAATTTTAATTACAGCTTTTTTATTACTTTTAGCAGTACCCGTTTTAGCAGGAGCTATTACAATGTTGTTAACTGATAGAAACTTTAATACATCTTTTTTTGATCCTGCAGGAGGAGGAGATCCTATTTTATATCAACATTTATTT
PHY1_000328497	species	Sarcotragus spinosulus	0.990415335	Opisthokonta	Metazoa	Porifera	Demospongiae	Dictyoceratida	Irciniidae	Sarcotragus	Sarcotragus spinosulus	'HE591460'	1088795	GCTATCTGGCGGTATGGGGCACTCAGGGCCATCTGTGGATATGGCTATTTTTAGTTTGCATTTGGCGGGCATATCTTCTATCTTGGGGGCGATTAATTTTATTAGTACTATCTTTAATATGCGGGCGTCTGGAATAAGTTGAACTCGAGTGCCTTTGTTTGTATGACCTATTTTAGTTACAGTGTTTTTATTATTATTGTCATTACCAGTATTGGCCGGGGGAATAACGATGCTATTAACCGATCGTAATTTTAATACTTCTTTCTTTGATCCGGTAGGAGGCGGAGACCCCATATTGTTTCAACATTTATTT
PHY1_000329289	species	Epizoanthus paxii	0.996805112	Opisthokonta	Metazoa	Cnidaria	Anthozoa	Zoantharia	Epizoanthidae	Epizoanthus	Epizoanthus paxii	'DBCOI_000000160'	760128	CCTTGCGAGTATCCAAGCGCATTCGGGGGGAGCCGTAGACATGGCAATTTTTAGCCTCCACTTAGCTGGAGTCTCTTCAATCTTGGGGGCTATGAATTTTATTACCACCATTTTTAATATGAGGGCCCCCGGTGTGACTCTGGACAGGTTGCCACTATTTGTCTGGTCTATATTAATCACCGCCTTTTTATTATTACTATCTTTACCCGTATTGGCTGGAGGCATAACTATGCTTTTGACTGATAGAAACTTTAACACTACCTTTTTTGACCCCGCCGGAGGAGGGGACCCGATCCTGTTTCAACACCTCTTT
PHY1_000327274	species	Sarcotragus spinosulus	0.990415335	Opisthokonta	Metazoa	Porifera	Demospongiae	Dictyoceratida	Irciniidae	Sarcotragus	Sarcotragus spinosulus	'HE591460'	1088795	GCTATCTGGTGGTATGGGACACTCAGGGCCATCTGTGGATATGGCGATTTTTAGTTTGCATTTGGCGGGCATATCTTCTATCTTGGGGGCGATTAATTTTATTAGTACTATCTTTAATATGCGGGCGTCTGGAATAAGTTGAACTCGAGTGCCTTTGTTTGTATGATCTATTTTAGTTACAGTGTTTTTATTATTATTGTCATTACCAGTATTGGCCGGGGGAATAACGATGCTATTAACCGATCGTAATTTTAATACTTCTTTCTTTGATCCGGTAGGAGGCGGAGACCCCATATTGTTTCAACATTTATTT
PHY1_000314369	species	Paracentrotus lividus	0.993610224	Opisthokonta	Metazoa	Echinodermata	Echinoidea	Echinoida	Echinidae	Paracentrotus	Paracentrotus lividus	'AY630885'	7656	TCTCTCCAGAAAAATTGCCCACGCAGGAGGCTCAGTAGACTTAGCAATTTTCTCACTCCATCTTGCGGGTGCCTCTTCTATCCTAGCCTCAATTAACTTTATAACCACAATTATTAATATGCGAACACCGGGAATGTCTTTTGACCGACTGCCTTTGTTTGTTTGATCCGTTTTTGTTACAGCATTCCTACTTCTTCTTTCTCTACCAGTACTAGCAGGAGCGATTACTATGCTTCTAACAGACCGTAAAATTAACACAACATTTTTCGACCCAGCAGGAGGAGGAGACCCAATTCTGTTTCAGCATTTATTC
PHY1_000311447	species	Corallina sp. CPC2	0.990415335	Archaeplastida	Rhodophyta	Rhodophyta	Florideophyceae	Corallinales	Corallinaceae	Corallina	Corallina sp. CPC2	'DBCOI_000000028'	1412936	ATTAAGTTCCATACAAAGTCATTCTGGTGCCGCTGTGGACTTAGCAATTTTCAGTTTACATATAGCAGGAGCGTCTTCTATATTAGGTGCCGTCAATTTTATTTCTACAATTTTAAATATGCGTAACCCTGGACAAACTATGTATCGAATACCGTTGTTTGTTTGATCTATTTTTGTAACGGCGTTATTATTGCTTTTAGCTGTACCCGTTTTAGCAGGAGCTATAACAATGCTTTTGACGGATCGAAATTTTAATACATCATTTTTTGATCCAGCAGGAGGAGGAGACCCTATTTTGTATCAACATTTATTT
PHY1_000312351	species	Sarcotragus spinosulus	0.980830671	Opisthokonta	Metazoa	Porifera	Demospongiae	Dictyoceratida	Irciniidae	Sarcotragus	Sarcotragus spinosulus	'HE591460'	1088795	GCTATCTGGCGGTATGGGGCACTCCGGGCCATCTGTGGATATGGCGATTTTTAGTTTGCATTTGGCGGGCATATCCTCTATCTTGGGGGCGATTAATTTCATTAGTACTATTTTTAATATGCGGGCGCCGGGAATAAGTTGAACTCGACTGCCTTTGTTTGTATGATCTATTTTAGTTACAGTGTTTTTATTATTATTGTCATTACCAGTATTGGCCGGGGGAATAACGATGCTATTAACCGATCGTAATTTTAATACTTCTTTCTTTGATCCGGTAGGAGGCGGAGACCCCATATTGTTTCAACATTTATTT
PHY1_000316276	species	Clytia linearis	0.98089172	Opisthokonta	Metazoa	Cnidaria	Hydrozoa	Leptothecata	Campanulariidae	Clytia	Clytia linearis	'GBCI0402-06'	252667	TTTATCAGGTCCTCAAACACATTCAGGGGGATCAGTTGATATGGCTATTTTTAGCTTACATTGTGCTGGAGCTTCTTCGATTATGGGAGCCATAAATTTTATTACTACAATATTTAATATGAGAGCCCCTGGATTAACTTTAGATAAATTACCATTGTTTGTATGATCTGTCCTAATAACGGCTTTTCTCTTGTTATTATCGTTACCTGTCTTAGCTGGTGCTATAACAATGCTCTTAACGGATAGAAATTTTAATACTACATTTTTCGACCCTGCAGGGGGAGGTGATCCAGTATTATATCAACATTTGTTC
PHY1_000316895	species	Protosuberites sp. POR14649	0.977635783	Opisthokonta	Metazoa	Porifera	Demospongiae	Suberitida	Suberitidae	Protosuberites	Protosuberites sp. POR14649	'AY561979'	283545	TTTATCAAGTATACAAGCTCACTCAGGGGGATCGGTGGATATGGCAATTTTTAGTCTTCATTTAGCCGGGATATCTTCAATATTGGGAGCTATGAATTTTATTACAACGATTATAAATATGAGAGCGCCAGGAATTACAATGGACCGAATGCCTTTATTTGTATGATCTGTTTTAGTAACTGCCGTTTTGTTATTGTTATCTTTACCGGTATTGGCAGGAGCGATAACAATGCTTTTAACAGATCGAAACTTTAATACTGCGTTCTTTGATCCAGCGGGGGGAGGGGATCCTATCTTATATCAACACCTTTTC
PHY1_000317135	species	Sargassum henslowianum	0.990415335	Chromalveolata	Stramenopiles	Ochrophyta	Phaeophyceae	Fucales	Sargassaceae	Sargassum	Sargassum henslowianum	'JQ807788'	703908	TTTAAGCGGTATCCAGGCGCATTCGGGGCCATCAGTTGATCTAGCTATCTTCAGTTTACATTTATCCGGTGCTGCTTCTATTTTGGGTGCCATTAATTTCATAACAACCATTTTTAATATGCGTGCTCCGGGTATGGGTATGCACCGTTTACCTTTATTTGTTTGGTCTGTTTTAATAACAGCATTTTTACTTTTATTATCTCTTCCAGTTTTGGCTGGAGGCATTACTATGCTTTTAACGGACCGTAATTTTAATACTACATTTTTTGATCCGGCGGGGGGTGGCGACCCAGTGCTTTACCAGCATTTGTTT
PHY1_000406418	species	Sarcotragus spinosulus	0.993610224	Opisthokonta	Metazoa	Porifera	Demospongiae	Dictyoceratida	Irciniidae	Sarcotragus	Sarcotragus spinosulus	'HE591460'	1088795	GCTATCTGGCGGTATGGGGCACTCCGGGCCATCTGTGGATATGGCGATTTTTAGTTTGCATTTGGCGGGCATATCTTCTATCTTGGGGGCGATTAATTTTATTAGTACTATCTTTAATATGCGGGCGTCTGGAATAAGTTGAACTCGAGTGCCTTTGTTTGTATGATCTATTTTAGTTACAGTGTTTTTATTATTATTGTCATTACCAGTATTGGCCGGGGGAATAACGATGCTATTAACCGATCGTAATTTTAATACTTCCTTCTTTGATCCGGTAGGAGGCGGAGACCCCATATTGTTTCAACATTTATTC
PHY1_000403833	species	Mesophyllum expansum	0.990415335	Archaeplastida	Rhodophyta	Rhodophyta	Florideophyceae	Hapalidiales	Hapalidiaceae	Mesophyllum	Mesophyllum expansum	'DBCOI_000000031'	1503747	TTTAAGTTCTATACAAAGCCATTCAGGCGCAGCTGTAGATTTAGCAATTTTTAGCCTACATTTAGCTGGAGCATCATCTATTCTAGGTGCAGTTAATTTTATTTCAACTATATTAAATATGCGTAATCCAGGACAGAATATGTATAGAATGCCCTTATTTGTTTGATCTATACTTGTAACAGCTTTTTTACTTTTACTAGCGGTACCTGTTCTTGCTGGTGCAATTACAATGTTACTAACAGATCGAAATTTTAATACGTCTTTTTTTGATCCAGCGGGAGGAGGGGATCCCATTTTATATCAACACTTATTT
PHY1_000405436	species	Chondrosia reniformis	0.996805112	Opisthokonta	Metazoa	Porifera	Demospongiae	Chondrillida	Chondrillidae	Chondrosia	Chondrosia reniformis	'AM076986'	68574	TTTGGCGAGTATTCAGGCACATTCCGGAGGATCGGTGGACATGGTAATTTTTAGCTTGCATTTGGCGGGTATTTCTTCTATATTGGGTGCAATGAACTTTATAACAACAATAATAAACATGAGGGCACCGGGTATGACAATGGATCGTATTCCTTTATTTGTGTGGTCTATTTTAATTACGGCCGTTTTACTCCTTCTATCTTTACCTGTGTTAGCCGGCGCAATAACTATGTTATTAACGGATAGGAATTTTAACACTACTTTTTTTGATCCCGCGGGAGGGGGGGATCCAGTATTATATCAACACTTATTT
PHY1_000405281	species	Paracentrotus lividus	0.996805112	Opisthokonta	Metazoa	Echinodermata	Echinoidea	Echinoida	Echinidae	Paracentrotus	Paracentrotus lividus	'AY630832'	7656	TCTCTCCAGAAAAATTGCCCACGCAGGAGGCTCAGTAGACTTAGCAATTTTCTCACTCCATCTTGCGGGCGCCTCTTCTATCCTAGCCTCAATTAACTTTATAACCACAATTATTAATATGCGAACGCCGGGAATGTCTTTTGACCGACTACCTTTGTTTGTTTGATCCGTTTTTGTTACAGCATTCCTACTTCTTCTTTCTCTGCCAGTACTAGCAGGAGCGATTACTATGCTTCTAACAGACCGTAAAATTAACACAACATTTTTCGACCCAGCAGGAGGAGGAGACCCAATTCTGTTTCAACATTTATTC
PHY1_000409625	species	Clytia hemisphaerica	0.993610224	Opisthokonta	Metazoa	Cnidaria	Hydrozoa	Leptothecata	Campanulariidae	Clytia	Clytia hemisphaerica	'DBCOI_000000166'	252671	TTTATCAGGACCTCAAACACATTCAGGAGGCTCAGTAGATATGGCAATTTTTAGTTTACATTGTGCAGGTGCTTCATCTATTATGGGTGCCATAAATTTTATTACAACAATATTTAATATGAGAGCCCCTGGCTTAACTTTAGATAAATTACCATTATTTGTTTGGTCAGTCTTAATTACTGCCTTTTTATTACTTTTATCTTTACCTGTATTAGCTGGAGCTATTACGATGTTACTTACAGATAGAAATTTTAATACAACATTCTTTGATCCAGCAGGTGGAGGTGATCCAGTATTGTACCAACATTTATTT
PHY1_000407691	species	Emiliania huxleyi	0.987220447	Chromalveolata	Hacrobia	Haptophyta	Prymnesiophyceae	Isochrysidales	Noelaerhabdaceae	Emiliania	Emiliania huxleyi	'AY342361'	2903	TCTAGCAGGGATTCAAGCTCATTCAGGAGGTTCTGTTGATTTAGCAATTTTCTCTCTTCATTTAGCCGGAGTTTCGTCGATTCTCGGTGCAATTAATTTTATTGTAACAATTATGAACATGCGAGCTCCAGGAATGACTGCTCACCGAACTCCTTTATTTGTATGAGCTGTATTTATTACAGCTTTCTTACTTTTATTGTCTTTACCGGTTCTAGCAGGAGCTATTACAATGCTTTTAACAGATCGTAACTTTAATACGTCATTCTTCGACCCTAATGGTGGAGGTGACCCAGTATTATATCAACATTTGTTT
PHY1_000407973	species	Sarcotragus spinosulus	0.993610224	Opisthokonta	Metazoa	Porifera	Demospongiae	Dictyoceratida	Irciniidae	Sarcotragus	Sarcotragus spinosulus	'HE591460'	1088795	GCTATCTGGCGGTATGGGGCACTCCGGGCCATCTGTGGATATGGCGATTTTTAGTTTGCATTTGGCGGGCATATCCTCTATCTTTGGGGCGATTAATTTTATTAGTACTATCTTTAATATGCGGGCGTCTGGAATAAGTTGAACTCGAGTGCCTTTGTTTGTATGATCTATTTTAGTTACAGTGTTTTTATTATTATTGTCATTACCAGTATTGGCCGGGGGAATAACGATGCTATTAACCGATCGTAATTTTAATACTTCTTTCTTTGATCCGGTAGGAGGCGGAGACCCCATATTGTTTCAACATTTATTT
PHY1_000399123	species	Halosydna sp.	0.987220447	Opisthokonta	Metazoa	Annelida	Polychaeta	Phyllodocida	Polynoidae	Halosydna	Halosydna sp.	'DBCOI_000000084'	10000105	TTTAGCCAGAAACATTGCTCATGCAGGTCCTTCTGTGGATTTGGCCATTTTCTCCCTTCACATTGCGGGGGTTTCATCCATTCTAGGAGCTCTGAATTTTATTACAACAGTCATTAACATACGATATAAAGGACTACGTCTGGAACGTGTCCCTTTATTTGTTTGAGCTGCTAAAATTACTGCTATCCTTCTTCTTCTTTCCCTCCCTGTTCTTGCTGGGGCTATTACTATATTACTTACAGACCGAAATTTAAACACAGCATTCTTTGACCCTGCGGGAGGAGGAGACCCTGTTTTATATCAACACTTATTC
PHY1_000398488	species	Asparagopsis taxiformis	0.993610224	Archaeplastida	Rhodophyta	Rhodophyta	Florideophyceae	Bonnemaisoniales	Bonnemaisoniaceae	Asparagopsis	Asparagopsis taxiformis	'BERMR150-10'	260499	TTTAAGTTCTATACAAAGTCATTCGGGTGCAGCAATAGATTTAGCAATTTTTAGTTTGCATTTATCGGGTGCATCATCTATTTTAGGTGCGATTAATTTTATCTCAACTATTTTTAATATGCGTAGTTCAGGTCAGACTATGTATAGAATTCCGTTGTTTGTATGATCAATTTTAGTAACAGCCTTTTTACTTTTATTAGCAGTTCCTGTTTTAGCGGGAGCGATTACAATGCTTTTAACGGATCGTAATTTTAATACATCCTTCTTTGATCCTGGTGGTGGTGGTGATCCTGTTTTATATCAACATCTTTTT
PHY1_000403564	species	Proceraea paraurantiaca	0.993610224	Opisthokonta	Metazoa	Annelida	Polychaeta	Phyllodocida	Syllidae	Proceraea	Proceraea paraurantiaca	'GBMIN833-12'	199208	CCTTGCCGCTAATATTGCCCATTCAGGACCCCCGGTCGACCTTGCCATCTTCTCCTTACATTTAGCCGGGGTATCGTCTATCCTAGGTGCCGTAAATTTTATTACAACAGTTATTAACATACGACCAAAACTAATACACTTAGAACGAGTACCCCTTTTTGTATGATCTGTAAAAATTACAGCAATCCTTCTTCTTCTATCCCTACCGGTTCTCGCTGGGGCTATCACTATACTGTTAACAGACCGGAACTTAAACACAGCCTTTTTTGACCCTGCAGGAGGGGGGGACCCCATTCTATATCAACATCTTTTC
PHY1_000403691	species	Gastrochaena dubia	0.984126984	Opisthokonta	Metazoa	Mollusca	Bivalvia	Veneroida	Gastrochaenidae	Gastrochaena	Gastrochaena dubia	'GBMLB0399-06'	120428	ACTTTCTAGTATTGAAGGTCACAGAGGTCCCGCAGTTGACTATAGCAGGTTATCGTTACATGTAGCTGGCGCAGGGTCCTTGGTAGGGGCTATTAATTTTGTAGCCACTATTTATAATTGTCGGAATTATTTTATAACTCCAGATAAGGTAACTTTGTTTGGGTGATCTGTATTTATTACTACGGGGATACTTATTATAGCCATTCCAGTATTAGCAGGGGCGATTACTATGTTGTTAGCAGATCGAGGGTTTAATACTTCTTTTTATGACCCTACTGGATTAGGGGATGTGGTGTTGTTTATTCACCTTTTT
PHY1_000403178	species	Sarcotragus spinosulus	0.993610224	Opisthokonta	Metazoa	Porifera	Demospongiae	Dictyoceratida	Irciniidae	Sarcotragus	Sarcotragus spinosulus	'HE591460'	1088795	GCTATCTGGCGGTATGGGGCACTCCGGCCCATCTGTGGATATGGCGATTTTTAGTTTGCATTTGGCGGGCATATCTTCTATTTTGGGGGCGATTAATTTTATTAGTACTATCTTTAATATGCGGGCGTCTGGAATAAGTTGAACTCGAGTGCCTTTGTTTGTATGATCTATTTTAGTTACAGTGTTTTTATTATTATTGTCATTACCAGTATTGGCCGGGGGAATAACGATGCTATTAACCGATCGTAATTTTAATACTTCTTTCTTTGATCCGGTAGGAGGCGGAGACCCCATATTGTTTCAACATTTATTT
PHY1_000401274	species	Modiolus barbatus	0.993630573	Opisthokonta	Metazoa	Mollusca	Bivalvia	Mytiloida	Mytilidae	Modiolus	Modiolus barbatus	'CBMB018-10'	989235	TTTGTCGTCTTATGTGGGTCATAGTGGCCCTGCGGTAGACATATCTTTGTTTTCTCTTCATTTGGCTGGCGCCTCTTCTATTGGGGGTTCTATTAACTTTTTAACTAGTATGAAAAATATGCCTGTGAATAGTATACGAGGGGAGCGTATAATGCTGTTTTTGTGGTCTATAGTGGTGACAGCTGTGCTATTGCTAATTTCCTTGCCAGTTCTGGCAGGGGGTATTACCATGCTAATTTTCGATCGGCATTTAAATACCTCCTTTTATGATCCGGCTGGTGGTGGGGATCCTGTGCTGTATCAACACTTGTTT
PHY1_000418884	species	Sargassum henslowianum	0.990415335	Chromalveolata	Stramenopiles	Ochrophyta	Phaeophyceae	Fucales	Sargassaceae	Sargassum	Sargassum henslowianum	'JQ807788'	703908	TTTAAGTGGTATCCAGGCGCATTCGGGGCCATCAGTTGATCTAGCTATCTTCAGTTTACATTTATCCGGTGCTGCTTCTATTTTGGGTGCCATTAATTTCATAACAACCATTTTTAATATGCGTGCTCCGGGTATGGGTATGCACCGTTTACCTTTATTTGTTTGGTCTGTTTTAATAACAGCATTTTTACTTTTATTATCTCTTCCAGTTTTGGCTGGAGGCATTACTATGCTTTTAACGGACCGTAATTTTAATACTACATTTTTTGATCCGGCGGGTGGTGGCGACCCAGTGCTTTACCAGCACTTATTT
PHY1_000418020	species	Corallina caespitosa	0.987220447	Archaeplastida	Rhodophyta	Rhodophyta	Florideophyceae	Corallinales	Corallinaceae	Corallina	Corallina caespitosa	'ABMMC14526-10'	1141737	ATTAAGTTCAATACAAAGCCATTCTGGTGCTGCTGTAGATCTAGCAATTTTTAGTTTACATATAGCAGGAGCTTCTTCAATATTAGGCGCTGTTAACTTTATCTCAACAATTTTAAATATGCGTAATCCAGGACAGAGTATGTATAGAATGCCTTTATTTGTATGATCGATTTTAGTTACTGCATTATTACTACTTTTAGCTGTACCTGTTTTAGCAGGAGCTATAACCATGCTTTTAACTGATCGAAATTTTAACACGTCTTTCTTCGATCCTGCAGGTGGTGGAGATCCTATTTTATATCAACATCTCTTT
PHY1_000422946	species	Sarcotragus spinosulus	0.990415335	Opisthokonta	Metazoa	Porifera	Demospongiae	Dictyoceratida	Irciniidae	Sarcotragus	Sarcotragus spinosulus	'HE591460'	1088795	GCTATCTGGCGGTATGGGGCACTCCGGGCCATCTGTGGATATGGCGATTTTTAGTTTGCATTTGGCGGGCATATCTTCTATCTTGGGGGCGATTAATTTTATTAGTACTATCTTTAATATGCGGGCGTCTGGAATAAGTTGAACTCGAGTGCCTTTGTTTGTATGATCTATTTTAGTTACAGTGTTTTTATTATTATTGTCATTACCAGTATTGGCCGGGGGAATAACGATGCTATTAACCGATCGTAATTTTAATACTTCTTTCTTTGATCCGGTAGGAGGCGGAGACCCCATATTGTTTCAACATCTCTTC
PHY1_000420981	species	Sarcotragus spinosulus	0.993610224	Opisthokonta	Metazoa	Porifera	Demospongiae	Dictyoceratida	Irciniidae	Sarcotragus	Sarcotragus spinosulus	'HE591460'	1088795	GCTATCTGGCGGTATGGGGCACTCCGGGCCGTCTGTGGATATGGCGATTTTTAGTTTGCATTTGGCGGGCATATCTTCTATCTTGGGGGCGATTAATTTTATTAGTACTATTTTTAATATGCGGGCGTCTGGAATAAGTTGAACTCGAGTGCCTTTGTTTGTATGATCTATTTTAGTTACAGTGTTTTTATTATTATTGTCATTACCAGTATTGGCCGGGGGAATAACGATGCTATTAACCGATCGTAATTTTAATACTTCTTTCTTTGATCCGGTAGGAGGCGGAGACCCCATATTGTTTCAACATTTATTT
PHY1_000413517	species	Sarcotragus spinosulus	0.993610224	Opisthokonta	Metazoa	Porifera	Demospongiae	Dictyoceratida	Irciniidae	Sarcotragus	Sarcotragus spinosulus	'HE591460'	1088795	GCTATCTGGCGGTATGGGGCACTCTGGGCCATCTGTGGATATGGCGATTTTTAGTTTGCATTTGGCGGGCATATCTTCTATCTTGGGGGCGATTAATTTTATTAGTACTATCTTTAATATGCGGGCGTCTGGAATAAGTTGAACTCGAGTGCCTTTGTTTGTATGATCTATTTTAGTTACAGTGTTTTTATTATTATTGTCATTACCAGTATTGGCCGGGGGAATAACGATGCTATTAACCGATCGTAATTTTAATACTTCTTTCTTTGATCCGGTAGGAGGCGGAGACCCCATATTGTTCCAACATTTATTT
PHY1_000413848	species	Lithophaga lithophaga	0.987261146	Opisthokonta	Metazoa	Mollusca	Bivalvia	Mytiloida	Mytilidae	Lithophaga	Lithophaga lithophaga	'GBMLB0373-06'	112135	TTTGTCGTCTAATGCAGGTCATAGAAGACCTGCTGTTGATTTGGTGATTTTTTCTATCCATTTATCGGGGGTCTCGTCTATTTTGGCGTCTATCAATTTTTTAGTAACGGTAAAAAATTGTCCTGTAAAGGCGCTTAAAGGGGAGCGTATGGTCCCTTTTGTGTGGGGGGTGGCTGTGACTACAGCTCTTCTATTGCTGGCAATGCCGGTGTTAGCGGGTGCAGTTACAATGTTATTAATGGATCGAAACTTTAATACGACTTTTTATGATTCGCGTGGAGGGGGGGATCCGGTGCTTTTTATGCATCTTTTC
PHY1_000410612	species	Sarcotragus spinosulus	0.990415335	Opisthokonta	Metazoa	Porifera	Demospongiae	Dictyoceratida	Irciniidae	Sarcotragus	Sarcotragus spinosulus	'HE591460'	1088795	GCTATCTGGTGGTATGGGGCACTCAGGGCCATCTGTGGATATGGCGATTTTTAGTTTGCATTTGGCGGGCATATCTTCTATCTTGGGGGCGATTAATTTTATTAGTACTATCTTTAATATGCGGGCGTCTGGAATAAGTTGAACTCGAGTGCCTTTGTTTGTATGATCTATTTTAGTTACAGTGTTTTTATTATTATTGTCATTACCAGTATTGGCCGGGAGAATAACGATGCTATTAACCGATCGTAATTTTAATACTTCTTTCTTTGATCCGGTAGGAGGCGGAGACCCCATATTGTTTCAACATTTATTT
PHY1_000412206	species	Pilumnus villosissimus	0.993610224	Opisthokonta	Metazoa	Arthropoda	Malacostraca	Decapoda	Pilumnidae	Pilumnus	Pilumnus villosissimus	'DBCOI_000000122'	764038	TTTAGCTGCAGCTATTGCTCATGCAGGTGCTTCAGTAGATATAGGAATCTTCTCTCTTCATTTAGCAGGGGTCTCTTCCATCTTAGGAGCAGTTAACTTTATAGCTACCGTAATTAACATACGATCTTTTGGTATATCAATGGATCAAATGCCGCTTTTTGTATGAGCTGTGTTTATTACAGCTATTCTACTTCTTTTATCTTTACCAGTATTAGCGGGAGCTATTACTATGCTTCTTACAGACCGTAATTTAAATACCTCTTTCTTTGATCCTGCCGGAGGAGGTGACCCTGTACTTTATCAGCATTTATTC
PHY1_000414486	species	Corallina caespitosa	0.990415335	Archaeplastida	Rhodophyta	Rhodophyta	Florideophyceae	Corallinales	Corallinaceae	Corallina	Corallina caespitosa	'ABMMC14526-10'	1141737	TTTAAGTTCAATACAAAGTCATTCTGGCGCTGCTGTGGATCTAGCAATTTTTAGTTTACATATAGCAGGAGCTTCTTCAATATTAGGCGCTGTTAACTTTATCTCAACAATTTTAAATATGCGTAATCCAGGACAGAGTATGTATAGAATGCCTTTATTTGTATGATCGATTTTAGTTACTGCATTATTACTACTTTTAGCTGTACCTGTTTTAGCAGGAGCTATAACCATGCTTTTAACTGATCGAAATTTTAACACGTCTTTCTTCGATCCTGCAGGTGGTGGAGATCCTATCTTATATCAACATCTCTTT
PHY1_000376060	species	Bathycoccus prasinos	0.993610224	Archaeplastida	Viridiplantae	Chlorophyta	Mamiellophyceae	Mamiellales	Bathycoccaceae	Bathycoccus	Bathycoccus prasinos	'FO082258'	41875	TCTAAGTCATATTACGAGCCACTCTGGTGGTGCAGTTGATTTAGCTATTTTCAGTTTACATTTATCTGGAGCGAGCAGTATTTTAGGGGCGATTAACTTTATTACCACTATCTTTAACATGCGTGGGCCTGGTCTGGGCTTCCATCGCTTACCTTTATTTGTGTGGTCTGTTCTGATTACGGCCTTCTTACTTCTTCTCTCTTTACCGGTTTTAGCAGGAGCGATTACGATGCTGTTAACGGATCGTAACTTCAATACCTCGTTCTTTGATCCGGCGGGCGGAGGTGATCCTATTTTGTTCCAGCACCTTTTT
PHY1_000377289	species	Sarcotragus spinosulus	0.993610224	Opisthokonta	Metazoa	Porifera	Demospongiae	Dictyoceratida	Irciniidae	Sarcotragus	Sarcotragus spinosulus	'HE591460'	1088795	GCTATCTGGCGGTATGGGGCACTCCGGGCCATCTGTGGATATGGCGATTTTTAGTTTGCATTTGGCGGGCATATCTTCTATCTTGGGGGCGATTAATTTTATTAGTACTATCTTTAATATGCGGGCGTCTGGAATAAGTTGAACTCGGGTGCCCTTGTTTGTATGATCTATTTTAGTTACAGTGTTTTTATTATTATTGTCATTACCAGTATTGGCCGGGGGAATAACGATGCTATTAACCGATCGTAATTTTAATACTTCTTTCTTTGATCCGGTAGGAGGCGGAGACCCCATATTGTTTCAACATTTATTT
PHY1_000377719	species	Calcinus tubularis	0.993610224	Opisthokonta	Metazoa	Arthropoda	Malacostraca	Decapoda	Diogenidae	Calcinus	Calcinus tubularis	'JSDAZ067-08'	656162	TTTATCCGCGGCCATCGCACATGCAGGAGCATCTGTAGACTTAGGGATTTTTTCTCTTCATTTAGCAGGGGTATCTTCTATTTTAGGAGCTATTAATTTTATGACAACTGTAATTAACATGCGTCCTCAGGGAATAAGGATAGACCGTATGCCTTTATTTGTATGATCTGTGTTTATTACTGCTATTTTGTTATTGTTATCTTTGCCTGTGCTGGCAGGTGCAATTACCATGCTGTTAACAGACCGTAATTTAAATACTTCCTTCTTCGACCCTGCAGGGGGAGGAGATCCGGTATTATATCAGCACTTGTTT
PHY1_000374712	species	Athanas nitescens	0.996805112	Opisthokonta	Metazoa	Arthropoda	Malacostraca	Decapoda	Alpheidae	Athanas	Athanas nitescens	'MLALN005-10'	1129407	TCTGTCAACCAATATCGCACATGCAGGGGCCTCGGTGGACCTTGGTATTTTCTCTCTTCACCTGGCAGGAGTCTCTTCGATCCTAGGAGCTATTAACTTTATAACTACTGTTGCTAATATACAACCAGGTGGTGTAACTTTTGACCAGCTATCTCTTTTCACCTGATCTGTCTTTCTCACAGCCATTTTACTCCTACTCTCCCTACCAGTCTTAGCGGGAGCAATTACAATACTTCTTACAGACCGAAACCTCAACACATCTTTCTTTGATCCTGCAGGAGGAGGAGACCCTATTCTCTACCAACACTTATTC
PHY1_000379930	species	Peyssonnelia sp.1 LLG	0.993610224	Archaeplastida	Rhodophyta	Rhodophyta	Florideophyceae	Gigartinales	Peyssonneliaceae	Peyssonnelia	Peyssonnelia sp.1 LLG	'REDEU731-11'	10000046	ATTAAGTTCAATACAAAGTCATTCAGGAGGTGCTATTGACTTGGCTATTTTTAGCTTACATTTAGCAGGGGCTTCTTCAATTTTAGGAGCAGTAAATTTTATTTCTACTATTTTAAATATGCGCAGTCCAGGGCAAAGTATGTATAGGATCCCATTATTTGTTTGATCTATCATTGTAACAGCATTTTTACTTTTATTAGCTGTGCCAGTTTTAGCAGGAGCAATTACAATGCTTTTGACAGATCGAAATTTTAATACATCATTTTTTGATCCAGCTGGAGGAGGGGATCCTATATTATATCAACATTTATTT
PHY1_000381475	species	Rhodophyllis sp.MAR3	0.993610224	Archaeplastida	Rhodophyta	Rhodophyta	Florideophyceae	Gigartinales	Cystocloniaceae	Rhodophyllis	Rhodophyllis sp.MAR3	'DBCOI_000000043'	10000095	ATTAAGTTCTATACAAAGTCATTCAGGTGGAGCTGTAGATTTGGCTATTTTTAGTTTACATTTATCAGGTGCTTCGTCTATATTGGGAGCAGTTAATTTTATATCCACTATTTTAAATATGCGTAGTCCTGGTCAAAGTATGTATAGAATACCATTATTTGTATGATCTATTTTTGTTACAGCTTTTTTATTATTATTAGCGGTTCCTGTTTTAGCAGGAGCAATTACTATGTTATTAACAGATCGTAACTTTAATACGACATTTTTTGACCCTGCAGGTGGTGGAGACCCTATATTATATCAACATTTATTT
PHY1_000378467	species	Cliona viridis	0.993610224	Opisthokonta	Metazoa	Porifera	Demospongiae	Clionaida	Clionaidae	Cliona	Cliona viridis	'DBCOI_000000231'	76786	TTTAGCAAGTATACAGGCGCATTCGGGGGGGTCAGTAGATATGGCAATATTTAGTTTGCATTTGGCTGGGATTTCTTCAATATTGGGTGCAATGAATTTTATTACTACAATATTTAATATGAGGGCTCCTGGTATAACAATGTATCGAATGCCGTTATTTGTGTGATCAATTTTAGTAACTGCTTTTTTATTATTATTGTCTTTGCCTGTATTAGCTGGGGCGATAACTATGCTTTTAACAGATAGAAATTTTAGTACTGCATTTTTTGATCCCGCAGGTGGAGGGGACCCAATTTTATATCAACATTTATTT
PHY1_000379174	species	Corallina sp. CPC2	0.990415335	Archaeplastida	Rhodophyta	Rhodophyta	Florideophyceae	Corallinales	Corallinaceae	Corallina	Corallina sp. CPC2	'DBCOI_000000028'	1412936	ATTAAGTTCCATACAAAGTCATTCTGGTGCCGCTGTGGACTTAGCAATTTTCAGTTTACATATAGCAGGAGCGTCTTCTATATTAGGTGCCGTCAATTTTATTTCTACAATTTTAAATATGCGTAACCCTGGACAAACTATGTATCGAATACCGTTGTTTGTTTGATCTATTTTTGTAACAGCGTTATTATTGCTTTTAGCTGTACCCGTTTTAGCAGGAGCTATAACAATGCTTTTGACAGATCGAAATTTTAATACATCATTTTTTGATCCTGCAGGAGGTGGAGACCCTATTTTGTATCAACATTTATTT
PHY1_000379049	species	Bathycoccus prasinos	0.993610224	Archaeplastida	Viridiplantae	Chlorophyta	Mamiellophyceae	Mamiellales	Bathycoccaceae	Bathycoccus	Bathycoccus prasinos	'FO082258'	41875	TCTAAGTCATATTACGAGCCACTCTGGTGGTGCAGTTGATTTAGCTATTTTCAGTTTACATTTATCTGGAGCGAGCAGTATTTTAGGGGCGATTAACTTTATTACCACTATCTTTAACATGCGTGGGCCCGGTCTGGGCTTCCATCGCTTACCTTTATTTGTGTGGTCTGTTCTGATTACGGCCTTCTTACTTCTTCTCTCTTTACCGGTTTTAGCGGGAGCGATTACGATGCTGTTAACGGACCGTAACTTCAATACCTCGTTCTTTGATCCGGCGGGCGGAGGTGACCCTATTTTGTTCCAGCACCTTTTT
PHY1_000369185	species	Campanularia hincksii	0.990415335	Opisthokonta	Metazoa	Cnidaria	Hydrozoa	Leptothecata	Campanulariidae	Campanularia	Campanularia hincksii	'DBCOI_000000164'	314507	ATTATCGGGTCCTCAAACTCATTCAGGTGGATCAGTAGATTTAGCTATATTCAGTTTACATTGTGCAGGTGCTTCATCCATTATGGGAGCTATAAATTTTATTACTACTATTTTTAATATGAGAGCTCCAGGACTAACTTTCGACAGATTACCGCTATTCGTATGATCAGTTTTAATCACAGCTTTCCTATTACTATTATCATTACCAGTATTAGCAGGAGCTATTACTATGTTACTAACTGATAGAAATTTTAATACTACATTTTTTGATCCTGCAGGGGGAGGTGATCCAGTATTATATCAACATTTGTTT
PHY1_000365998	species	Sarcotragus spinosulus	0.993610224	Opisthokonta	Metazoa	Porifera	Demospongiae	Dictyoceratida	Irciniidae	Sarcotragus	Sarcotragus spinosulus	'HE591460'	1088795	GCTATCTGGCGGTATGGGGCACTCCGGGCCATCTGTGGATATGGCGATTTTTAGTTTGCATTTGGCGGGCATATCTTCTATCTTTGGGGCGATTAATTTTATTAGTACTATCTTTAATATGCGGGCGTCTGGAATAAGTTGGACTCGAGTGCCTTTGTTTGTATGATCTATTTTAGTTACAGTGTTTTTATTATTATTGTCATTACCAGTATTGGCCGGGGGAATAACGATGCTATTAACCGATCGTAATTTTAATACTTCTTTCTTTGATCCGGTAGGAGGCGGAGACCCCATATTGTTTCAACATTTATTT
PHY1_000367591	species	Rhodymenia holmesii	0.996805112	Archaeplastida	Rhodophyta	Rhodophyta	Florideophyceae	Rhodymeniales	Rhodymeniaceae	Rhodymenia	Rhodymenia holmesii	'DBCOI_000000070'	515840	TCTAAGCTCAATACAAAGTCATTCTGGTGCTGCTGTTGATCTTGCTATATTTAGTCTTCATATTTCAGGCGCCTCATCAATATTGGGAGCAATCAATTTTATCTCAACTATTATTAATATGCGTAACTCAGGGCAAAGTATGTATAGAATGCCCTTATTTGTCTGATCTATTTTTGTTACAGCATTCTTACTTTTATTAGCAGTTCCTGTATTAGCTGGAGCAATTACAATGCTCTTAACTGATCGTAATTTTAATACTGCTTTTTTTGATCCTGCAGGCGGAGGAGATCCAGTATTGTATCAACATTTATTT
PHY1_000372563	species	Amphibalanus variegatus	0.993610224	Opisthokonta	Metazoa	Arthropoda	Maxillopoda	Sessilia	Balanidae	Amphibalanus	Amphibalanus variegatus	'DBCOI_000000137'	1232804	TCTTTCTAGAAATATCGCTCACTCAGGTGCTTCAGTTGATTTATCTATTTTCTCTTTACATTTAGCTGGAGCTTCCTCAATTTTAGGAGCCATTAATTTTATATCAACGGTTATTAATATACGAGCTGAAACTCTTACATTCGATCGACTCCCTCTTTTCGTGTGAAGCGTATTTATTACAGTTATTCTTTTACTCCTTTCATTACCTGTGTTGGCCGGAGCAATTACAATATTACTAACAGATCGAAATTTAAATACCTCATTTTTTGACCCTACAGGTGGAGGAGATCCAATTCTTTACCAACATTTATTC
PHY1_000371806	species	Lithophyllum sp. 2CPVP	0.993610224	Archaeplastida	Rhodophyta	Rhodophyta	Florideophyceae	Corallinales	Corallinaceae	Lithophyllum	Lithophyllum sp. 2CPVP	'MAERL213-13'	1347093	TTTAAGTTCTATCCAAAGCCATTCGGGGACAGCAGTAGACCTAGCTATTTTTAGTTTACATTTATCTGGAGCATCGTCAATTCTAGGAGCAGTTAATTTTATTTCAACTATTTTAAATATGCGCAATCCAGGCCAAAGTATGTATAGAATGCCCTTATTTGTTTGATCAATTTTTGTTACAGCAATTTTATTACTTTTAGCGGTTCCTGTGTTAGCAGGTGCCATAACAATGTTATTAACTGACAGAAATTTCAATACTTCATTTTTTGATCCCGCGGGTGGGGGAGATCCTATTTTGTATCAACATTTATTT
PHY1_000371997	species	Phascolosoma granulatum	0.980830671	Opisthokonta	Metazoa	Annelida	Sipuncula	Phascolosomatiformes	Phascolosomatidae	Phascolosoma	Phascolosoma granulatum	'DBCOI_000000098'	41797	TCTATCCGGAGCCCTCGCACATGCAGGCCCATCCGTCGATCTGGCCATCTTCTCTCTTCACTTAGCAGGAGTAAGATCTATCTTAGGTGCATTAAACTTTATTTCTACAGTAGCTAATATACGCCCAAGAATACTTTCCTGAGAACGCATTCCATTATTTGTATGAGCAGCTTTTATTACAGTAGTTCTTTTATTACTTGCACTACCCGTTCTAGCAGGTGCTATCACAATACTTCTAACAGATCGAAATTTAAACACAGCTTTCTTTGATCCTGGAGGTGGAGGAGATCCTATTCTATTTAGTCATCTCTTC
PHY1_000370343	species	Calcinus tubularis	0.993610224	Opisthokonta	Metazoa	Arthropoda	Malacostraca	Decapoda	Diogenidae	Calcinus	Calcinus tubularis	'JSDAZ067-08'	656162	TTTATCCGCGGCCATCGCACATGCAGGAGCATCTGTAGACTTAGGGATTTTTTCTCTTCATTTAGCAGGGGTATCTTCTATTTTAGGTGCTATTAATTTTATGACAACTGTAATTAACATGCGTCCTCAGGGAATAAGGATAGACCGTATGCCTTTATTTGTATGTTCTGTGTTTATTACTGCTATTTTGTTATTGTTATCTTTGCCTGTGCTGGCAGGTGCAATTACCATGCTGTTAACAGACCGTAATTTAAATACTTCTTTCTTCGACCCTGCAGGGGGAGGAGATCCGGTATTATATCAGCACTTGTTC
PHY1_000370561	species	Clytia hemisphaerica	0.990415335	Opisthokonta	Metazoa	Cnidaria	Hydrozoa	Leptothecata	Campanulariidae	Clytia	Clytia hemisphaerica	'DBCOI_000000166'	252671	TTTATCAGGGCCTCAAACACATTCAGGAGGATCAGTAGATATGGCAATTTTTAGTTTACATTGTGCAGGTGCTTCATCTATTATGGGTGCCATAAATTTTATTACAACAATATTTAATATGAGAGCCCCTGGCTTAACTTTAGATAAATTACCATTGTTTGTTTGGTCAGTCTTAATTACTGCCTTTTTATTACTTTTATCTTTACCTGTATTAGCTGGAGCTATTACGATGTTACTTACAGATAGAAATTTTAATACAACATTCTTTGATCCAGCAGGTGGAGGTGATCCAGTATTGTACCAACATTTATTT
PHY1_000371248	species	Sarcotragus spinosulus	0.990415335	Opisthokonta	Metazoa	Porifera	Demospongiae	Dictyoceratida	Irciniidae	Sarcotragus	Sarcotragus spinosulus	'HE591460'	1088795	GCTATCTGGCGGTATGGGGCACTCCGGGCCATCTGTGGATATGGCGATTTTTAGTTTGCATTTGGCGGGCATATCTTCTATCTTGGGGGCGATTAATTTTATTAGTACTATTTTTAATATGCGGGCGTCTGGAATAAGTTGAACTCGAGTGCCTTTGTTTGTATGATCTATTTTAGTTACAGTGTTTTTATTATTATTGTCATTACCAGTATTGGCCGGGGGAATAACGATGCTATTAACCGATCGTAATTTTAATACTTCTTTCTTTGATCCGGTGGGAGGGGGAGACCCCATATTGTTTCAACATTTATTT
PHY1_000371126	species	Campanularia hincksii	0.990415335	Opisthokonta	Metazoa	Cnidaria	Hydrozoa	Leptothecata	Campanulariidae	Campanularia	Campanularia hincksii	'DBCOI_000000164'	314507	ATTATCGGGTCCTCAAACTCACTCAGGTGGATCAGTAGATTTAGCTATATTCAGTTTACATTGTGCAGGTGCTTCATCCATTATGGGAGCTATAAATTTTATTACTACTATTTTTAATATGAGAGCTCCAGGACTAACTTTCGACAGATTACCGCTATTCGTATGATCAGTTTTAATCACAGCTTTCTTATTACTATTATCATTACCAGTGTTAGCAGGAGCTATTACTATGTTACTAACTGATAGAAATTTTAATACTACATTTTTTGATCCTGCAGGAGGAGGTGATCCAGTATTATATCAACATTTGTTT
PHY1_000392042	species	Ceramium ciliatum	0.993610224	Archaeplastida	Rhodophyta	Rhodophyta	Florideophyceae	Ceramiales	Ceramiaceae	Ceramium	Ceramium ciliatum	'ABMMC14860-11'	228187	TTTAAGCTCAATCCAAAGTCATTCTGGCGCGGCTGTAGACTTAGCAATTTTTAGCTTACATATTTCTGGCGCGTCATCAATTTTAGGTGCTGTTAATTTTATCTCAACAATTATAAATATGCGTAATCCTGGGCAAAATATGTACCGAATCCCGCTTTTTGTTTGGTCAATTTTTGTAACAGCAGTTTTACTTCTTTTAGCGGTACCAGTTTTAGCTGGGGCAATTACAATGTTACTAACAGATAGAAATTTTAACACTTCTTTTTTTGACCCATCTGGTGGTGGTGATCCAATTTTATACCAACATCTATTC
PHY1_000390017	species	Clytia hemisphaerica	0.993610224	Opisthokonta	Metazoa	Cnidaria	Hydrozoa	Leptothecata	Campanulariidae	Clytia	Clytia hemisphaerica	'DBCOI_000000166'	252671	TTTATCAGGACCTCAAACACATTCAGGAGGATCAGTAGATATGGCAATTTTTAGTTTACATTGTGCAGGTGCTTCATCTATTATGGGTGCCATAAATTTTATTACAACAATATTTAATATGAGAGCCCCTGGCTTAACTTTAGATAAATTACCATTATTTGTTTGGTCAGTCTTAATTACTGCCTTTTTATTACTTTTATCTTTACCTGTATTAGCTGGAGCTATTACGATGTTACTTACAGATAGAAATTTTAATACAACATTCTTTGATCCAGCAGGTGGAGGTGATCCAGTATTGTACCAACATTTATTG
PHY1_000389440	species	Sarcotragus spinosulus	0.993610224	Opisthokonta	Metazoa	Porifera	Demospongiae	Dictyoceratida	Irciniidae	Sarcotragus	Sarcotragus spinosulus	'HE591460'	1088795	GCTATCTGGTGGTATGGGGCACTCCGGGCCATCTGTGGATATGGCGATTTTTAGTTTGCATTTGGCGGGCATATCTTCTATCTTGGGGGCGATTAATTTTATTAGTACTATCTTTAATATGCGGGCGTCTGGAATAAGTTGAACTCGAGTGCCTTTGTTTGTATGATCTATTTTAGTTACAGTGTTTTTATTATTATTGTCATTACCAGTATTGGCCGGGGGGATAACGATGCTATTAACCGATCGTAATTTTAATACTTCTTTCTTTGATCCGGTAGGAGGCGGAGACCCCATATTGTTTCAACATTTATTT
PHY1_000391203	species	Cutleria multifida	0.996805112	Chromalveolata	Stramenopiles	Ochrophyta	Phaeophyceae	Cutleriales	Cutleriaceae	Cutleria	Cutleria multifida	'PHAOZ004-10'	74475	TCTTAGTGGTATACAAGCTCACTCAGGCCCTTCGGTGGATTTAGCTATTTTTAGTCTTCACCTTTCCGGCGCGGCCTCTATATTAGGAGCCATCAATTTCATTACGACAATTTTTAATATGCGTGCACCTGGTATGAGTATGCACCGTTTGCCTCTTTTTGTTTGGTCTGTTTTAATTACAGCGTTTTTGCTTCTTCTTTCTCTTCCAGTATTAGCCGGGGGTATTACTATGCTGCTAACTGATCGTAATTTTAATACTACATTTTTTGATCCCGCAGGTGGAGGCGATCCGGTCCTTTACCAGCATTTGTTT
PHY1_000395027	species	AO584	0.993610224	Archaeplastida	Rhodophyta	Rhodophyta	Florideophyceae	Corallinales	Corallinaceae	Jania	AO584	'BERMR281-10'	10000069	TTTAAGTTCTATTCAAAGTCATTCTGGAGGTGCTGTAGATTTAGCTATTTTTAGTTTGCATATAGCAGGAGCTTCTTCAATTTTAGGAGCTGTAAATTTTATATCAACAATTTTAAATATGCGTAATCCAGGGCAAAGTATGTATAGAATTCCTTTGTTTGTTTGATCAATTTTAATTACAGCTTTTTTATTACTTTTAGCAGTACCCGTTTTAGCAGGAGCTATTACAATGTTGTTAACTGATAGAAACTTTAATACATCTTTTTTTGATCCTGCAGGAGGAGGAGATCCTATTTTGTATCAGCATTTATTT
PHY1_000395898	species	Pione velans	0.980830671	Opisthokonta	Metazoa	Porifera	Demospongiae	Clionaida	Clionaidae	Pione	Pione velans	'AY561981'	283505	TTTGGCAAGTATACAGGCGCATTCAGGTGGGTCAGTAGATATGGCAATATTTAGTTTGCATTTGGCTGGGATTTCTTCTATATTGGGTGCAATGAATTTTATTACTACAATATTTAATATGAGGGCTCCAGGTATAACAATGGATAGAATGCCGTTATTTGTGTGATCTATTTTAATAACTGCTTTTTTATTATTACTATCTTTGCCTGTGTTAGCAGGTGCTATTACAATGCTTCTTACAGATAGAAATTTTAATACTGCGTTTTTTGATCCTGCAGGTGGAGGTGACCCAATTTTATATCAACACTTATTT
PHY1_000396135	species	Calcinus tubularis	0.990415335	Opisthokonta	Metazoa	Arthropoda	Malacostraca	Decapoda	Diogenidae	Calcinus	Calcinus tubularis	'JSDAZ066-08'	656162	TTTATCTGCGGCCATCGCACACGCAGGAGCATCTGTAGACTTAGGGATTTTTTCTCTTCATTTAGCAGGGGTATCCTCTATTTTAGGAGCTATTAATTTTATGACAACTGTGATTAACATGCGTCCTCAGGGAATAAGGATAGACCGTATGCCTTTATTTGTATGATCTGTGTTTATTACTGCTATTTTGTTATTGTTATCTTTGCCTGTACTGGCAGGTGCAATTACCATGCTGTTAACGGACCGTAATTTAAATACTTCTTTCTTCGACCCTGCAGGGGGAGGAGATCCGGTATTATATCAGCACTTGTTC
PHY1_000394797	species	Irvinea ardreana	0.996805112	Archaeplastida	Rhodophyta	Rhodophyta	Florideophyceae	Rhodymeniales	Rhodymeniaceae	Irvinea	Irvinea ardreana	'DBCOI_000000069'	81611	GCTTAGTTCTATACAAAGCCACTCTGGCGGAGCAGTTGATTTGGCTATATTTAGTCTTCATGTTTCCGGAGCTTCCTCTATATTAGGAGCCATTAATTTTATTTCAACAATTATTAATATGCGCAATTCTGGTCAAAGCATGTATAGAATGCCTCTATTTGTGTGATCGATATTTGTAACTGCGTTTTTACTTTTGTTAGCTGTTCCTGTATTAGCAGGAGCAATTACAATGCTTTTAACTGATCGAAATTTTAATACATCTTTTTTTGATCCAGCGGGTGGAGGAGATCCTATACTGTATCAACATTTATTT
PHY1_000383094	species	Adna anglica	0.993610224	Opisthokonta	Metazoa	Arthropoda	Maxillopoda	Sessilia	Pyrgomatidae	Adna	Adna anglica	'FJ713101'	1487353	TCTTTCTAGAAATATTGCTCATTCAGGAGCTTCAGTAGATCTTTCAATTTTTTCTCTACATTTAGCTGGGGCGTCATCTATTCTTGGAGCTATTAATTTTATATCCACAGTAATTAATATACGAGCAGAAACTTTAACATTCGATCGAATTCCATTGTTTGTTTGAAGTGTATTTATTACAGTAATTCTTCTTTTATTATCTTTACCAGTTTTAGCCGGAGCTATTACTATATTATTAACAGATCGAAATTTGAATACTTCCTTCTTCGATCCGACAGGTGGAGGAGATCCAATTTTATACCAACATTTATTC
PHY1_000387516	species	Proceraea picta	0.987220447	Opisthokonta	Metazoa	Annelida	Polychaeta	Phyllodocida	Syllidae	Proceraea	Proceraea picta	'GBMIN834-12'	199209	CTTAGCAGCTAATATCGCCCACAGAGGGCCTCCGGTTGACTTAGCAATTTTCTCCCTCCACCTAGCTGGAGTTTCATCTATCTTGGGCGCTGTAAACTTTATCACCACAGTAATCAACATACGCTCAAAACTTATACAATTAGAACGCGTTCCCCTATTTGTATGATCAGTTAAAATCACAGCCATCCTCTTGCTTCTATCTCTCCCTGTCTTAGCGGGAGCTATTACAATATTACTTACAGACCGAAACCTAAACACAGCATTCTTTGACCCAGCTGGGGGGGGTGACCCCATTCTCTACCAACACCTCTTC
PHY1_000385727	species	Pilumnus villosissimus	0.993610224	Opisthokonta	Metazoa	Arthropoda	Malacostraca	Decapoda	Pilumnidae	Pilumnus	Pilumnus villosissimus	'DBCOI_000000122'	764038	TTTAGCTGCAGCTATTGCTCATGCAGGTGCTTCAGTAGATATAGGAATCTTCTCTCTTCACTTAGCAGGGGTCTCTTCCATCTTAGGAGCAGTTAACTTTATAACTACCGTAATTAACATACGATCTTTTGGTATATCAATGGATCAAATACCGCTTTTTGTATGAGCTGTATTTATTACAGCTATTCTACTTCTTTTATCTTTACCAGTATTAGCGGGAGCTATTACTATGCTTCTTACAGACCGTAATTTAAATACCTCTTTCTTTGATCCTGCCGGAGGAGGTGACCCTGTACTTTATCAGCATTTATTC
PHY1_000144796	species	Peyssonnelia sp.1 LLG	0.993610224	Archaeplastida	Rhodophyta	Rhodophyta	Florideophyceae	Gigartinales	Peyssonneliaceae	Peyssonnelia	Peyssonnelia sp.1 LLG	'REDEU731-11'	10000046	ATTAAGTTCAATACAAAGTCATTCGGGAGGTGCTATTGACTTGGCTATTTTTAGCTTACATTTAGCAGGGGCTTCTTCAATTTTAGGAGCAGTAAATTTTATTTCTACTATTTTAAATATGCGCAGTCCAGGGCAAAGTATGTATAGGATCCCATTATTTGTTTGATCTATCATTGTAACAGCATTTTTGCTTTTATTAGCTGTGCCAGTTTTAGCAGGAGCAATTACAATGCTTTTGACAGATCGAAATTTTAATACATCATTTTTTGATCCAGCTGGAGGAGGGGATCCGATATTATACCAACATTTATTT
PHY1_000142769	species	Sargassum henslowianum	0.990415335	Chromalveolata	Stramenopiles	Ochrophyta	Phaeophyceae	Fucales	Sargassaceae	Sargassum	Sargassum henslowianum	'JQ807788'	703908	ATTAAGTGGTATCCAGGCGCATTCGGGGCCATCAGTTGATCTAGCTATCTTCAGTTTACATTTATCCGGTGCTGCTTCTATTTTGGGTGCCATTAATTTCATAACAACCATTTTTAATATGCGTGCTCCGGGTATGGGTATGCACCGTTTACCTTTATTTGTTTGGTCTGTTTTAATAACAGCATTTTTACTTTTATTATCTCTTCCAGTTTTGGCTGGAGGCATTACTATGCTTTTAACGGACCGTAATTTTAATACTACATTTTTTGATCCGGCAGGTGGTGGCGACCCAGTGCTTTACCAGCATTTGTTT
PHY1_000138479	species	Sarcotragus spinosulus	0.993610224	Opisthokonta	Metazoa	Porifera	Demospongiae	Dictyoceratida	Irciniidae	Sarcotragus	Sarcotragus spinosulus	'HE591460'	1088795	GCTATCTGGCGGTATGGGGCACTCCGGGCCATCTGTGGATATGGCGATTTTTAGTTTGCATTTGGCGGGCATATCTTCTATCTTGGGGGCGATTAATTTTATTAGTACTATCTTTAATATGCGGGCGTCTGGAATAAGTTGAACTCGAGTGCCTTTGTTTGTATGATCTATTTTAGTTACAGTATTTTTATTATTATTGTCATTACCAGTATTAGCCGGGGGAATAACGATGCTATTAACCGATCGTAATTTTAATACTTCTTTCTTTGATCCGGTAGGAGGCGGAGACCCCATATTGTTTCAACATTTATTT
PHY1_000139193	species	Bathycoccus prasinos	0.993610224	Archaeplastida	Viridiplantae	Chlorophyta	Mamiellophyceae	Mamiellales	Bathycoccaceae	Bathycoccus	Bathycoccus prasinos	'FO082258'	41875	TCTAAGTCATATTACGAGCCACTCTGGTGGTGCAGTTGATTTAGCTATTTTCAGTTTACATTTATCTGGAGCGAGCAGTATTTTAGGGGCGATTAACTTTATTACCACTATCTTTAACATGCGTGGGCCTGGTCTGGGCTTCCATCGCTTACCTTTATTTGTGTGGTCTGTGCTGATTACGGCCTTCTTACTTCTTCTCTCCTTACCGGTTTTAGCGGGAGCGATTACGATGCTGTTAACGGATCGTAACTTCAATACCTCGTTCTTTGATCCGGCGGGCGGAGGTGACCCTATTTTGTTCCAGCACCTTTTT
PHY1_000146589	species	Cutleria multifida	0.996805112	Chromalveolata	Stramenopiles	Ochrophyta	Phaeophyceae	Cutleriales	Cutleriaceae	Cutleria	Cutleria multifida	'PHAOZ004-10'	74475	TCTTAGTGGTATACAAGCTCACTCAGGCCCTTCGGTGGATTTAGCTATTTTTAGTCTTCACCTTTCCGGCGCGGCCTCTATATTAGGAGCCATCAATTTCATTACGACAATTTTTAATATGCGTGCACCTGGTATGAGCATGCACCGCTTGCCTCTTTTTGTTTGGTCTGTTTTAATTACAGCGTTTTTGCTTCTTCTTTCTCTTCCAGTATTAGCCGGGGGTATTACTATGCTGCTAACTGATCGTAATTTTAATACTACATTTTTTGATCCCGCAGGTGGAGGCGATCCGGTCCTTTACCAGCATTTGTTT
PHY1_000147679	species	Platynereis dumerilii	0.993610224	Opisthokonta	Metazoa	Annelida	Polychaeta	Phyllodocida	Nereididae	Platynereis	Platynereis dumerilii	'SKAG108-12'	6359	TTTATCCAGTAATATTGCCCATGCTGGCCCCTCAGTAGACCTGGCAATCTTTTCTCTTCACCTAGCAGGGGTGTCCTCTATTATAGGGGCCTTAAATTTTATTACCACAGTTATCAATATACGCTCAAAAGGACTAAAACTAGAACGTGTCCCTTTATTTGTATGATCTGTAGTAATTACAGCGGTTCTTCTACTATTAAGGCTTCCAGTGTTAGCGGGTGCTATCACAATATTATTAACAGACCGAAACCTAAACACTGCGTTCTTTGATCCTGCTGGAGGGGGAGACCCAATCCTATACCAGCACTTGTTT
PHY1_000121551	species	Phascolosoma granulatum	0.987220447	Opisthokonta	Metazoa	Annelida	Sipuncula	Phascolosomatiformes	Phascolosomatidae	Phascolosoma	Phascolosoma granulatum	'DBCOI_000000098'	41797	TCTATCTGGAGCCCTCGCACATGCAGGCCCATCCGTCGATCTGGCCATCTTCTCTCTTCACTTAGCAGGAGTAAGATCTATCTTAGGCGTATTAAACTTTATTTCTACAGTAGCTAATATACGCCCAAGAATACTTTCCTGAGAACGCATTCCATTATTTGTATGAGCAGCTTTTATTACAGTAGTTCTTTTATTACTTGCACTGCCCGTTCTAGCAGGTGCTATCACAATACTTCTAACAGATCGAAATTTAAACACAGCTTTCTTTGATCCTGGAGGTGGAGGAGATCCTATTCTATTTAGTCATCTCTTC
PHY1_000126038	species	Bathycoccus prasinos	0.993610224	Archaeplastida	Viridiplantae	Chlorophyta	Mamiellophyceae	Mamiellales	Bathycoccaceae	Bathycoccus	Bathycoccus prasinos	'FO082258'	41875	TCTAAGTCATATTACGAGCCACTCTGGTGGTGCAGTTGATTTAGCTATTTTCAGTTTACATTTATCTGGAGCGAGCAGTATTTTAGGGGCAATTAACTTTATTACCACTATCTTTAACATGCGTGGACCTGGTCTGGGCTTCCATCGCTTACCTTTATTTGTGTGGTCTGTTCTGATTACGGCCTTCTTACTTCTTCTCTCTTTACCGGTTTTAGCGGGAGCGATTACGATGCTGTTAACGGATCGTAACTTCAATACCTCGTTCTTTGATCCGGCGGGCGGAGGTGACCCTATTTTGTTCCAGCACCTTTTT
PHY1_000119951	species	Sarcotragus spinosulus	0.990415335	Opisthokonta	Metazoa	Porifera	Demospongiae	Dictyoceratida	Irciniidae	Sarcotragus	Sarcotragus spinosulus	'HE591460'	1088795	GCTATCTGGCGGTATGGGGCACTCCGGGCCATCTGTGGATATGGCGATTTTTAGTTTGCATTTGGCGGGCATATCTTCTATCTTGGGGGCGATTAATTTTATTAGTACTATCTTTAATATGCGGGCGTCTGGAATAAGTTGAACTCGAGTGCCTTTGTTTGTATGATCTATTTTAGTTACAGTGTTTTTATTATTATTGTCATTACCAGTATTGGCCGGTGGAATAACGATGCTATTAACCGATCGTAATTTTAATACTTCTTTCTATGATCCAGTAGGAGGCGGAGACCCCATATTGTTTCAACATTTATTT
PHY1_000133228	species	Dictyota pulchella	0.996805112	Chromalveolata	Stramenopiles	Ochrophyta	Phaeophyceae	Dictyotales	Dictyotaceae	Dictyota	Dictyota pulchella	'DBCOI_000000248'	381678	GTTAAGTGGTATACAAGCGCATTCAGGTCCTTCTGTTGATTTGGCTATTTTTAGTCTTCATTTGTCTGGTGCTGCTTCTATCTTAGGTGCTATTAATTTTATTACAACTATATTTAATATGCGTGCACCTGGTATGGGTATGCATCGTTTACCACTTTTTGTATGGTCTGTTCTTATTACAGCTTTTTTGCTCTTGTTATCATTGCCTGTTTTGGCAGGGGGTATTACTATGCTTCTAACAGATCGAAATTTTAATACAACATTTTTTGATCCCGCGGGTGGTGGTGATCCGGTATTGTATCAACATTTATTT
PHY1_000126468	species	Campanularia hincksii	0.977635783	Opisthokonta	Metazoa	Cnidaria	Hydrozoa	Leptothecata	Campanulariidae	Campanularia	Campanularia hincksii	'DBCOI_000000164'	314507	ATTATCGGGTCCTCAAACTCATTCAGGCGGATCAGTAGATTTAGCTATATTCAGTTTACATTGTGCAGGTGCTTCATCCATTATGGGAGCTATAAATTTTATTACTACTATTTTTAATATGAGAGCTCCGGGACTAACTTTCGACAGATTACCACTATTCGTGTGATCAGTCTTAATTACAGCTTTCTTATTACTATTATCATTACCAGTATTAGCAGGAGCTATTACTATGTTACTAACTGATAGAAATTTTAATACCACATTTTTTGATCCTGCAGGAGGAGGTGATCCAGTATTATATCAACATTTATTT
PHY1_000176300	species	Sarcotragus spinosulus	0.993610224	Opisthokonta	Metazoa	Porifera	Demospongiae	Dictyoceratida	Irciniidae	Sarcotragus	Sarcotragus spinosulus	'HE591460'	1088795	GCTATCTGGCGGTATGGGGCACTCCGGGCCATCTGTGGATATGGCGATTTTTAGTTTGCATTTGGCGGGCATATCTTCTATTTTGGGGGCGATTAATTTTATTAGTACTATCTTTAATATGCGGGCGTCTGGAATAAGTTGAACTCGAGTGCCTTTGTTTGTATGATCTATTTTAGTTACAGTGTTTTTATTATTATTGTCATTACCGGTATTGGCCGGGGGAATAACGATGCTATTAACCGATCGTAATTTTAATACTTCTTTCTTTGATCCGGTAGGAGGCGGAGACCCCATATTGTTTCAACATTTATTT
PHY1_000175604	species	Micrura purpurea	0.987261146	Opisthokonta	Metazoa	Nemertea	Anopla	Heteronemertea	Lineidae	Micrura	Micrura purpurea	'GBSP4580-12'	88953	TCTAGCAGGTAATGTGGCCCATGCGGGGGGTTCTGTGGATCTTGCTATTTTCTCTCTTCATTTGGCGGGGGTTTCTTCTATCTTGGGTGCCATTAATTTTATTACTACTGTGGTGAATATGCGATGACGTGGTTTACAATTTGAGCGGTTACCTCTTTTTGTTTGATCTGTTAAAATTACTGCCATTCTTTTGTTGTTGTCTTTGCCTGTTTTGGCCGGGGCTATTACTATGTTGCTGACTGATCGTAATTTTAACACTTCCTTCTTTGATCCTGCTGGGGGAGGGGATCCTATTTTATATCAGCATTTGTTT
PHY1_000177520	species	Paracentrotus lividus	0.996805112	Opisthokonta	Metazoa	Echinodermata	Echinoidea	Echinoida	Echinidae	Paracentrotus	Paracentrotus lividus	'AY630811'	7656	TCTCTCCAGAAAAATTGCCCACGCAGGAGGCTCAGTAGACTTAGCAATTTTCTCACTCCATCTTGCGGGTGCCTCTTCTATCCTAGCCTCAATTAACTTTATAACCACAATTATTAATATGCGAACGCCGGGAATGTCTTTTGACCGACTACCTCTGTTTGTTTGGTCCGTTTTTGTTACAGCATTCCTACTTCTTCTTTCTCTACCAGTACTAGCAGGAGCGATTACTATGCTTCTAACAGACCGTAAAATTAACACAACATTTTTCGACCCAGCAGGAGGAGGAGACCCTATTCTGTTTCAACATTTATTC
PHY1_000183072	species	Spyridia filamentosa	0.980830671	Archaeplastida	Rhodophyta	Rhodophyta	Florideophyceae	Ceramiales	Spyridiaceae	Spyridia	Spyridia filamentosa	'DBCOI_000000024'	196632	GTTAAGTTCAATTCAAAGCCATTCAGGAGCTGCTGTTGATTTAGCAATTTTTAGTTTACATTTGTCGGGTGCATCATCAATTTTAGGAGCAATAAATTTTATATCTACAATTTTGAATATGCGTAATCCTGGACAAAGTATGTACCGAATTCCATTATTTGTCTGATCTATTTTTGTTACTGCTTTTTTATTATTACTAGCAGTACCGGTTTTAGCAGGTGCAATTACTATGTTACTGACCGATAGAAATTTTAATACTTCATTTTTTGATCCCGCAGGTGGGGGTGACCCGATTTTGTACCAACATCTTTTT
PHY1_000180208	species	Paracentrotus lividus	0.993610224	Opisthokonta	Metazoa	Echinodermata	Echinoidea	Echinoida	Echinidae	Paracentrotus	Paracentrotus lividus	'AY630885'	7656	TCTCTCCAGAAAAATTGCCCACGCAGGAGGCTCAGTAGACTTAGCAATTTTCTCACTCCATCTTGCGGGTGCCTCTTCTATCCTAGCCTCAATTAACTTTATAACCACAATTATTAATATGCGAACGCCGGGAATGTCTTTTGACCGACTGCCTTTGTTTGTTTGATCCGTTTTTGTTACAGCATTCCTACTTCTTCTTTCTCTACCAGTACTAGCAGGAGCGATTACTATGCTTCTAACAGACCGTAAAATTAACACAACATTTTTCGACCCAGCAGGAGGAGGAGACCCAATCCTGTTTCAGCATTTATTC
PHY1_000161748	species	Sarcotragus spinosulus	0.993610224	Opisthokonta	Metazoa	Porifera	Demospongiae	Dictyoceratida	Irciniidae	Sarcotragus	Sarcotragus spinosulus	'HE591460'	1088795	GCTATCTGGCGGTATGGGGCACTCCGGGCCATCTGTGGATATGGCGATTTTTAGTTTGCATTTGGCGGGCATATCTTCTATCTTGGGGGCGATTAATTTTATTAGTACTATCTTTAATATGCGGGCGTCTGGAATAAGTTGAACTCGAGTGCCTTTGTTTGTATGATCTATTTTAGTTACAGTGTTTTTATTATTATTGTCATTACCAGTATTGGCCGGGGGAATAACGATGCTATTAACCGATCGTAATTTTAATACTTCTTTCTTTGATCCGGTAGGGGGCGGAGACCCTATATTGTTTCAACATTTATTT
PHY1_000157722	species	Peyssonnelia sp.1 LLG	0.993610224	Archaeplastida	Rhodophyta	Rhodophyta	Florideophyceae	Gigartinales	Peyssonneliaceae	Peyssonnelia	Peyssonnelia sp.1 LLG	'REDEU731-11'	10000046	ATTAAGTTCAATACAAAGTCATTCGGGAGGTGCTATTGACTTGGCTATTTTTAGCTTACATTTAGCAGGGGCTTCTTCAATTTTAGGAGCAGTAAATTTTATTTCTACTATTTTAAATATGCGCAGTCCAGGGCAAAGTATGTATAGGATCCCATTATTTGTTTGATCTATCATTGTAACAGCATTTTTACTTTTATTAGCTGTGCCAGTTTTAGCAGGAGCAATTACAATGCTTTTGACAGATCGAAATTTTAATACATCATTTTTTGATCCTGCGGGAGGAGGGGATCCTATATTATACCAACATTTATTT
PHY1_000156071	species	Cliona viridis	0.990415335	Opisthokonta	Metazoa	Porifera	Demospongiae	Clionaida	Clionaidae	Cliona	Cliona viridis	'DBCOI_000000231'	76786	TTTAGCAAGTATACAGGCGCATTCGGGGGGATCAGTAGATATGGCAATATTTAGTTTGCATTTGGCCGGGATTTCTTCAATATTGGGTGCAATGAATTTTATTACTACAATATTTAATATGAGGGCTCCTGGTATAACAATGTACCGAATGCCGTTATTTGTGTGATCAATTTTAGTAACTGCTTTTTTATTATTATTGTCTTTGCCTGTATTAGCTGGGGCGATAACTATGCTTTTAACAGATAGAAATTTTAGTACTGCATTTTTTGATCCCGCAGGTGGGGGGGACCCAATTTTATATCAACATTTATTC
PHY1_000168270	species	Crambe crambe	0.993610224	Opisthokonta	Metazoa	Porifera	Demospongiae	Poecilosclerida	Esperiopsidae	Crambe	Crambe crambe	'DBCOI_000000239'	3722	GTTATCGGGGATAGAGGCTCATTCTGGGGGGTCTGTAGATTTAGTGATATTTAGTTTACATTTAGCGGGGATATCGTCGATATTAGGAGCAATGAATTTTATAACGACGGTGGTGAATATGAGGGTGAATGTAATGACTTGGGGTAGGTTGCCATTGTTTGTGTGATCTATCTTAGTGACAGCGGTTTTATTGTTATTATCTTTACCGGTATTAGCTGGAGCGATAACGATGTTATTGACGGATAGGAATTTTAATACTTCGTTTTTTGATCCTGCGGGGGGGGGTGATCCGATATTATATCAGCATTTATTC
PHY1_000164943	species	Pilumnus villosissimus	0.984025559	Opisthokonta	Metazoa	Arthropoda	Malacostraca	Decapoda	Pilumnidae	Pilumnus	Pilumnus villosissimus	'DBCOI_000000122'	764038	TTTAGCTGCAGCTATTGCTCATGCAGGTGCTTCAGTAGATATAGGAATCTTCTCTCTTCATTTAGCAGGGGTCTCTTCCATCTTAGGAGCAGTTAACTTTATAACTACTGTAATTAACATGCGATCTTTTGGTATATCAATGGATCAAATACCGCTTTTTGTATGAGCTGTATTCATTACAGCTATTCTACTTCTTTTATCTTTACCAGTATTAGCAGGAGCTATTACTATGCTTCTTACAGACCGTAATTTAAATACCTCTTTCTTTGATCCTGCCGGAGGAGGTGACCCTGTACTTTATCAGCATTTATTC
PHY1_000051981	species	Clytia hemisphaerica	0.993610224	Opisthokonta	Metazoa	Cnidaria	Hydrozoa	Leptothecata	Campanulariidae	Clytia	Clytia hemisphaerica	'DBCOI_000000166'	252671	TTTATCAGGACCTCAAACACATTCAGGAGGATCAGTAGATATGGCAATTTTTAGTTTACATTGTGCAGGTGCTTCATCTATTATGGGTGCCATAAATTTTATTACAACAATATTTAATATGAGAGCCCCTGGCTTAACTTTAGATAAATTACCATTATTTGTTTGGTCAGTCTTAATTACTGCCTTTTTATTACTTTTATCTTTACCTGTATTAGCTGGAGCTATTACGATGTTACTTACAGATAGAAATTTTAATACAACATTCTTTGATCCAGCAGGTGGAGGAGATCCAGTATTGTACCAACATTTATTT
PHY1_000051232	species	Platynereis dumerilii	0.993610224	Opisthokonta	Metazoa	Annelida	Polychaeta	Phyllodocida	Nereididae	Platynereis	Platynereis dumerilii	'SKAG108-12'	6359	TTTATCCAGTAATATTGCTCATGCTGGCCCTTCAGTAGACCTGGCAATCTTTTCTCTTCACCTAGCGGGGGTGTCCTCTATTATAGGGGCCTTAAATTTTATTACCACAGTTATCAATATACGCTCAAAAGGACTAAAACTAGAACGTGTCCCTTTATTTGTATGATCTGTGGTAATTACAGCGGTTCTTCTACTATTAAGGCTTCCAGTGTTAGCGGGTGCTATCACAATATTATTAACAGACCGAAACCTAAACACTGCGTTCTTTGATCCTGCTGGAGGGGGAGACCCAATCCTATACCAGCACTTGTTT
PHY1_000055216	species	Pseudosuberites nudus	0.993610224	Opisthokonta	Metazoa	Porifera	Demospongiae	Suberitida	Suberitidae	Pseudosuberites	Pseudosuberites nudus	'DBCOI_000000241'	1658086	TTTATCAAGTATACAAGCTCACTCAGGGGGATCGGTGGATATGGCAATCTTTAGTCTTCATTTAGCTGGGATATCTTCAATATTGGGAGCTATGAATTTTATTACAACGATTATAAATATGAGAGCACCAGGAATTACAATGGACCGAATGCCTTTATTTGTGTGGTCTGTTTTAGTAACTGCCATTTTGTTATTGTTATCTTTACCGGTATTGGCAGGAGCTATAACAATGCTTTTGACAGATCGAAATTTTAATACTGCGTTCTTTGATCCAGCGGGGGGAGGAGATCCTATTTTATATCAACACCTTTTC
PHY1_000044309	species	Sarcotragus spinosulus	0.993610224	Opisthokonta	Metazoa	Porifera	Demospongiae	Dictyoceratida	Irciniidae	Sarcotragus	Sarcotragus spinosulus	'HE591460'	1088795	GCTATCTGGCGGTATGGGGCACTCCGGGCCATCTGTGGATATGGCGATTTTTAGTTTGCATTTGGCGGGTATATCCTCTATCTTGGGGGCGATTAATTTTATTAGTACTATCTTTAATATGCGGGCGTCTGGAATAAGTTGAACTCGAGTGCCTTTGTTTGTATGATCTATTTTAGTTACAGTGTTTTTATTATTATTGTCATTACCAGTATTGGCCGGGGGAATAACGATGCTATTAACCGATCGTAATTTTAATACTTCTTTCTTTGATCCGGTAGGAGGCGGAGACCCCATATTGTTTCAACATTTATTT
PHY1_000042585	species	Platynereis dumerilii	0.990415335	Opisthokonta	Metazoa	Annelida	Polychaeta	Phyllodocida	Nereididae	Platynereis	Platynereis dumerilii	'SKAG108-12'	6359	TTTATCCAGTAATATTGCTCATGCTGGCCCCTCAGTAGACCTGGCAATCTTTTCTCTTCACCTAGCGGGGGTGTCCTCTATTATAGGGGCCTTAAATTTTATTACCACAGTTATCAATATACGCTCAAAAGGTCTAAAACTAGAACGTGTCCCTTTATTTGTATGATCTGTAGTAATTACAGCGGTTCTTCTACTATTAAGACTTCCAGTGTTAGCGGGTGCTATCACAATATTATTAACAGACCGAAACCTAAACACTGCGTTCTTTGATCCTGCTGGAGGGGGTGACCCAATCCTATACCAGCACTTGTTT
PHY1_000043145	species	Paracentrotus lividus	0.993610224	Opisthokonta	Metazoa	Echinodermata	Echinoidea	Echinoida	Echinidae	Paracentrotus	Paracentrotus lividus	'AY630918'	7656	TCTCTCCAGAAAAATTGCCCACGCAGGAGGCTCAGTAGACTTAGCAATCTTCTCACTCCATCTTGCGGGTGCCTCTTCTATCCTAGCCTCAATTAACTTTATAACCACAATTATTAATATGCGAACGCCGGGAATGTCTTTTGACCGACTACCTTTGTTTGTTTGATCCGTTTTTGTTACAGCATTCCTACTTCTTCTTTCTCTGCCAGTACTAGCAGGAGCGATTACTATGCTTCTAACAGACCGTAAAATTAATACAACATTTTTCGACCCCGCAGGAGGAGGAGACCCAATTCTGTTTCAACATTTATTC
PHY1_000048182	species	Platynereis dumerilii	0.993610224	Opisthokonta	Metazoa	Annelida	Polychaeta	Phyllodocida	Nereididae	Platynereis	Platynereis dumerilii	'SKAG108-12'	6359	TTTATCCAGCAATATTGCTCATGCTGGCCCCTCAGTAGACCTGGCAATCTTTTCTCTTCACCTAGCGGGGGTGTCCTCTATTATAGGGGCCTTAAATTTTATTACCACAGTTATCAATATACGCTCAAAAGGACTAAAACTAGAACGTGTCCCTTTATTTGTATGATCTGTAGTAATTACAGCGGTTCTTCTACTATTAAGGCTTCCAGTGTTAGCGGGTGCTATCACAATATTATTAACAGACCGAAACCTAAACACTGCGTTCTTTGATCCTGCTGGAGGGGGGGACCCAATCCTATACCAGCACTTGTTT
PHY1_000048982	species	Clytia linearis	0.98089172	Opisthokonta	Metazoa	Cnidaria	Hydrozoa	Leptothecata	Campanulariidae	Clytia	Clytia linearis	'GBCI0402-06'	252667	TTTATCAGGACCTCAAACACATTCAGGGGGATCAGTTGATATGGCTATTTTTAGCTTACATTGTGCTGGAGCTTCTTCGATTATGGGAGCCATAAATTTTATTACTACAATATTTAATATGAGAGCCCCTGGATTAACTTTAGATAAATTACCATTGTTTGTATGATCTGTCCTAATAACGGCTTTTCTCTTGTTATTATCGTTACCTGTCTTAGCTGGTGCTATAACCATGCTCTTAACGGATAGAAATTTTAATACTACATTTTTCGACCCTGCAGGGGGAGGTGATCCAGTATTATATCAACATTTGTTC
PHY1_000068797	species	Modiolus barbatus	0.974522293	Opisthokonta	Metazoa	Mollusca	Bivalvia	Mytiloida	Mytilidae	Modiolus	Modiolus barbatus	'CBMB018-10'	989235	TTTGTCGTCCTATGTGGGTCATAGTGGTCCTGCGGTAGACATATCTTTGTTTTCTCTTCATTTGGCTGGTGCCTCCTCTATTGGGGGTTCTATTAACTTTTTAACTAGTATGAAAAATATGCCTGTGAATAGTATACGAGGGGAGCGTATAATGCTGTTTTTGTGGTCGATAGTGGTTACAGCTGTGCTATTGCTAATTTCCTTGCCAGTTCTGGCAGGGGGTATTACTATGCTAATTTTCGATCGGCATTTAAATACCTCCTTTTATGATCCGGCTGGTGGTGGGGATCCTGTGCTGTATCAACACTTGTTC
PHY1_000057553	species	Clytia gracilis	0.993610224	Opisthokonta	Metazoa	Cnidaria	Hydrozoa	Leptothecata	Campanulariidae	Clytia	Clytia gracilis	'DBCOI_000000165'	252669	TTTAGCTGGTCCACAAACTCACTCAGGAGGTTCCGTAGATATGGCTATTTTTAGTTTACATTGTGCGGGAGCATCTTCCATCATGGGTGCTATAAACTTTATTACTACAATTTTTAATATGAGAGCTCCTGGATTAACATTAGATAAATTACCATTATTTGTATGGTCAGTATTAATCACTGCTTTCTTATTACTTTTATCTTTACCAGTTTTAGCAGGTGCCATAACAATGTTGTTAACAGATAGAAATTTTAACACTACATTCTTTGACCCTGCAGGTGGAGGAGATCCTGTATTATACCAACATTTATTT
PHY1_000062538	species	Microdeutopus chelifer	0.974440895	Opisthokonta	Metazoa	Arthropoda	Malacostraca	Amphipoda	Aoridae	Microdeutopus	Microdeutopus chelifer	'FCCOM489-11'	1400853	TTTAAGAGCAGCTTTAGCACATAGAGGGGGCGCAGTAGATTTAGCAATTTTTTCTTTGCATCTAGCAGGGGCTTCTTCTATTTTAGGTGCAATTAATTTTATCTCCACTGTTATCAACATACGAACAACCGGAATGTATATAGACCGGGTTCCTTTGTTTGTCTGGTCTGTTTTTATTACAGCCGTTTTACTTCTTTTATCCCTTCCAGTCTTAGCAGGAGCTATCACGATACTGCTTACCGACCGAAATTTAAATACCTCTTTTTTTGACCCTTTAGGAGGAGGGGATCCTATTTTATACCAGCATTTATTT
PHY1_000017912	species	Mesophyllum expansum	0.987220447	Archaeplastida	Rhodophyta	Rhodophyta	Florideophyceae	Hapalidiales	Hapalidiaceae	Mesophyllum	Mesophyllum expansum	'DBCOI_000000031'	1503747	TTTAAGTTCTATACAAAGCCATTCAGGCGCAGCTGTAGATTTAGCAATTTTTAGCCTACATTTAGCTGGAGCATCATCTATTCTAGGTGCAGTTAATTTTATTTCAACTATATTAAATATGCGTAATCCAGGACAGAATATGTATAGAATGCCCTTATTTGTTTGATCTATACTTGTAACAGCTTTTTTACTTTTATTAGCGGTACCTGTTCTTGCTGGTGCAATTACAATGTTACTAACAGATCGAAATTTTAATACGTCTTTTTTTGATCCAGCGGGAGGAGGAGATCCCATTTTATATCAGCATTTGTTT
PHY1_000002461	species	Protosuberites sp. POR14649	0.980830671	Opisthokonta	Metazoa	Porifera	Demospongiae	Suberitida	Suberitidae	Protosuberites	Protosuberites sp. POR14649	'AY561979'	283545	TTTATCAAGTATACAAGCTCACTCAGGGGGATCGGTTGATATGGCAATTTTTAGTCTTCATTTAGCCGGGATATCTTCAATATTGGGAGCTATGAATTTTATTACAACGATTATAAATATGAGAGCGCCAGGAATTACAATGGACCGAATGCCTTTATTTGTGTGATCTGTTTTAGTAACTGCCGTTTTGTTATTGTTATCTTTACCGGTATTGGCAGGAGCGATAACAATGCTTTTAACAGATCGAAACTTTAATACTGCGTTCTTTGATCCAGCGGGGGGAGGGGATCCTATCTTATATCAACACCTTTTC
PHY1_000003137	species	Campanularia hincksii	0.990415335	Opisthokonta	Metazoa	Cnidaria	Hydrozoa	Leptothecata	Campanulariidae	Campanularia	Campanularia hincksii	'DBCOI_000000164'	314507	ATTATCGGGTCCTCAAACTCATTCAGGTGGATCAGTAGATTTAGCTATATTCAGTTTACATTGCGCAGGTGCTTCATCCATTATGGGAGCTATAAATTTTATTACTACTATTTTTAATATGAGAGCTCCAGGACTAACTTTCGACAGATTACCGCTATTCGTATGATCAGTTTTAATCACAGCTTTCTTATTACTATTATCATTACCAGTGTTAGCAGGAGCTATTACTATGTTACTAACTGATAGAAATTTTAATACTACATTTTTTGATCCTGCAGGAGGAGGTGATCCAGTATTATATCAACATTTGTTT
PHY1_000034045	species	Sargassum henslowianum	0.990415335	Chromalveolata	Stramenopiles	Ochrophyta	Phaeophyceae	Fucales	Sargassaceae	Sargassum	Sargassum henslowianum	'JQ807788'	703908	TTTAAGTGGTATCCAGGCGTATTCGGGGCCATCAGTTGATCTAGCTATCTTCAGTTTACATTTATCCGGTGCTGCTTCTATTTTGGGTGCTATTAATTTCATAACAACCATTTTTAATATGCGTGCTCCGGGTATGGGTATGCACCGTTTACCTTTATTTGTTTGGTCTGTTTTAATAACAGCATTTTTACTTTTATTATCTCTTCCAGTTTTGGCTGGAGGCATTACTATGCTTTTAACGGACCGTAATTTTAATACTACATTTTTTGATCCGGCGGGTGGTGGCGACCCAGTGCTTTACCAGCATTTGTTT
PHY1_000026099	species	Mesophyllum expansum	0.990415335	Archaeplastida	Rhodophyta	Rhodophyta	Florideophyceae	Hapalidiales	Hapalidiaceae	Mesophyllum	Mesophyllum expansum	'DBCOI_000000031'	1503747	GTTAAGTTCAATACAAAGCCATTCAGGCGCAGCTGTAGATTTAGCAATTTTTAGCCTACATTTAGCTGGAGCATCATCTATTCTAGGTGCAGTTAATTTTATTTCAACTATATTAAATATGCGTAATCCAGGACAGAATATGTATAGAATGCCCTTATTTGTTTGATCTATACTTGTAACAGCTTTTTTACTTTTACTAGCGGTACCTGTTCTTGCTGGTGCAATTACAATGTTACTAACAGATCGAAATTTTAATACGTCTTTTTTTGATCCAGCGGGAGGAGGAGATCCCATTTTATATCAACATTTATTT
PHY1_000031597	species	Corallina caespitosa	0.990415335	Archaeplastida	Rhodophyta	Rhodophyta	Florideophyceae	Corallinales	Corallinaceae	Corallina	Corallina caespitosa	'ABMMC14526-10'	1141737	TTTAAGTTCAATACAAAGTCATTCTGGCGCTGCTGTGGATCTAGCAATTTTTAGTTTACATATAGCAGGAGCTTCTTCAATATTAGGCGCTGTTAACTTTATCTCAACAATTTTAAATATGCGTAATCCAGGACAGAGTATGTATAGAATGCCTTTATTTGTATGATCGATTTTAGTTACTGCATTATTACTACTTTTAGCTGTACCTGTTTTAGCAGGAGCTATAACCATGCTTTTAACTGATCGAAATTTTAACACGTCTTTCTTCGATCCTGCAGGTGGTGGAGATCCTATGTTATATCAACATCTCTTT
PHY1_000101989	species	Peyssonnelia sp.BOLD AAT9060	0.993610224	Archaeplastida	Rhodophyta	Rhodophyta	Florideophyceae	Gigartinales	Peyssonneliaceae	Peyssonnelia	Peyssonnelia sp.BOLD AAT9060	'REDEU474-11'	10000092	ATTAAGTTCAATACAAAGCCATTCAGGAGGAGCTATTGATTTAGCTATTTTTAGTTTGCATTTAGCAGGAGCTTCTTCAATTTTAGGTGCAGTAAATTTTATTTCTACTATTTTGAATATGCGTAGTCCAGGACAAAGTATGTATAGAATTCCATTATTTGTTTGGTCTATTCTTGTAACAGCGTTTTTACTTTTATTAGCTGTCCCAGTTTTAGCAGGGGCAATCACAATGCTTTTAACAGATCGAAATTTTAACACATCATTTTTTGATCCTGCTGGTGGAGGAGATCCTATATTATATCAACATTTATTT
PHY1_000112276	species	Chondrosia reniformis	0.996805112	Opisthokonta	Metazoa	Porifera	Demospongiae	Chondrillida	Chondrillidae	Chondrosia	Chondrosia reniformis	'AM076986'	68574	TTTGGCGAGTATTCAGGCACATTCCGGAGGATCTGTGGACATGGTAATTTTTAGCTTGCATTTGGCGGGTATTTCTTCTATATTGGGTGCAATGAACTTTATAACAACAATAATAAACATGAGGGCACCGGGTATGACAATGGATCGTATTCCTTTATTTGTGTGGTCTATTTTAATTACGGCCGTTTTACTCCTTCTATCTTTACCTGTGTTAGCCGGCGCAATAACTATGTTATTAACGGATAGGAATTTTAACACTACTTTTTTTGATCCCGCGGGAGGGGGGGATCCGGTATTATATCAACACTTATTT
PHY1_000113998	species	Pilumnus villosissimus	0.996805112	Opisthokonta	Metazoa	Arthropoda	Malacostraca	Decapoda	Pilumnidae	Pilumnus	Pilumnus villosissimus	'DBCOI_000000122'	764038	TTTAGCCGCAGCTATTGCTCATGCAGGTGCTTCAGTAGATATAGGAATCTTCTCTCTTCATTTAGCAGGGGTCTCTTCCATCTTAGGAGCAGTTAACTTTATAACTACCGTAATTAACATACGATCTTTTGGTATATCAATGGATCAAATACCGCTTTTTGTATGAGCTGTGTTTATTACAGCTATTCTACTTCTTTTATCTTTACCAGTATTAGCGGGAGCTATTACTATGCTTCTTACAGACCGTAATTTAAATACCTCTTTCTTTGATCCTGCCGGAGGAGGTGACCCTGTACTTTATCAGCATTTATTC
PHY1_000105990	species	Corallina caespitosa	0.987220447	Archaeplastida	Rhodophyta	Rhodophyta	Florideophyceae	Corallinales	Corallinaceae	Corallina	Corallina caespitosa	'ABMMC14526-10'	1141737	TTTAAGCTCAATACAAAGCCATTCTGGTGCTGCTGTAGATCTAGCAATTTTTAGTTTACATATAGCAGGAGCTTCTTCAATATTAGGCGCTGTTAACTTTATCTCAACAATTTTAAATATGCGTAATCCAGGACAGAGTATGTATAGAATGCCTTTATTTGTATGATCGATTTTAGTTACTGCATTATTACTACTTTTAGCTGTACCTGTTTTAGCAGGAGCTATAACCATGCTTTTAACTGATCGAAATTTTAACACGTCTTTCTTCGATCCTGCAGGTGGTGGAGATCCTATTTTATATCAACATCTCTTT
PHY1_000109112	species	Mesophyllum expansum	0.990415335	Archaeplastida	Rhodophyta	Rhodophyta	Florideophyceae	Hapalidiales	Hapalidiaceae	Mesophyllum	Mesophyllum expansum	'DBCOI_000000031'	1503747	TTTAAGTTCTATACAAAGCCATTCAGGCGCAGCTGTAGATTTAGCAATTTTTAGCCTACATTTAGCTGGAGCATCATCAATTCTAGGAGCAGTTAATTTTATTTCAACTATATTAAATATGCGTAATCCAGGACAGAATATGTATAGAATGCCCTTATTTGTTTGATCTATACTTGTAACAGCTTTTTTACTTTTACTAGCGGTACCTGTTCTTGCTGGTGCAATTACAATGTTACTAACAGATCGAAATTTTAATACGTCTTTTTTTGATCCAGCGGGAGGAGGAGATCCCATTTTATATCAACATTTATTT
PHY1_000077918	species	Palola cf. siciliensis JZ-2010	0.987261146	Opisthokonta	Metazoa	Annelida	Polychaeta	Eunicida	Eunicidae	Palola	Palola cf. siciliensis JZ-2010	'GQ497554'	759342	TCTCTCTAGGAATATTGCCCATGCTGGCCCTTCTGTAGACCTTGCTATCTTCTCCCTTCATTTAGCAGGAGCTTCTTCAATTCTAGGAGCTATTAACTTTATTACTACTGTTATCAATATACGAATAGAAGGAATACGCCTAGAACGTGTTCCACTCTTCGTCTGAGCAGTAATAATTACTACTGTATTACTCCTTCTTTCTCTTCCAGTTCTAGCAGGAGCCATTACAATACTTCTTACAGATCGAAATCTTAATACAGCCTTCTTTGACCCCTCTGGTGGAGGAGATCCTATTCTATATCAACATCTATTC
PHY1_000089350	species	Sarcotragus spinosulus	0.993610224	Opisthokonta	Metazoa	Porifera	Demospongiae	Dictyoceratida	Irciniidae	Sarcotragus	Sarcotragus spinosulus	'HE591460'	1088795	GCTATCTGGCGGTATGGGGCACTCCGGGCCCTCTGTGGATATGGCGATTTTTAGCTTGCATTTGGCGGGCATATCTTCTATCTTGGGGGCGATTAATTTTATTAGTACTATCTTTAATATGCGGGCGTCTGGAATAAGTTGAACTCGAGTGCCTTTGTTTGTATGATCTATTTTAGTTACAGTGTTTTTATTATTATTGTCATTACCAGTATTGGCCGGGGGAATAACGATGCTATTAACCGATCGTAATTTTAATACTTCTTTCTTTGATCCGGTAGGAGGCGGAGACCCCATATTGTTTCAACATTTATTT
PHY1_000088624	species	Hyattella sinuosa	0.974522293	Opisthokonta	Metazoa	Porifera	Demospongiae	Dictyoceratida	Spongiidae	Hyattella	Hyattella sinuosa	'JX535019'	1313225	GCTATCTGGCGGCATGGGGCATTCCGGGCCATCTGTGGATATGGCTATTTTTAGTTTGCATTTGGCGGGTATATCTTCTATCTTGGGGGCGATTAATTTTATTAGTACTATTTTTAATATGCGGGCGTCTGGAGTCGGTTGAACTCGAATGCCTTTGTTTGTATGATCTATTTTAGTTACAGTATTTTTATTATTATTGTCCTTACCAGTATTGGCCGGGGGAATAACTATGTTATTAACTGATCGTAATTTTAATACTTCTTTCTTTGATCCGGTGGGAGGGGGAGACCCCATATTGTTCCAACACTTATTT
PHY1_000258560	species	Bathycoccus prasinos	0.993610224	Archaeplastida	Viridiplantae	Chlorophyta	Mamiellophyceae	Mamiellales	Bathycoccaceae	Bathycoccus	Bathycoccus prasinos	'FO082258'	41875	TCTAAGTCATATTACGAGCCACTCTGGTGGTGCAGTTGACTTAGCTATTTTCAGTTTACATTTATCTGGAGCGAGCAGTATTTTAGGGGCGATTAACTTTATTACCACTATCTTTAACATGCGTGGGCCTGGTCTGGGCTTCCATCGCTTACCTTTATTTGTGTGGTCTGTTCTGATTACGGCCTTCTTACTTCTTCTCTCTTTACCGGTTTTAGCAGGAGCGATTACGATGCTGTTAACGGATCGTAACTTCAATACCTCGTTCTTTGATCCGGCGGGCGGAGGTGACCCTATTTTGTTCCAGCACCTTTTT
PHY1_000260619	species	AO584	0.993610224	Archaeplastida	Rhodophyta	Rhodophyta	Florideophyceae	Corallinales	Corallinaceae	Jania	AO584	'BERMR281-10'	10000069	TTTAAGCTCTATTCAAAGTCATTCCGGAGGTGCTGTAGATTTAGCTATTTTTAGTTTGCATATAGCAGGAGCTTCTTCAATTTTAGGAGCTGTAAATTTTATATCAACAATTTTAAATATGCGTAATCCAGGGCAAAGTATGTATAGAATTCCTTTGTTTGTTTGATCAATTTTAATTACAGCTTTTTTATTACTTTTAGCAGTACCCGTTTTAGCAGGAGCTATTACAATGTTGTTAACTGATAGAAACTTTAATACATCTTTTTTTGATCCTGCAGGAGGAGGAGATCCTATTTTATATCAACATTTATTT
PHY1_000259413	species	Cliona viridis	0.993610224	Opisthokonta	Metazoa	Porifera	Demospongiae	Clionaida	Clionaidae	Cliona	Cliona viridis	'DBCOI_000000231'	76786	TTTAGCAAGTATACAGGCGCATTCGGGGGGATCAGTAGATATGGCAATATTTAGTTTGCATTTGGCTGGGATTTCTTCAATATTGGGTGCAATGAATTTTATTACTACGATATTTAATATGAGGGCTCCTGGTATAACAATGTATCGAATGCCGTTATTTGTGTGATCAATTTTAGTAACTGCTTTTTTATTATTATTGTCTTTGCCTGTATTAGCTGGGGCGATAACTATGCTTTTAACAGATAGAAATTTTAGTACTGCATTTTTTGATCCCGCAGGTGGAGGGGACCCAATTTTATATCAACATTTATTT
PHY1_000255542	species	Synalpheus gambarelloides	0.993610224	Opisthokonta	Metazoa	Arthropoda	Malacostraca	Decapoda	Alpheidae	Synalpheus	Synalpheus gambarelloides	'DBCOI_000000114'	242073	TTTATCCGCAGGAATTGCCCACGCTGGAGCTTCAGTAGATTTAGGAATCTTTTCACTCCACCTTGCTGGAGTTTCTTCAATCCTAGGAGCAGTTAATTTTATAACAACAGTAATCAATATACGAGCAACAGGAATCACACTAGATCGAATGCCTTTATTTGTTTGATCTGTATTCCTAACAGCTATTCTACTACTTCTAAGACTACCGGTTTTAGCAGGGGCTATTACTATGCTTCTCACAGACCGAAATCTAAACACAGCATTCTTTGACCCGGCTGGAGGGGGAGACCCCATTTTATACCAGCACCTGTTC
PHY1_000264298	species	Clytia linearis	0.98089172	Opisthokonta	Metazoa	Cnidaria	Hydrozoa	Leptothecata	Campanulariidae	Clytia	Clytia linearis	'GBCI0402-06'	252667	TTTATCAGGACCTCAAACACATTCAGGGGGATCAGTTGATATGGCTATTTTTAGCTTACATTGTGCTGGAGCTTCTTCGATTATGGGAGCCATAAATTTTATTACTACAATATTTAATATGAGAGCCCCTGGATTAACTTTGGATAAATTACCATTGTTTGTATGATCTGTCCTAATAACGGCTTTTCTCTTGTTATTATCGTTACCTGTCTTAGCTGGTGCTATAACAATGCTCTTAACGGATAGAAATTTTAATACTACATTTTTCGACCCTGCAGGGGGAGGTGATCCAGTATTATATCAACATTTGTTC
PHY1_000262637	species	Corallina caespitosa	0.990415335	Archaeplastida	Rhodophyta	Rhodophyta	Florideophyceae	Corallinales	Corallinaceae	Corallina	Corallina caespitosa	'ABMMC14526-10'	1141737	TTTAAGTTCAATACAAAGTCATTCTGGCGCTGCTGTGGATCTAGCAATCTTTAGTTTACATATAGCAGGAGCTTCTTCAATATTAGGCGCTGTTAACTTTATCTCAACAATTTTAAATATGCGTAATCCAGGACAGAGTATGTATAGAATGCCTTTATTTGTATGATCGATTTTAGTTACTGCATTATTACTACTTTTAGCTGTACCTGTTTTAGCAGGAGCTATAACCATGCTTTTAACTGATCGAAATTTTAACACGTCTTTCTTCGATCCTGCAGGTGGTGGAGATCCTATTTTATATCAACATCTCTTT
PHY1_000246241	species	Microdeutopus chelifer	0.980830671	Opisthokonta	Metazoa	Arthropoda	Malacostraca	Amphipoda	Aoridae	Microdeutopus	Microdeutopus chelifer	'FCCOM489-11'	1400853	TTTAAGAGCAGCTTTAGCACATAGAGGGGGCGCAGTAGATTTAGCAATTTTTTCTTTGCATCTAGCAGGGGCTTCTTCTATTTTGGGTGCAATTAATTTTATCTCCACTGTTATCAACATACGAACAACCGGAATGTATATAGACCGGGTTCCTTTGTTTGTCTGGTCTGTTTTTATTACAGCCGTTTTACTTCTTTTATCCCTTCCAGTCTTAGCAGGAGCTATTACGATACTGCTTACTGACCGAAATTTAAATACCTCTTTTTTTGACCCTTTAGGAGGAGGGGATCCTATCTTATACCAGCATTTATTT
PHY1_000243454	species	Cliona viridis	0.993610224	Opisthokonta	Metazoa	Porifera	Demospongiae	Clionaida	Clionaidae	Cliona	Cliona viridis	'DBCOI_000000231'	76786	TTTAGCAAGTATACAGGCGCATTCGGGGGGATCAGTAGATATGGCAATTTTTAGTTTGCATTTGGCTGGGATTTCTTCAATATTGGGTGCAATGAATTTTATTACTACAATATTTAATATGAGGGCTCCTGGTATAACAATGTATCGAATGCCGTTATTTGTGTGATCAATTTTAGTAACTGCTTTTTTATTATTATTGTCTTTGCCTGTATTTGCTGGGGCGATAACTATGCTTTTAACAGATAGAAATTTTAGTACTGCATTTTTTGATCCCGCAGGTGGAGGGGACCCAATTTTATATCAACATTTATTC
PHY1_000252461	species	Micrura purpurea	0.99044586	Opisthokonta	Metazoa	Nemertea	Anopla	Heteronemertea	Lineidae	Micrura	Micrura purpurea	'GBSP4580-12'	88953	TTTAGCAGGTAATGTGGCCCATGCGGGGGGTTCTGTGGATCTTGCTATTTTCTCTCTTCATTTGGCGGGGGTTTCTTCTATCTTGGGAGCCATTAACTTTATTACTACTGTGGTGAATATGCGATGACGTGGTTTACAATTTGAGCGGTTACCTCTTTTTGTTTGATCTGTTAAAATTACTGCCATTCTTTTGTTGTTGTCTTTGCCTGTTTTGGCCGGGGCTATTACTATGTTGCTGACTGATCGTAATTTTAACACTTCCTTCTTTGACCCTGCTGGGGGAGGGGATCCTATTTTATATCAGCATTTGTTC
PHY1_000283673	species	Sarcotragus spinosulus	0.993610224	Opisthokonta	Metazoa	Porifera	Demospongiae	Dictyoceratida	Irciniidae	Sarcotragus	Sarcotragus spinosulus	'HE591460'	1088795	GCTATCTGGCGGTATGGGACACTCCGGGCCATCTGTGGATATGGCGATTTTTAGTTTGCATTTGGCGGGCATATCTTCTATCTTGGGGGCGATTAATTTTATTAGTACTATCTTTAATATGCGGGCGTCTGGAATAAGTTGAACTCGAGTGCCTTTGTTTGTATGATCTATTTTAGTTACAGTGTTTTTATTATTATTGTCATTACCAGTATTGGCCGGGGGAATAACGATGCTATTAACCGATCGTAATTTTAATACTTCTTTCTTTGATCCGGTAGGAGGCGGAGACCCCATATTGTTTCATCATTTATTT
PHY1_000278970	species	Marionia blainvillea	0.990415335	Opisthokonta	Metazoa	Mollusca	Gastropoda	Nudibranchia	Tritoniidae	Marionia	Marionia blainvillea	'GBMIN5043-12'	154647	TTTATCAGGTGCGGTGGGACACGGAGGATGTTCTGTAGATCTGGCAATTTTTTCTCTTCATTTAGCTGGGATGTCTTCTTTACTTGGGGCTATTAATTTTATTACTACAATTTTTAATATACGATCTCCTGCAATAACGATAGATCGATTAAGCCTTTTTGTTTGGTCTGTTCTAGTAACTGCCTTCTTGTTGCTTTTATCTCTTCCTGTATTAGCAGGGGCTATTACGATGTTATTAACTGACCGAAATTTTAATACTAGATTTTTTGATCCTGCGGGTGGGGGTGATCCAATTTTATATCAGCATTTATTC
PHY1_000278215	species	Chama gryphoides	0.993630573	Opisthokonta	Metazoa	Mollusca	Bivalvia	Veneroida	Chamidae	Chama	Chama gryphoides	'GBMLB0385-06'	120380	CTTATCAAGTTGGTTGGGGCATGCGAGTTCTTCAGTGGATTTTGCCATTTTTTCTCTACATATAGGAGGGGTATCTTCTATCGCATCTGCCATTAATTTTGCAACGACGGGGGGGTGTATGCGCGGGGAAGGGCTACTTATTTTGCGTCTAAGAATGTTTGTCTGATGCTTAATTATTACTGCTCTCCTTCTGCTTGCTGCTATGCCGATGCTCGGGGCGGGTCTTACGATGCTTTTGACGGATCGGCATTTTAACACTTGTTTCTTTGATCCCGACGGGTTGGGTGATCCTGTGATGTTCATTCATTTATTT
PHY1_000280430	species	Phascolosoma granulatum	0.980830671	Opisthokonta	Metazoa	Annelida	Sipuncula	Phascolosomatiformes	Phascolosomatidae	Phascolosoma	Phascolosoma granulatum	'DBCOI_000000098'	41797	TCTATCTGGAGCCCTCGCACATGCAGGCCCATCCGTCGATCTAGCCATCTTCTCCCTTCACTTAGCAGGAGTAAGATCTATTTTAGGCGCATTAAACTTTATTTCTACAGTAGCTAATATACGCCCAAGAATACTTTCCTGAGAACGCATTCCATTATTTGTATGGGCAGCTTTTATTACAGTAGTTCTTTTATTACTTGCACTGCCCGTTCTAGCAGGTGCTATCACAATACTTCTAACAGATCGAAATTTAAACACAGCCTTCTTTGATCCTGGAGGTGGAGGAGATCCTATTCTATTTAGTCATCTCTTC
PHY1_000285908	species	AO584	0.993610224	Archaeplastida	Rhodophyta	Rhodophyta	Florideophyceae	Corallinales	Corallinaceae	Jania	AO584	'BERMR281-10'	10000069	ATTAAGTGCTATTCAAAGTCATTCTGGAGGTGCTGTAGATTTAGCTATTTTTAGTTTGCATATAGCAGGAGCTTCTTCAATTTTAGGAGCTGTAAATTTTATATCAACAATTTTAAATATGCGTAATCCAGGGCAAAGTATGTATAGAATTCCTTTGTTTGTTTGATCAATTTTAATTACAGCTTTTTTATTACTTTTAGCAGTACCCGTTTTAGCAGGAGCTATTACAATGTTGTTAACTGATAGAAACTTTAATACATCTTTTTTTGATCCTGCAGGAGGAGGAGATCCTATTTTATATCAACATTTATTT
PHY1_000267230	species	Syllis ferrani	0.987220447	Opisthokonta	Metazoa	Annelida	Polychaeta	Phyllodocida	Syllidae	Syllis	Syllis ferrani	'DBCOI_000000092'	418367	CTTATCCAATAGAATAAGCCACAGGGGGCCCCCTGTAGACATAGCAATCTTCTCCCTCCATTTGGCCGGTGCAAGATCAATCTTAGGAGCAGCTAACTTTATCGCAACCCTAATTAACATACGAACAAAAAACCAAAAATCTGATAAAATACCTCTATTCTCATGATCCGTAATCCTCACTGCCCTCCTCTTACTTTTATCTCTTCCTGTGCTGGCGGGGGCCATCACAATACTTTTAACAGACCGTAACTTAAATACCACATTCTTCGACAGGAGGGGGGGAGGAGACCCAATTCTTTACCAACACCTATTT
PHY1_000274801	species	Discosporangium mesarthrocarpum	0.996805112	Chromalveolata	Stramenopiles	Ochrophyta	Phaeophyceae	Sphacelariales	Discosporangiaceae	Discosporangium	Discosporangium mesarthrocarpum	'DBCOI_000000294'	376270	TTTAAGTGGTGTTCAAGCTCATTCAGGTCCTTCGGTAGATTTAGCTATTTTTAGTTTACACCTTTCAGGGGCAGCTTCTATATTGGGTGCCATTAACTTTATTACTACTATCTTTAATATGAGAGCACCTGGTATGTCAATGCATCGTCTTCCACTTTTTGTTTGGTCAGTATTGATTACGGCTTTTCTTCTTCTGTTATCCTTGCCTGTTTTAGCTGGTGGTATTACGATGTTGTTGACGGATCGTAATTTTAATACTTCATTTTTTGATCCTGCTGGTGGTGGTGATCCGGTTTTATATCAACATCTGTTT
PHY1_000275209	species	AV473	0.990415335	Archaeplastida	Rhodophyta	Rhodophyta	Florideophyceae	Gigartinales	Peyssonneliaceae	None	AV473	'REDEU751-11'	10000076	TTTAAGTTCAATTCAAAGCCATTCAGGAGGAGCTGTAGATTTAGCTATTTTTAGTTTGCACTTATCAGGAGCATCATCAATTTTAGGAGCAGTTAATTTTATCTCAACAATTTTAAATATGCGTAGCCCTGGTCAAAGTATGTATAGAATTCCTTTATTTGTTTGATCTATTTTTGTAACTGCTTTTTTATTGCTATTGGCAGTACCAGTTTTGGCTGGGGCAATTACAATGCTTTTAACTGATCGAAATTTTAATACATCTTTTTTTGATCCAGCAGGGGGAGGTGATCCCATATTGTATCAACATTTATTT
PHY1_000273950	species	Phascolosoma granulatum	0.980830671	Opisthokonta	Metazoa	Annelida	Sipuncula	Phascolosomatiformes	Phascolosomatidae	Phascolosoma	Phascolosoma granulatum	'DBCOI_000000098'	41797	TCTATCCGGAGCCCTCGCACATGCAGGCCCATCCGTCGATCTAGCCATCTTCTCTCTTCACTTAGCAGGAGTAAGATCTATCTTAGGCGCATTAAATTTTATTTCTACAGTAGCTAATATACGCCCAAGAATACTTTCCTGAGAACGCATTCCATTATTTGTATGAGCAGCTTTTATTACAGTAGTTCTTTTATTACTTGCACTGCCCGTTCTAGCAGGTGCTATCACAATACTTCTAACAGATCGAAATTTAAACACAGCTTTCTTTGATCCTGGAGGTGGAGGAGATCCTATTCTATTTAGTCATCTCTTC
PHY1_000205764	species	Oithona similis	0.996805112	Opisthokonta	Metazoa	Arthropoda	Maxillopoda	Cyclopoida	Oithonidae	Oithona	Oithona similis	'BNSC296-11'	324873	TCTGAGTTCTTATATTTTTCACGGGGGAGCATCTGTGGACTTTACAATTTTTAGCCTCCACCTAGCCGGAGTCTCTTCTCTCCTGGGGGCAGTAAACTTTATTAGCACGGTTTTAAATTTACGGGCATTAGGTATGTTAATAGATCGCATACCTTTATTCCCATGGGCAGTATTTATTACTGCTATTCTGCTTCTTTTGTCACTTCCCGTTTTAGCAGGAGCTATCACCATACTCTTGACAGATCGAAATTTAAACACGTCTTTTTATGATCCTATAGGCGGGGGTGACCCTGTCCTCTATCAGCACTTGTTT
PHY1_000202623	species	Mesophyllum expansum	0.990415335	Archaeplastida	Rhodophyta	Rhodophyta	Florideophyceae	Hapalidiales	Hapalidiaceae	Mesophyllum	Mesophyllum expansum	'DBCOI_000000031'	1503747	TTTAAGTTCTATACAAAGCCATTCAGGCGCAGCTGTAGATTTAGCAATTTTTAGCCTACATTTAGCTGGAGCATCATCTATTTTAGGTGCTGTTAATTTTATTTCAACTATATTAAATATGCGTAATCCAGGACAGAATATGTATAGAATGCCCTTATTTGTTTGATCTATACTTGTAACAGCTTTTTTACTTTTACTAGCGGTACCTGTTCTTGCTGGTGCAATTACAATGTTACTAACAGATCGAAATTTTAATACGTCTTTTTTTGATCCAGCGGGAGGAGGAGATCCCATTTTATATCAACATTTATTT
PHY1_000201698	species	Rhodophyllis sp.MAR3	0.993610224	Archaeplastida	Rhodophyta	Rhodophyta	Florideophyceae	Gigartinales	Cystocloniaceae	Rhodophyllis	Rhodophyllis sp.MAR3	'DBCOI_000000043'	10000095	ATTAAGTTCTATACAAAGTCATTCAGGTGGAGCTGTAGATTTGGCTATTTTTAGTTTACATTTATCAGGTGCTTCGTCTATTTTGGGAGCAGTTAATTTTATATCCACTATTTTAAATATGCGTAGTCCTGGTCAAAGTATGTATAGAATACCATTATTTGTATGATCTATTTTTGTTACAGCTTTCTTATTATTATTAGCGGTTCCTGTTTTAGCAGGAGCAATTACTATGTTATTAACAGATCGTAACTTTAATACGACATTTTTTGACCCTGCAGGTGGTGGAGACCCTATATTATATCAACATTTATTT
PHY1_000203858	species	Sarcotragus spinosulus	0.993610224	Opisthokonta	Metazoa	Porifera	Demospongiae	Dictyoceratida	Irciniidae	Sarcotragus	Sarcotragus spinosulus	'HE591460'	1088795	GCTATCTGGCGGTATGGGGCACTCCGGGCCATCTGTGGATATGGCGATTTTTAGTTTGCATTTGGCGGGCATATCTTCTATCTTGGGGGCGATTAATTTTATTAGTACTATCTTTAATATGCGGGCGTCTGGAATAAGTTGAACTCGAGTGCCTTTGTTTGTATGATCTATTTTAGTTACAGTGTTTTTATTATTATTGTCATTACCAGTATTGGCCGGGGGAATAACGATGCTATTAACAGACCGTAATTTTAATACTTCTTTCTTTGATCCGGTAGGAGGCGGAGACCCCATATTGTTTCAACATTTATTT
PHY1_000213239	species	Corallina caespitosa	0.987220447	Archaeplastida	Rhodophyta	Rhodophyta	Florideophyceae	Corallinales	Corallinaceae	Corallina	Corallina caespitosa	'ABMMC14526-10'	1141737	CTTAAGTTCAATACAAAGTCATTCTGGTGCTGCTGTAGATCTAGCAATTTTTAGTTTACATATAGCAGGAGCTTCTTCAATATTAGGCGCTGTTAACTTTATCTCAACAATTTTAAATATGCGTAATCCAGGACAGAGTATGTATAGAATGCCTTTATTTGTATGATCGATTTTAGTTACTGCATTATTACTACTTTTAGCTGTACCTGTTTTAGCAGGAGCTATAACCATGCTTTTAACTGATCGAAATTTTAACACGTCTTTCTTCGATCCTGCAGGTGGTGGGGATCCTATTTTATATCAACATCTCTTT
PHY1_000212791	species	Halosydna sp.	0.987220447	Opisthokonta	Metazoa	Annelida	Polychaeta	Phyllodocida	Polynoidae	Halosydna	Halosydna sp.	'DBCOI_000000084'	10000105	TTTAGCCAGAAACATTGCTCATGCAGGTCCTTCTGTGGATTTGGCCATTTTCTCCCTTCACATTGCAGGGGTTTCATCCATTCTAGGAGCTCTGAATTTTATTACAACAGTCATTAACATACGATATAAAGGACTACGTCTGGAACGTGTCCCTTTATTTGTTTGAGCTGCTAAAATTACTGCTATCCTTCTTCTTCTCTCCCTCCCTGTTCTTGCTGGGGCTATTACTATATTACTTACAGACCGAAATTTAAACACAGCATTCTTTGACCCTGCGGGAGGAGGAGACCCTGTTTTATATCAACACTTATTC
PHY1_000215535	species	Calcinus tubularis	0.993610224	Opisthokonta	Metazoa	Arthropoda	Malacostraca	Decapoda	Diogenidae	Calcinus	Calcinus tubularis	'JSDAZ067-08'	656162	TTTATCCGCGGCCATCGCACATGCAGGAGCATCTGTAGACTTAGGGATTTTTTCTCTTCATTTAGCAGGGGTATCTTCTATTTTAGGAGCTATTAACTTTATGACAACTGTAATTAACATGCGTCCTCAGGGAATAAGGATAGACCGTATGCCTTTATTTGTATGATCTGTGTTTATTACTGCTATTTTGTTATTGTTATCTTTGCCTGTGCTAGCAGGTGCAATTACCATGCTGTTAACAGACCGTAATTTAAATACTTCTTTCTTCGACCCTGCAGGGGGAGGAGATCCGGTATTATATCAGCACTTGTTC
PHY1_000215363	species	Synalpheus gambarelloides	0.987220447	Opisthokonta	Metazoa	Arthropoda	Malacostraca	Decapoda	Alpheidae	Synalpheus	Synalpheus gambarelloides	'DBCOI_000000114'	242073	TTTATCCGCAGGAATTGCCCACGCTGGAGCTTCAGTAGATTTAGGAATCTTTTCACTCCACCTTGCTGGAGTTTCTTCAATCCTAGGAGCAGTTAATTTTATAACAACAGTAATCAATATGCGAGCAACAGGAATCACACTAGATCGAATGCCTTTATTTGTTTGATCTGTATTCCTAACAGCTATTCTTCTACTTCTAAGACTACCGGTTTTAGCAGGGGCTATTACTATACTTCTCACAGACCGAAATCTAAACACAGCATTCTTTGACCCGGCTGGAGGGGGAGACCCCATTTTATACCAACACCTTTTC
PHY1_000192272	species	Campanularia hincksii	0.993610224	Opisthokonta	Metazoa	Cnidaria	Hydrozoa	Leptothecata	Campanulariidae	Campanularia	Campanularia hincksii	'DBCOI_000000164'	314507	ATTATCGGGTCCTCAAACTCATTCAGGTGGATCAGTAGATTTAGCTATATTCAGTTTACATTGTGCGGGTGCTTCATCCATTATGGGAGCTATAAATTTTATTACTACTATTTTTAATATGAGAGCTCCAGGACTAACTTTCGACAGATTACCGCTATTCGTATGATCAGTTTTAATCACAGCTTTCTTATTACTATTATCATTACCAGTATTAGCAGGAGCTATTACTATGTTACTAACTGATAGAAATTTTAATACCACATTTTTTGATCCTGCAGGAGGAGGTGATCCAGTATTATATCAACATTTATTT
PHY1_000189238	species	Sarcotragus spinosulus	0.993610224	Opisthokonta	Metazoa	Porifera	Demospongiae	Dictyoceratida	Irciniidae	Sarcotragus	Sarcotragus spinosulus	'HE591460'	1088795	GCTATCTGGCGGTATGGGTCACTCCGGGCCATCTGTGGATATGGCGATTTTTAGTTTGCATTTGGCGGGCATATCTTCTATTTTGGGGGCGATTAATTTTATTAGTACTATCTTTAATATGCGGGCGTCTGGAATAAGTTGAACTCGAGTGCCTTTGTTTGTATGATCTATTTTAGTTACAGTGTTTTTATTATTATTGTCATTACCAGTATTGGCCGGGGGAATAACGATGCTATTAACCGATCGTAATTTTAATACTTCTTTCTTTGATCCGGTAGGAGGCGGAGACCCCATATTGTTTCAACATTTATTT
PHY1_000200068	species	Lithophyllum sp. 2CPVP	0.993610224	Archaeplastida	Rhodophyta	Rhodophyta	Florideophyceae	Corallinales	Corallinaceae	Lithophyllum	Lithophyllum sp. 2CPVP	'MAERL213-13'	1347093	TTTAAGTTCTATTCAAAGCCATTCGGGGGCAGCAGTAGACCTAGCTATTTTTAGTTTACATTTATCTGGAGCATCGTCAATTCTAGGAGCAGTTAATTTTATTTCAACTATTTTAAATATGCGCAATCCAGGCCAAAGTATGTATAGAATGCCCTTATTTGTTTGATCAATTTTTGTTACAGCAATTTTATTACTTTTAGCGGTTCCTGTGTTAGCGGGTGCCATAACAATGTTATTAACTGACAGAAATTTCAATACTTCATTTTTTGATCCCGCGGGTGGGGGAGATCCTATTTTATATCAACATTTATTT
PHY1_000195842	species	Synalpheus gambarelloides	0.990415335	Opisthokonta	Metazoa	Arthropoda	Malacostraca	Decapoda	Alpheidae	Synalpheus	Synalpheus gambarelloides	'DBCOI_000000114'	242073	TTTATCCGCAGGAATTGCCCACGCTGGAGCTTCAGTAGATTTAGGAATCTTTTCACTCCACCTTGCTGGAGTTTCTTCAATCCTAGGAGCAGTTAATTTTATAACAACAGTAATCAATATGCGAGCAACAGGAATCACACTAGATCGAATGCCTTTATTCGTTTGATCTGTATTCCTAACAGCTATTCTACTACTTCTAAGACTACCGGTTTTAGCAGGGGCTATTACTATGCTTCTCACAGACCGAAATCTAAACACAGCATTCTTTGACCCGGCCGGGGGGGGAGACCCCATTTTATACCAGCACCTATTC
PHY1_000194639	species	Isozoanthus sulcatus	0.980830671	Opisthokonta	Metazoa	Cnidaria	Anthozoa	Zoantharia	Parazoanthidae	Isozoanthus	Isozoanthus sulcatus	'GBCI1514-13'	798147	ATTATCGGGTATACAAGCCCACTCAGGAGGTGCTGTCGACATGGCCATCTTTAGCCTTCATCTAGCTGGTGTCTCTTCAATATTAGGTGCGATGAATTTTATTACGACTATATTAAATATGAGGGCGCCAGGGATAACCATGGACCGATTGCCCCTATTTGTGTGGTCCATATTAATTACAGCCTTTTTATTGTTACTAAGTTTACCCGTATTAGCGGGTGGCATTACAATGCTGCTCACGGATAGAAACTTCAATACTACTTTCTTTGACCCGGCAGGGGGTGGGGACCCGATCTTATTCCAACATTTGTTT
PHY1_000194934	species	Sarcotragus spinosulus	0.993610224	Opisthokonta	Metazoa	Porifera	Demospongiae	Dictyoceratida	Irciniidae	Sarcotragus	Sarcotragus spinosulus	'HE591460'	1088795	GCTATCTGGCGGCATGGGGCACTCCGGGCCATCTGTGGATATGGCGATTTTTAGTTTGCATTTGGCGGGCATATCTTCTATCTTGGGGGCGATTAATTTTATTAGTACTATCTTTAATATGCGGGCGTCTGGAATAAGTTGAACTCGAGTGCCTTTGTTTGTATGATCTATTTTAGTTACAGTGTTTTTATTATTATTGTCATTACCAGTATTGGCCGGGGGAATAACGATGCTATTAACCGATCGTAACTTTAATACTTCTTTCTTTGATCCGGTAGGAGGCGGAGACCCCATATTGTTTCAACATTTATTT
PHY1_000235256	species	Sarcotragus spinosulus	0.993610224	Opisthokonta	Metazoa	Porifera	Demospongiae	Dictyoceratida	Irciniidae	Sarcotragus	Sarcotragus spinosulus	'HE591460'	1088795	GCTATCTGGCGGCATGGGGCACTCCGGGCCATCTGTGGATATGGCGATTTTTAGTTTGCATTTGGCGGGCATATCTTCTATCTTGGGGGCGATTAATTTTATTAGTACTATCTTTAATATGCGGGCGTCTGGAATAAGTTGAACTCGAGTGCCTTTGTTTGTATGATCTATTTTAGTTACAGTGTTTTTATTATTATTGTCATTACCAGTATTGGCCGGGGGAATAACGATGCTATTAACCGATCGTAATTTTAATACTTCTTTCTTTGATCCGGTAGGAGGCGGAGACCCCATATTGTTCCAACATTTATTT
PHY1_000229875	species	Platynereis dumerilii	0.987220447	Opisthokonta	Metazoa	Annelida	Polychaeta	Phyllodocida	Nereididae	Platynereis	Platynereis dumerilii	'SKAG108-12'	6359	ATTATCCAGTAATATTGCTCATGCTGGCCCCTCAGTAGACCTGGCAATCTTTTCTCTTCACCTAGCGGGGGTGTCCTCTATTATAGGGGCCTTAAATTTTATTACCACAGTTATCAATATACGCTCAAAAGGACTAAAACTAGAACGTGTCCCTTTATTTGTATGATCTGTAGTAATTACAGCGGTTCTTCTACTATTAAGACTTCCAGTGTTAGCGGGTGCTATCACAATATTATTAACAGACCGAAACCTAAACACTGCGTTCTTTGATCCCGCTGGAGGGGGGGACCCAATCCTATACCAGCACTTGTTT
PHY1_000231978	species	Adna anglica	0.993610224	Opisthokonta	Metazoa	Arthropoda	Maxillopoda	Sessilia	Pyrgomatidae	Adna	Adna anglica	'FJ713101'	1487353	CCTTTCTAGAAATATTGCTCATTCAGGAGCTTCAGTAGATCTTTCAATTTTTTCTCTACATTTAGCTGGGGCGTCATCTATTCTTGGAGCTATTAATTTTATATCCACAGTAATTAATATACGAGCAGAAACTTTAACATTCGATCGAATTCCATTGTTTGTTTGAAGTGTATTTATTACAGTAATTCTTCTTTTATTATCTTTACCAGTTTTAGCCGGAGCTATTACTATATTATTAACAGATCGAAATTTAAATACTTCCTTCTTCGATCCAACAGGTGGAGGAGATCCAATTTTATACCAACACTTATTC
PHY1_000231467	species	AV473	0.980830671	Archaeplastida	Rhodophyta	Rhodophyta	Florideophyceae	Gigartinales	Peyssonneliaceae	Peyssonnelia	AV473	'GRHOD402-10'	10000040	TTTAAGTTCAATACAAAGCCATTCTGGAGGAGCTATAGATCTAGCAATATTTAGTTTACATTTATCAGGAGCTTCTTCAATTTTAGGAGCTGTAAATTTTATTTCAACTATTTTAAATATGCGTAGTCCAGGACAAAGTATGTATCGTATACCTTTATTTGTTTGATCTATTTTTGTAACAGCATTTTTACTTTTATTAGCAGTACCTGTACTAGCAGGAGCTATTACTATGTTATTAACAGATCGTAACTTTAACACTTCTTTCTTTGATCCTGCTGGTGGAGGTGATCCTGTATTATATCAACACTTATTT
PHY1_000240943	species	Corallina caespitosa	0.990415335	Archaeplastida	Rhodophyta	Rhodophyta	Florideophyceae	Corallinales	Corallinaceae	Corallina	Corallina caespitosa	'ABMMC14526-10'	1141737	TTTAAGTTCAATACAAAGTCATTCTGGCGCTGCTGTGGATCTAGCAATTTTTAGTTTACATATAGCAGGAGCTTCTTCAATATTAGGCGCTGTTAACTTTATCTCAACAATTTTAAATATGCGTAATCCAGGACAGAGTATGTATAGAATGCCTTTATTTGTATGATCGATTTTAGTTACTGCATTATTACTACTTTTAGCTGTACCTGTTTTAGCAGGAGCTATAACCATGCTTTTAACTGACCGAAATTTTAACACGTCTTTCTTCGATCCTGCAGGTGGTGGAGATCCTATTTTATATCAACATCTCTTT
PHY1_000238245	species	Cliona viridis	0.993610224	Opisthokonta	Metazoa	Porifera	Demospongiae	Clionaida	Clionaidae	Cliona	Cliona viridis	'DBCOI_000000231'	76786	TTTAGCAAGTATACAGGCGCATTCGGGGGGATCAGTAGATATGGCAATATTTAGTTTGCATTTGGCTGGGATTTCTTCAATATTGGGTGCAATGAATTTTATTACTACAATATTTAATATGAGGGCTCCTGGTATAACAATGTATCGAATGCCGTTATTTGTGTGATCAATTTTAGTAACTGCTTTTTTATTATTATTGTCTTTGCCTGTATTAGCTGGAGCGATAACTATGCTTTTAACAGATAGAAATTTTAGTACTGCATTTTTTGATCCCGCAGGTGGAGGGGACCCAATTTTATATCAACATTTATTT
PHY1_000238021	species	Sargassum henslowianum	0.993610224	Chromalveolata	Stramenopiles	Ochrophyta	Phaeophyceae	Fucales	Sargassaceae	Sargassum	Sargassum henslowianum	'JQ807788'	703908	TTTAAGTGGTATCCAGGCGCATTCGGGGCCATCAGTTGATCTAGCTATCTTCAGTTTACATTTATCCGGTGCTGCTTCTATTTTGGGTGCCATTAATTTCATAACAACCATTTTTAATATGCGTGCTCCGGGTATGGGTATGCACCGTTTACCTTTATTTGTTTGGTCTGTTTTAATAACAGCATTTTTACTTTTATTATCTCTTCCTGTTTTGGCTGGAGGCATTACTATGCTTTTAACGGACCGTAATTTTAATACTACATTTTTTGATCCGGCGGGGGGTGGCGACCCAGTGCTTTACCAGCATTTGTTT
PHY1_000220287	species	Paracentrotus lividus	0.993610224	Opisthokonta	Metazoa	Echinodermata	Echinoidea	Echinoida	Echinidae	Paracentrotus	Paracentrotus lividus	'AY630795'	7656	TCTCTCCAGAAAAATTGCCCACGCAGGAGGCTCAGTAGACTTAGCAATTTTCTCACTCCATCTTGCGGGTGCCTCTTCTATCCTAGCCTCAATTAACTTTATAACCACAATTATTAATATGCGAACGCCGGGAATGTCTTTTGACCGACTACCTTTGTTTGTTTGATCCGTTTTTGTTACAGCATTCCTACTTCTTCTTTCTCTACCAGTACTAGCAGGTGCGATTACTATGCTTCTAACAGACCGTAAAATTAACACAACATTTTTCGACCCAGCAGGAGGAGGAGACCCAATTCTATTTCAACATTTATTC
PHY1_000218753	species	Modiolula phaseolina	0.993610224	Opisthokonta	Metazoa	Mollusca	Bivalvia	Mytiloida	Mytilidae	Modiolula	Modiolula phaseolina	'JF496770'	1088538	TTTGTCGTCCTATGTGGGTCATAGTGGCCCTGCGGTAGACATATCTTTGTTTTCTCTTCATTTGGCTGGTGCTTCTTCTATTGGGGGGTCTATTAACTTTTTAACTAGTATGAAAAACATGCCTGTGAACAGTATACGAGGGGAGCGTATAATGTTGTTTTTGTGGTCTATAGTGGTCACAGCTGTGCTATTGCTGATTTCTTTGCCAGTTCTGGCAGGCGGTATTACCATGTTAATTTTCGATCGGCACTTAAATACTTCTTTTTATGATCCGGCTGGAGGTGGGGATCCTGTGTTGTACCAACACTTGTTC
PHY1_000217856	species	Paracentrotus lividus	0.993610224	Opisthokonta	Metazoa	Echinodermata	Echinoidea	Echinoida	Echinidae	Paracentrotus	Paracentrotus lividus	'AY630918'	7656	TCTCTCCAGAAAAATTGCCCACGCAGGAGGCTCAGTAGACTTAGCAATCTTCTCACTCCATCTTGCGGGTGCCTCTTCTATCCTAGCCTCAATTAACTTTATAACCACAATTATTAATATGCGAACGCCGGGAATGTCTTTTGACCGACTACCTTTGTTTGTTTGATCCGTTTTTGTTACAGCATTCCTACTTCTTCTTTCTCTGCCAGTACTAGCAGGAGCGATTACTATGCTTCTAACAGACCGTAAAATTAATACAACATTTTTCGACCCAGCAGGAGGAGGAGACCCAATTCTGTTTCAACATTTATTT
PHY1_000227316	species	Mesophyllum expansum	0.990415335	Archaeplastida	Rhodophyta	Rhodophyta	Florideophyceae	Hapalidiales	Hapalidiaceae	Mesophyllum	Mesophyllum expansum	'DBCOI_000000031'	1503747	TTTAAGTTCTATACAAAGCCATTCAGGCGCAGCTGTAGATTTAGCAATTTTTAGCCTACATTTAGCTGGAGCATCATCTATTCTAGGTGCAGTTAATTTTATTTCAACTATATTAAATATGCGTAATCCAGGACAGAATATGTATAGAATGCCTTTATTTGTATGATCTATACTTGTAACAGCTTTTTTACTTTTACTAGCGGTACCTGTTCTTGCTGGTGCAATTACAATGTTACTAACAGATCGAAATTTTAATACGTCTTTTTTTGATCCAGCGGGAGGAGGAGATCCCATTTTATATCAACATTTATTT
PHY1_000228792	species	Cliona viridis	0.990415335	Opisthokonta	Metazoa	Porifera	Demospongiae	Clionaida	Clionaidae	Cliona	Cliona viridis	'DBCOI_000000231'	76786	TTTAGCAAGTATACAGGCGCATTCGGGGGGATCAGTAGATATGGCAATATTTAGTTTGCATTTGGCTGGGATTTCTTCAATATTGGGTGCAATGAATTTTATTACTACAATATTTAATATGAGGGCTCCTGGTATAACAATGTATCGAATGCCGTTATTTGTGTGGTCAATTTTAGTAACTGCTTTTTTATTATTATTGTCTTTGCCTGTATTAGCTGGGGCGATAACTATGCTTTTAACAGATAGAAATTTTAGTACTGCATTTTTTGATCCCGCAGGTGGAGGTGACCCAATTTTATATCAACATTTATTT
PHY1_000223443	species	Corallina caespitosa	0.993610224	Archaeplastida	Rhodophyta	Rhodophyta	Florideophyceae	Corallinales	Corallinaceae	Corallina	Corallina caespitosa	'ABMMC14526-10'	1141737	TTTAAGTTCAATACAAAGTCATTCTGGCGCTGCTGTGGATCTAGCAATTTTTAGTTTACATATAGCAGGAGCTTCTTCAATATTAGGCGCTGTTAACTTTATCTCAACAATTTTAAATATGCGTAATCCAGGACAGAGTATGTATAGAATGCCTTTATTTGTATGATCGATTTTAGTTACTGCATTATTACTACTTTTAGCTGTGCCTGTTTTAGCAGGAGCTATAACCATGCTTTTAACTGATCGAAATTTTAACACGTCTTTCTTCGATCCTGCAGGTGGTGGAGATCCTATTTTATATCAACATCTCTTT
PHY1_000223714	species	Marionia blainvillea	0.990415335	Opisthokonta	Metazoa	Mollusca	Gastropoda	Nudibranchia	Tritoniidae	Marionia	Marionia blainvillea	'GBMIN5043-12'	154647	TTTATCAGGTGCGGTGGGACACGGAGGATGTTCTGTAGATCTGGCAATTTTTTCTCTTCATTTAGCTGGGATGTCTTCTTTACTTGGGGCTATTAATTTTATTACTACAATTTTTAATATACGATCTCCTGCAATAACGATAGATCGATTAAGCCTTTTTGTTTGGTCTGTTCTAGTAACTGCTTTCTTGTTGCTTTTATCTCTTCCTGTATTAGCAGGGGCTATTACGATGTTATTAACTGACCGAAATTTTAACACTAGATTTTTTGATCCTGCGGGTGGGGGTGATCCAATTTTATATCAGCATTTATTC
PHY1_000018581	species	Calcinus tubularis	0.996805112	Opisthokonta	Metazoa	Arthropoda	Malacostraca	Decapoda	Diogenidae	Calcinus	Calcinus tubularis	'JSDAZ067-08'	656162	TTTATCCGCGGCCATCGCACATGCAGGAGCATCTGTAGACTTAGGGATTTTTTCTCTTCATTTAGCAGGGGTATCCTCTATTTTAGGAGCTATTAATTTTATGACAACTGTAATTAACATGCGTCCTCAGGGAATAAGGATAGACCGTATGCCTTTATTTGTATGATCTGTGTTTATTACTGCTATTTTGTTATTGTTATCTTTGCCTGTGCTGGCAGGTGCAATTACCATGCTGTTAACAGACCGTAATTTAAATACTTCTTTCTTCGACCCTGCAGGGGGAGGAGATCCGGTATTATATCAGCACTTGTTC
PHY1_000008847	species	Cornularia cornucopiae	0.996805112	Opisthokonta	Metazoa	Cnidaria	Anthozoa	Alcyonacea	Cornulariidae	Cornularia	Cornularia cornucopiae	'DBCOI_000000154'	1267107	ACTGTCAAGCATTCAAGCTCACTCGGGAGGGGCAGTCGATATGGCTATATTCAGTTTACATCTAGCTGGTATATCTTCCATCTTAGGGGCTATTAATTTTATAACCACTATAATTAACATGAGAGTCCCGGGGATGAGTATGCATAGATTACCCTTATTTGTTTGGTCGGTCTTAATTACGGCCATACTATTATTGTTATCTTTGCCAGTATTAGCGGGAGCTATTACAATGCTATTGACAGACAGAAACTTTAATACAACGTTCTTTGATCCGGCAGGAGGTGGGGATCCCATCTTATTTCAACACTTATTC
PHY1_000064601	species	Cornularia cornucopiae	0.996805112	Opisthokonta	Metazoa	Cnidaria	Anthozoa	Alcyonacea	Cornulariidae	Cornularia	Cornularia cornucopiae	'DBCOI_000000154'	1267107	ACTGTCAAGCATTCAAGCTCACTCGGGAGGGGCAGTCGATATGGCTATATTCAGTTTACATCTAGCTGGTATATCTTCCATCTTAGGGGCTATTAATTTTATAACCACTATAATTAACATGAGAGTCCCGGGGATGAGTATGCATAGATTACCCTTATTTGTTTGGTCGGTCTTAATTACGGCCATACTATTATTGTTATCTTTGCCAGTATTAGCGGGGGCTATTACAATGCTATTGACAGACAGAAACTTTAATACAACGTTCTTTGATCCGGCAGGGGGTGGGGATCCCATCTTATTTCAACACTTATTC
PHY1_000026416	species	Calcinus tubularis	0.996805112	Opisthokonta	Metazoa	Arthropoda	Malacostraca	Decapoda	Diogenidae	Calcinus	Calcinus tubularis	'JSDAZ067-08'	656162	TTTATCCGCGGCCATCGCACATGCAGGAGCATCTGTAGACTTAGGGATTTTTTCTCTTCATTTAGCAGGGGTGTCTTCTATTTTAGGAGCTATTAATTTTATGACAACTGTAATTAACATGCGTCCTCAGGGAATAAGGATAGACCGTATGCCTTTATTTGTATGATCTGTGTTTATTACTGCTATTTTGTTATTGTTATCTTTGCCTGTGCTGGCAGGTGCAATTACCATGCTGTTAACAGACCGTAATTTAAATACTTCTTTCTTCGACCCTGCAGGGGGAGGAGATCCGGTATTATATCAGCACTTGTTC
PHY1_000029930	species	Platynereis dumerilii	0.996805112	Opisthokonta	Metazoa	Annelida	Polychaeta	Phyllodocida	Nereididae	Platynereis	Platynereis dumerilii	'SKAG108-12'	6359	TTTATCCAGTAATATTGCTCATGCTGGCCCCTCAGTAGACCTGGCAATCTTTTCTCTTCACCTAGCGGGGGTGTCCTCTATTATAGGAGCCTTAAATTTTATTACCACAGTTATCAATATACGCTCAAAAGGACTAAAACTAGAACGTGTCCCTTTATTTGTATGATCTGTAGTAATTACAGCGGTTCTTCTACTATTAAGGCTTCCAGTGTTAGCGGGTGCTATCACAATATTATTAACAGACCGAAACCTAAACACTGCGTTCTTTGATCCTGCTGGAGGGGGAGACCCAATCCTATACCAGCACTTGTTT
PHY1_000003270	species	Cornularia cornucopiae	0.996805112	Opisthokonta	Metazoa	Cnidaria	Anthozoa	Alcyonacea	Cornulariidae	Cornularia	Cornularia cornucopiae	'DBCOI_000000154'	1267107	ACTGTCAAGCATTCAAGCTCACTCGGGGGGGGCAGTCGATATGGCTATATTCAGTTTACATCTAGCTGGTATATCTTCCATCTTAGGGGCTATTAATTTTATAACCACTATAATTAACATGAGAGTCCCGGGGATGAGTATGCATAGATTACCCTTATTTGTTTGGTCGGTCTTAATTACGGCCATACTATTATTGTTATCTTTGCCAGTATTAGCGGGGGCTATTACAATGCTATTGACAGACAGAAACTTTAATACAACGTTCTTTGATCCGGCAGGAGGTGGGGATCCCATCTTATTTCAACACTTATTC
PHY1_000098728	species	Cornularia cornucopiae	0.996805112	Opisthokonta	Metazoa	Cnidaria	Anthozoa	Alcyonacea	Cornulariidae	Cornularia	Cornularia cornucopiae	'DBCOI_000000154'	1267107	ACTGTCAAGCATTCAAGCTCACTCGGGAGGGGCAGTCGATATGGCTATATTCAGTTTACATCTAGCTGGTATATCTTCCATCTTAGGGGCTATTAATTTTATAACCACTATAATTAACATGAGAGTCCCGGGGATGAGTATGCATAGATTACCCTTATTTGTTTGGTCGGTCTTAATTACGGCCATACTATTATTGTTATCTTTGCCAGTATTAGCGGGGGCTATTACAATGCTATTGACGGACAGAAACTTTAATACAACGTTCTTTGATCCGGCAGGAGGTGGGGATCCCATCTTATTTCAACACTTATTC
PHY1_000029226	species	Calcinus tubularis	0.996805112	Opisthokonta	Metazoa	Arthropoda	Malacostraca	Decapoda	Diogenidae	Calcinus	Calcinus tubularis	'JSDAZ067-08'	656162	TTTATCCGCGGCCATCGCACATGCAGGAGCATCTGTAGACTTAGGGATTTTTTCTCTTCATTTAGCAGGGGTATCTTCTATTTTAGGAGCTATTAATTTTATGACAACTGTAATTAACATGCGTCCTCAGGGAATAAGGATAGACCGTATGCCCTTATTTGTATGATCTGTGTTTATTACTGCTATTTTGTTATTGTTATCTTTGCCTGTGCTGGCAGGTGCAATTACCATGCTGTTAACAGACCGTAATTTAAATACTTCTTTCTTCGACCCTGCAGGGGGAGGAGATCCGGTATTATATCAGCACTTGTTC
PHY1_000010226	species	Calcinus tubularis	0.996805112	Opisthokonta	Metazoa	Arthropoda	Malacostraca	Decapoda	Diogenidae	Calcinus	Calcinus tubularis	'JSDAZ067-08'	656162	TTTATCCGCGGCCATCGCACATGCAGGAGCATCTGTAGACTTAGGGATTTTTTCTCTTCATTTAGCAGGGGTATCTTCTATTTTAGGAGCTATTAATTTTATGACAACTGTAATTAACATGCGTCCTCAGGGGATAAGGATAGACCGTATGCCTTTATTTGTATGATCTGTGTTTATTACTGCTATTTTGTTATTGTTATCTTTGCCTGTGCTGGCAGGTGCAATTACCATGCTGTTAACAGACCGTAATTTAAATACTTCTTTCTTCGACCCTGCAGGGGGAGGAGATCCGGTATTATATCAGCACTTGTTC
PHY1_000015254	species	Calcinus tubularis	0.996805112	Opisthokonta	Metazoa	Arthropoda	Malacostraca	Decapoda	Diogenidae	Calcinus	Calcinus tubularis	'JSDAZ067-08'	656162	TTTATCCGCGGCCATCGCGCATGCAGGAGCATCTGTAGACTTAGGGATTTTTTCTCTTCATTTAGCAGGGGTATCTTCTATTTTAGGAGCTATTAATTTTATGACAACTGTAATTAACATGCGTCCTCAGGGAATAAGGATAGACCGTATGCCTTTATTTGTATGATCTGTGTTTATTACTGCTATTTTGTTATTGTTATCTTTGCCTGTGCTGGCAGGTGCAATTACCATGCTGTTAACAGACCGTAATTTAAATACTTCTTTCTTCGACCCTGCAGGGGGAGGAGATCCGGTATTATATCAGCACTTGTTC
PHY1_000106040	species	Cliona viridis	0.996805112	Opisthokonta	Metazoa	Porifera	Demospongiae	Clionaida	Clionaidae	Cliona	Cliona viridis	'DBCOI_000000231'	76786	TTTAGCAAGTATACAGGCGCATTCGGGGGGATCAGTAGATATGGCAATATTTAGTTTGCATTTGGCTGGGATTTCTTCAATATTGGGTGCAATGAATTTTATTACTACAATATTTAATATGAGGGCTCCTGGTATAACAATGTATCGAATGCCGTTATTTGTGTGATCAATTTTAGTAACTGCTTTTTTATTATTATTGTCTTTGCCTGTATTAGCTGGAGCGATAACTATGCTTTTAACAGATAGAAATTTTAGTACTGCATTTTTTGATCCCGCAGGTGGAGGGGACCCAATTTTATATCAACATTTATTC
PHY1_000040512	species	Platynereis dumerilii	0.996805112	Opisthokonta	Metazoa	Annelida	Polychaeta	Phyllodocida	Nereididae	Platynereis	Platynereis dumerilii	'SKAG108-12'	6359	TTTATCCAGCAATATTGCTCATGCTGGCCCCTCAGTAGACCTGGCAATCTTTTCTCTTCACCTAGCGGGGGTGTCCTCTATTATAGGGGCCTTAAATTTTATTACCACAGTTATCAATATACGCTCAAAAGGACTAAAACTAGAACGTGTCCCTTTATTTGTATGATCTGTAGTAATTACAGCGGTTCTTCTACTATTAAGGCTTCCAGTGTTAGCGGGTGCTATCACAATATTATTAACAGACCGAAACCTAAACACTGCGTTCTTTGATCCTGCTGGAGGGGGAGACCCAATCCTATACCAGCACTTGTTT
PHY1_000004130	species	Sargassum henslowianum	0.993610224	Chromalveolata	Stramenopiles	Ochrophyta	Phaeophyceae	Fucales	Sargassaceae	Sargassum	Sargassum henslowianum	'JQ807788'	703908	TTTAAGTGGTATCCAGGCGCATTCGGGGCCATCAGTTGATCTAGCTATCTTCAGTTTACATTTATCTGGTGCTGCTTCTATTTTGGGTGCCATTAATTTCATAACAACCATTTTTAATATGCGTGCTCCGGGTATGGGTATGCACCGTTTACCTTTATTTGTTTGGTCTGTTTTAATAACAGCATTTTTACTTTTATTATCTCTTCCAGTTTTGGCTGGAGGCATTACTATGCTTTTAACGGACCGTAATTTTAATACTACATTTTTTGATCCGGCGGGTGGTGGCGACCCAGTGCTTTACCAGCATTTGTTT
PHY1_000073454	species	Sargassum henslowianum	0.993610224	Chromalveolata	Stramenopiles	Ochrophyta	Phaeophyceae	Fucales	Sargassaceae	Sargassum	Sargassum henslowianum	'JQ807788'	703908	TTTAAGTGGTATCCAGGCGCATTCGGGGCCATCAGTTGATCTAGCTATCTTCAGTTTACATTTATCCGGTGCTGCTTCTATTTTGGGTGCCATTAATTTCATAACAACCATTTTTAATATGCGTGCTCCGGGTATGGGTATGCACCGTTTACCTTTATTTGTTTGGTCTGTTTTAATAACAGCATTTTTACTTTTATTATCTCTTCCAGTTTTGGCTGGAGGCATTACTATGCTTTTAACGGACCGTAATTTTAATACTACATTTTTTGATCCGGCGGGTGGTGGCGACCCAGTGCTTTACCAGCACTTGTTT
PHY1_000081100	species	Asparagopsis taxiformis	0.996805112	Archaeplastida	Rhodophyta	Rhodophyta	Florideophyceae	Bonnemaisoniales	Bonnemaisoniaceae	Asparagopsis	Asparagopsis taxiformis	'BERMR150-10'	260499	TTTAAGTTCTATACAAAGTCATTCGGGCGCAGCAATAGATTTAGCAATTTTTAGTTTGCATTTATCGGGTGCATCATCTATTTTAGGTGCTATTAATTTTATCTCAACTATTTTCAATATGCGTAGTTCAGGTCAGACTATGTATAGAATTCCGTTGTTTGTATGATCAATTTTAGTAACAGCCTTTTTACTTTTATTAGCAGTTCCTGTTTTAGCGGGAGCGATTACAATGCTTTTAACGGATCGTAATTTTAATACATCCTTCTTTGATCCTGGTGGTGGTGGTGATCCTGTTTTATATCAACATCTTTTT
PHY1_000018935	species	Mesophyllum expansum	0.993610224	Archaeplastida	Rhodophyta	Rhodophyta	Florideophyceae	Hapalidiales	Hapalidiaceae	Mesophyllum	Mesophyllum expansum	'DBCOI_000000031'	1503747	TTTAAGTTCTATACAAAGCCATTCAGGCGCAGCCGTAGATTTAGCAATTTTTAGCCTACATTTAGCTGGAGCATCATCTATTCTAGGTGCAGTTAATTTTATTTCAACTATATTAAATATGCGTAATCCAGGACAGAATATGTATAGAATGCCCTTATTTGTTTGATCTATACTTGTAACAGCTTTTTTACTTTTACTAGCGGTACCTGTTCTTGCTGGTGCAATTACAATGTTACTAACAGATCGAAATTTTAATACGTCTTTTTTTGATCCAGCGGGAGGAGGAGATCCCATTTTATATCAACATTTATTT
PHY1_000028766	species	AO584	0.996805112	Archaeplastida	Rhodophyta	Rhodophyta	Florideophyceae	Corallinales	Corallinaceae	Jania	AO584	'BERMR281-10'	10000069	TTTAAGTTCTATTCAAAGTCATTCTGGAGGTGCTGTAGATTTAGCTATTTTTAGTTTGCATATAGCAGGAGCTTCTTCAATTTTAGGGGCTGTAAATTTTATATCAACAATTTTAAATATGCGTAATCCAGGGCAAAGTATGTATAGAATTCCTTTGTTTGTTTGATCAATTTTAATTACAGCTTTTTTATTACTTTTAGCAGTACCCGTTTTAGCAGGAGCTATTACAATGTTGTTAACTGATAGAAACTTTAATACATCTTTTTTTGATCCTGCAGGAGGAGGAGATCCTATTTTATATCAACATTTATTT
PHY1_000002269	species	Sargassum henslowianum	0.993610224	Chromalveolata	Stramenopiles	Ochrophyta	Phaeophyceae	Fucales	Sargassaceae	Sargassum	Sargassum henslowianum	'JQ807788'	703908	TTTAAGTGGTATCCAGGCGCATTCGGGGCCATCAGTTGATCTAGCTATCTTCAGTTTACATTTATCCGGTGCCGCTTCTATTTTGGGTGCCATTAATTTCATAACAACCATTTTTAATATGCGTGCTCCGGGTATGGGTATGCACCGTTTACCTTTATTTGTTTGGTCTGTTTTAATAACAGCATTTTTACTTTTATTATCTCTTCCAGTTTTGGCTGGAGGCATTACTATGCTTTTAACGGACCGTAATTTTAATACTACATTTTTTGATCCGGCGGGTGGTGGCGACCCAGTGCTTTACCAGCATTTGTTT
PHY1_000049660	species	Mesophyllum expansum	0.990415335	Archaeplastida	Rhodophyta	Rhodophyta	Florideophyceae	Hapalidiales	Hapalidiaceae	Mesophyllum	Mesophyllum expansum	'DBCOI_000000031'	1503747	TTTAAGTTCTATACAAAGCCATTCAGGCGCAGCTGTAGATTTAGCAATTTTTAGCCTACATTTAGCTGGAGCATCATCTATTCTAGGTGCAGTTAATTTTATTTCAACTATATTAAATATGCGTAATCCAGGACAGAATATGTATAGAATGCCCTTATTTGTTTGATCTATACTTGTAACAGCTTTTTTACTTTTATTAGCGGTACCTGTTCTTGCTGGTGCAATTACAATGTTACTAACAGATCGAAATTTTAATACGTCTTTTTTTGATCCAGCAGGAGGAGGAGATCCCATTTTATATCAACATTTATTT
PHY1_000005862	species	Sarcotragus spinosulus	0.993630573	Opisthokonta	Metazoa	Porifera	Demospongiae	Dictyoceratida	Irciniidae	Sarcotragus	Sarcotragus spinosulus	'GBSP8891-13'	1088795	GCTATCTGGCGGTATGGGGCACTCCGGGCCATCTGTGGATATGGCGATTTTTAGTTTGCATTTGGCGGGCATATCTTCTATCTTGGGGGCGATTAATTTTATTAGTACTATCTTTAATATGCGGGCGTCCGGAATAAGTTGAACTCGAGTGCCTTTGTTTGTATGATCTATTTTAGTTACAGTGTTTTTATTATTATTGTCATTACCAGTATTGGCCGGGGGAATAACTATGCTATTAACCGATCGTAATTTTAATACTTCTTTCTTTGATCCGGTAGGAGGCGGAGACCCCATATTGTTTCAACATTTATTT
PHY1_000084697	species	Mesophyllum expansum	0.993610224	Archaeplastida	Rhodophyta	Rhodophyta	Florideophyceae	Hapalidiales	Hapalidiaceae	Mesophyllum	Mesophyllum expansum	'DBCOI_000000031'	1503747	TTTAAGTTCTATACAAAGCCATTCAGGCGCAGCTGTAGATTTAGCAATTTTTAGCCTACATTTAGCTGGAGCATCATCTATTCTAGGTGCAGTTAATTTTATTTCAACTATATTAAATATGCGTAATCCAGGACAGAATATGTATAGAATGCCCTTATTTGTTTGATCTATACTTGTAACAGCTTTTTTACTTTTACTAGCGGTACCTGTTCTTGCTGGTGCAATTACAATGTTACTAACAGATCGAAATTTTAATACGTCTTTTTTTGATCCAGCGGGAGGAGGAGATCCCATTTTATATCAACATTTGTTT
PHY1_000038170	species	Lithophaga lithophaga	0.99044586	Opisthokonta	Metazoa	Mollusca	Bivalvia	Mytiloida	Mytilidae	Lithophaga	Lithophaga lithophaga	'GBMLB0373-06'	112135	TTTGTCGTCTAATGCGGGTCATAGAAGACCCGCTGTTGATTTGGTGATTTTTTCTATCCATTTATCGGGGGTCTCGTCTATTTTGGCGTCTATCAATTTTTTAGTAACGGTAAAAAATTGTCCTGTAAAGGCGCTTAAAGGGGAGCGTATGGTCCCTTTTGTGTGGGGGGTGACTGTGACTACAGCTCTTCTATTGCTGGCAATGCCGGTGTTAGCGGGTGCAGTTACAATGTTATTAATGGATCGAAACTTTAATACGACTTTTTATGATTCGCGTGGAGGGGGGGATCCGGTGCTTTTTATGCATCTTTTC
PHY1_000045623	species	Bathycoccus prasinos	0.996805112	Archaeplastida	Viridiplantae	Chlorophyta	Mamiellophyceae	Mamiellales	Bathycoccaceae	Bathycoccus	Bathycoccus prasinos	'FO082258'	41875	TCTAAGTCATATTACGAGCCACTCTGGTGGTGCAGTTGATTTAGCTATTTTCAGTTTACATTTATCTGGAGCGAGCAGTATTTTAGGGGCGATTAACTTTATTACCACTATCTTTAACATGCGTGGGCCTGGTCTGGGCTTCCATCGCTTACCTTTATTTGTGTGGTCTGTTCTGATTACGGCCTTCTTACTTCTTCTCTCTTTACCGGTTTTAGCGGGAGCGATTACGATGCTGTTAACGGATCGTAACTTCAATACCTCGTTCTTTGATCCGGCGGGCGGAGGTGACCCTATTTTGTTCCAGCACCTTTTC
PHY1_000015521	species	Paracentrotus lividus	0.996805112	Opisthokonta	Metazoa	Echinodermata	Echinoidea	Echinoida	Echinidae	Paracentrotus	Paracentrotus lividus	'AY630792'	7656	TCTCTCCAGAAAAATTGCCCACGCAGGAGGCTCAGTAGACTTAGCAATTTTCTCACTCCATCTTGCGGGTGCCTCTTCTATCCTAGCCTCAATTAACTTTATAACCACAATTATTAATATGCGAACGCCGGGAATGTCTTTTGACCGACTACCTTTGTTTGTTTGGTCCGTTTTTGTTACAGCATTCCTACTTCTTCTTTCTCTACCAGTACTAGCAGGAGCGATTACTATGCTTCTAACAGACCGTAAAATTAACACAACATTTTTCGACCCAGCAGGAGGAGGAGACCCAATTCTGTTTCAGCATTTATTC
PHY1_000070222	species	Cliona viridis	0.993610224	Opisthokonta	Metazoa	Porifera	Demospongiae	Clionaida	Clionaidae	Cliona	Cliona viridis	'DBCOI_000000231'	76786	TTTAGCAAGTATACAGGCGCATTCGGGGGGATCAGTAGATATGGCAATATTTAGTTTGCATTTGGCTGGGATTTCTTCAATATTGGGTGCAATGAATTTTATTACTACAATATTTAATATGAGGGCTCCTGGTATAACAATGTATCGAATGCCGTTATTTGTGTGATCAATTTTAGTAACTGCTTTTTTATTATTATTGTCTTTGCCTGTATTAGCTGGAGCGATAACTATGCTTTTAACAGATAGAAATTTTAGTACTGCATTTTTTGATCCCGCAGGTGGAGGTGACCCAATTTTATATCAACATTTATTC
PHY1_000011565	species	Crambe crambe	0.996805112	Opisthokonta	Metazoa	Porifera	Demospongiae	Poecilosclerida	Esperiopsidae	Crambe	Crambe crambe	'DBCOI_000000239'	3722	GTTATCGGGGATAGAGGCTCATTCTGGGGGGTCTGTAGACTTAGTGATATTTAGTTTACATTTAGCGGGGATATCGTCGATATTAGGAGCAATGAATTTTATAACGACGGTGGTGAATATGAGGGTGAATGTAATGACTTGGGGTAGGTTGCCATTGTTTGTGTGATCTATCTTAGTGACAGCGGTTTTATTGTTATTATCTTTACCGGTATTAGCTGGAGCGATAACGATGTTATTGACGGATAGGAATTTTAATACTTCGTTTTTTGATCCTGCGGGAGGGGGTGATCCGATATTATATCAGCATTTATTT
PHY1_000111325	species	Clytia hemisphaerica	0.996805112	Opisthokonta	Metazoa	Cnidaria	Hydrozoa	Leptothecata	Campanulariidae	Clytia	Clytia hemisphaerica	'DBCOI_000000166'	252671	TTTATCAGGACCTCAAACACATTCAGGAGGATCAGTAGATATGGCAATTTTTAGTTTACATTGTGCAGGTGCTTCATCTATTATGGGTGCCATAAATTTTATTACAACAATATTTAATATGAGAGCCCCTGGCTTAACTTTAGATAAATTACCATTATTTGTCTGGTCAGTCTTAATTACTGCCTTTTTATTACTTTTATCTTTACCTGTGTTAGCTGGAGCTATTACGATGTTACTTACAGATAGAAATTTTAATACAACATTCTTTGATCCAGCAGGTGGAGGTGATCCAGTATTGTACCAACATTTATTT
PHY1_000140435	species	Asparagopsis taxiformis	0.996805112	Archaeplastida	Rhodophyta	Rhodophyta	Florideophyceae	Bonnemaisoniales	Bonnemaisoniaceae	Asparagopsis	Asparagopsis taxiformis	'BERMR150-10'	260499	TTTAAGTTCTATACAGAGTCATTCGGGTGCAGCAATAGATTTAGCAATTTTTAGTTTGCATTTATCGGGTGCATCATCTATTTTAGGTGCTATTAATTTTATCTCAACTATTTTCAATATGCGTAGTTCAGGTCAGACTATGTATAGAATTCCGTTGTTTGTATGATCAATTTTAGTAACAGCCTTTTTACTTTTATTAGCAGTTCCTGTTTTAGCGGGAGCGATTACAATGCTTTTAACGGATCGTAATTTTAATACATCCTTCTTTGATCCTGGTGGTGGTGGTGATCCTGTTTTATATCAACATCTTTTT
PHY1_000002450	species	Lithophaga lithophaga	0.99044586	Opisthokonta	Metazoa	Mollusca	Bivalvia	Mytiloida	Mytilidae	Lithophaga	Lithophaga lithophaga	'GBMLB0373-06'	112135	TTTGTCGTCTAATGCGGGTCATAGAAGACCTGCTGTTGATTTGGTGATTTTTTCTATCCATTTATCGGGGGTCTCGTCTATTTTGGCGTCTATCAATTTTTTAGTAACGGTAAAAAATTGTCCTGTAAAGGCGCTTAAAGGGGAGCGTATGGTCCCTTTTGTGTGGGGGGTGACTGTGACTACAGCTCTTCTATTGCTGGCAATGCCGGTGTTAGCGGGTGCAGTTACGATGTTATTAATGGATCGAAACTTTAATACGACTTTTTATGATTCGCGTGGAGGGGGGGATCCGGTGCTTTTTATGCATCTTTTC
PHY1_000025668	species	Cliona viridis	0.996805112	Opisthokonta	Metazoa	Porifera	Demospongiae	Clionaida	Clionaidae	Cliona	Cliona viridis	'DBCOI_000000231'	76786	TTTAGCAAGTATACAGGCGCATTCGGGGGGATCAGTAGATATGGCAATATTTAGTTTGCATTTGGCTGGGATTTCTTCAATATTTGGTGCAATGAATTTTATTACTACAATATTTAATATGAGGGCTCCTGGTATAACAATGTATCGAATGCCGTTATTTGTGTGATCAATTTTAGTAACTGCTTTTTTATTATTATTGTCTTTGCCTGTATTAGCTGGGGCGATAACTATGCTTTTAACAGATAGAAATTTTAGTACTGCATTTTTTGATCCCGCAGGTGGAGGGGACCCAATTTTATATCAACATTTATTC
PHY1_000059775	species	Balanophyllia europaea	0.990415335	Opisthokonta	Metazoa	Cnidaria	Anthozoa	Scleractinia	Dendrophylliidae	Balanophyllia	Balanophyllia europaea	'DBCOI_000000158'	214959	TTTAGCTAGCATTCAGGCCCATTCTGGCGGGGCGGTGGATATGGCTATTTTTAGTCTCCACTTAGCTGGGGCGTCTTCGATTTTGGGTGCAATGAATTTTATAACAACTATATTTAATATGCGGGCTCCCGGGATAACGTTGAATAGAATGCCCTTATTTGTGTGGTCTATCTTGATTACTGCTTTTTTATTATTATTGTCTTTGCCTGTATTAGCGGGGGCAATAACCATGCTTTTAACGGATAGAAACTTTAACACTACTTTCTTCGACCCTGCAGGGGGGGGGGATCCGATTTTATTTCAGCATTTGTTT
PHY1_000123162	species	Cliona viridis	0.996805112	Opisthokonta	Metazoa	Porifera	Demospongiae	Clionaida	Clionaidae	Cliona	Cliona viridis	'DBCOI_000000231'	76786	TTTAGCAAGTATACAGGCGCATTCGGGGGGATCAGTAGATATGGCAATATTTAGTTTGCATTTGGCTGGGATTTCTTCAATATTGGGTGCAATGAATTTTATTACTACAATATTTAATATGAGGGCTCCTGGTATAACAATGTATCGAATGCCGTTATTTGTGTGATCAATCTTAGTAACTGCTTTTTTATTATTATTGTCTTTGCCTGTATTAGCTGGGGCGATAACTATGCTTTTAACAGATAGAAATTTTAGTACTGCATTTTTTGATCCCGCAGGTGGAGGGGACCCAATTTTATATCAACATTTATTC
PHY1_000165158	species	Peyssonnelia sp.1 LLG	0.996805112	Archaeplastida	Rhodophyta	Rhodophyta	Florideophyceae	Gigartinales	Peyssonneliaceae	Peyssonnelia	Peyssonnelia sp.1 LLG	'REDEU731-11'	10000046	ATTAAGTTCAATACAAAGTCATTCGGGAGGTGCTATTGATTTGGCTATTTTTAGCTTACATTTAGCAGGGGCTTCTTCAATTTTAGGAGCAGTAAATTTTATTTCTACTATTTTAAATATGCGCAGTCCAGGGCAAAGTATGTATAGGATCCCATTATTTGTTTGATCTATCATTGTAACAGCATTTTTACTTTTATTAGCTGTGCCAGTTTTAGCAGGAGCAATTACAATGCTTTTGACAGATCGAAATTTTAATACATCATTTTTTGATCCAGCTGGAGGAGGGGATCCTATATTATACCAACATTTATTT
PHY1_000094331	species	Desmapsamma anchorata	0.977635783	Opisthokonta	Metazoa	Porifera	Demospongiae	Poecilosclerida	Desmacididae	Desmapsamma	Desmapsamma anchorata	'HE591461'	698789	TTTATCTAGTATTCAGGCCCATTCTGGGGGTTCAGTAGATTTGGTAATATTTAGTTTACATTTAGCGGGGATCTCTTCGATATTGGGGGCTATGAATTTTATAACTACTATAATAAATATGAGAGCGCCAGGGATAACAATGGATAGAATGCCTTTGTTTGTTTGGTCTATTTTAGTAACTGCGGTTTTATTATTATTATCATTACCCGTATTAGCAGGTGCAATTACTATGTTATTAACAGATAGAAATTTCAATACTGCTTTTTTTGATCCTGCGGGGGGGGGAGACCCTATTTTATATCAACATTTATTT
PHY1_000144400	species	Modiolula phaseolina	0.996805112	Opisthokonta	Metazoa	Mollusca	Bivalvia	Mytiloida	Mytilidae	Modiolula	Modiolula phaseolina	'JF496770'	1088538	TTTGTCGTCCTATGTGGGTCACAGTGGCCCTGCGGTAGACATATCTTTGTTTTCTCTTCATTTGGCTGGTGCTTCTTCTATTGGGGGTTCTATTAACTTTTTAACTAGTATGAAAAACATGCCTGTGAACAGTATACGAGGGGAGCGTATAATGTTGTTTTTGTGGTCTATAGTGGTCACAGCTGTGCTATTGCTGATTTCTTTGCCAGTTCTGGCAGGTGGTATTACCATGTTAATTTTCGATCGGCACTTAAATACTTCTTTTTATGATCCGGCTGGAGGTGGGGATCCTGTGTTGTACCAACACTTGTTC
PHY1_000070976	species	Lysidice ninetta	0.984025559	Opisthokonta	Metazoa	Annelida	Polychaeta	Eunicida	Eunicidae	Lysidice	Lysidice ninetta	'DBCOI_000000077'	188455	TCTCTCAAGTAATATTGCTCATGCCGGGCCCTCTGTTGATTTAGCAATCTTCTCCCTGCATCTAGCAGGAATCTCCTCAATCCTTGGCTCGATCAATTTCATCTCCACAGCCTATAACATGCGAGGTGGAGGCATTGAACCAGAAAAAACCCCATTATTTGTTTGAGCTGCGATCATCACAACTATTCTCCTCCTCCTCTCTCTACCCGTACTCGCAGGAGCAATCACTATACTCCTTACAGACCGCAACCTCAACACCTCTTTTTTTGACCCCTCCAGCGGAGGTGACCCCGTACTCTTCCAACACCTATTC
PHY1_000054029	species	Corynactis californica	0.996805112	Opisthokonta	Metazoa	Cnidaria	Anthozoa	Corallimorpharia	Corallimorphidae	Corynactis	Corynactis californica	'DBCOI_000000156'	44298	TTTGTCCAATATTCAAGCACATTCCGGGGGAGCGGTGGATATGGCTATTTTTAGCCTCCATTTAGCTGGGGCGTCTTCAATATTTGGGGCGATAAATTTTATAACAACTATATTTAATATGAGGGCCCCAGGAGTGACGTTGGATAGAATGCCGCTATTTGTGTGGTCTATATTAATCACTGCTATTTTATTATTATTGTCTTTACCAGTATTAGCTGGGGGTATAACGATGCTTTTGACGGATAGGAATTTTAATACGACTTTTTTTGATCCTGCAGGAGGGGGGGACCCTATTTTATTTCAGCATTTGTTT
PHY1_000062472	species	Mesophyllum macroblastum	0.990415335	Archaeplastida	Rhodophyta	Rhodophyta	Florideophyceae	Hapalidiales	Hapalidiaceae	Mesophyllum	Mesophyllum macroblastum	'DBCOI_000000033'	348032	TTTAAGTTCTATACAAAGTCATTCAGGCGCAGCTGTAGATTTAGCAATTTTTAGTTTACATTTGGCAGGCGCATCATCTATTTTAGGCGCAGTTAATTTTATTTCAACTATACTAAATATGCGTAATCCAGGGCAAAATATGCATAGAATGCCCCTATTTGTTTGGTCAATACTTGTAACTGCTTTTTTACTTTTATTGGCGGTACCTGTTCTTGCTGGGGCAATTACAATGTTATTAACAGATCGAAATTTCAACACTTCATTTTTTGACCCAGCAGGAGGGGGTGATCCTATTCTATACCAACATTTATTT
PHY1_000132926	species	Halosydna sp.	0.987220447	Opisthokonta	Metazoa	Annelida	Polychaeta	Phyllodocida	Polynoidae	Halosydna	Halosydna sp.	'DBCOI_000000084'	10000105	TTTAGCCAGAAACATTGCTCATGCAGGTCCTTCTGTGGATTTGGCCATCTTCTCCCTTCACATTGCAGGGGTTTCATCCATTCTAGGAGCTCTAAATTTTATTACAACAGTCATTAACATACGATATAAAGGACTACGTCTGGAACGTGTCCCTTTATTTGTCTGAGCTGCTAAAATTACTGCTATCCTTCTTCTTCTTTCCCTCCCTGTTCTTGCTGGAGCTATTACTATATTACTTACAGACCGAAATTTAAACACAGCATTCTTTGACCCTGCGGGAGGAGGAGACCCTGTTTTATATCAACATTTATTC
PHY1_000014009	species	Synalpheus gambarelloides	0.996805112	Opisthokonta	Metazoa	Arthropoda	Malacostraca	Decapoda	Alpheidae	Synalpheus	Synalpheus gambarelloides	'DBCOI_000000114'	242073	TTTATCCGCAGGAATTGCCCACGCTGGAGCTTCAGTAGATTTAGGAATCTTTTCACTCCACCTTGCTGGAGTTTCTTCAATCCTAGGAGCAGTTAATTTTATAACAACAGTAATCAATATGCGAGCAACAGGAATCACACTAGATCGAATGCCTTTATTTGTTTGATCTGTATTCCTAACAGCTATTCTACTACTTCTAAGACTACCGGTTTTAGCAGGGGCTATTACTATGCTCCTCACAGACCGAAATCTAAACACAGCATTCTTTGACCCGGCTGGAGGGGGAGACCCCATTTTATACCAGCACCTATTC
PHY1_000046625	species	Corynactis californica	0.996805112	Opisthokonta	Metazoa	Cnidaria	Anthozoa	Corallimorpharia	Corallimorphidae	Corynactis	Corynactis californica	'DBCOI_000000156'	44298	TTTGTCCAATATTCAAGCACATTCCGGGGGAGCGGTGGATATGGCTATTTTTAGCCTCCATTTAGCTGGGGCGTCTTCAATATTGGGGGCGATAAATTTTATAACAACTATATTTAATATGAGGGCCCCAGGAGTGACGTTGGATAGAATGCCGCTATTTGTGTGGTCTATATTAATCACTGCTATTTTATTATTATTGTCTTTACCAGTATTAGCTGGGGGTATAACGATGCTTTTGACGGATAGGAATTTTAATACGACCTTTTTTGATCCTGCAGGAGGGGGGGACCCTATTTTATTTCAGCATTTGTTT
PHY1_000109072	species	Campanularia hincksii	0.987220447	Opisthokonta	Metazoa	Cnidaria	Hydrozoa	Leptothecata	Campanulariidae	Campanularia	Campanularia hincksii	'DBCOI_000000164'	314507	ATTATCGGGTCCTCAAACTCATTCAGGTGGATCAGTAGATTTAGCTATATTCAGTTTACATTGTGCAGGTGCCTCATCCATTATGGGAGCTATAAATTTTATTACTACTATTTTTAATATGAGAGCTCCAGGACTAACTTTCGACAGATTACCGCTATTCGTATGATCAGTTTTAATCACAGCTTTCCTATTACTGTTATCATTACCAGTATTAGCAGGAGCTATTACTATGTTACTAACTGATAGAAATTTTAATACTACATTTTTTGATCCTGCAGGAGGAGGTGATCCAGTATTATATCAACATTTGTTT
PHY1_000206946	species	Corallina caespitosa	0.996805112	Archaeplastida	Rhodophyta	Rhodophyta	Florideophyceae	Corallinales	Corallinaceae	Corallina	Corallina caespitosa	'ABMMC14526-10'	1141737	ATTAAGTTCAATACAAAGTCATTCTGGTGCTGCTGTGGATCTAGCAATTTTTAGTTTACATATAGCAGGAGCTTCTTCAATATTAGGCGCTGTTAACTTTATCTCAACAATTTTAAATATGCGTAATCCAGGACAGAGTATGTATAGAATGCCTTTATTTGTATGATCGATTTTAGTTACTGCATTATTACTACTTTTAGCTGTCCCTGTTTTAGCAGGAGCTATAACCATGCTTTTAACTGATCGAAATTTTAACACGTCTTTCTTCGATCCTGCAGGTGGTGGAGATCCTATTTTATATCAACATCTCTTT
PHY1_000030197	species	Isozoanthus sulcatus	0.984025559	Opisthokonta	Metazoa	Cnidaria	Anthozoa	Zoantharia	Parazoanthidae	Isozoanthus	Isozoanthus sulcatus	'GBCI1514-13'	798147	TTTATCTGGTATACAAGCCCACTCAGGAGGTGCTGTCGACATGGCCATCTTTAGCCTTCATCTAGCTGGCGTCTCTTCAATATTAGGTGCGATGAATTTTATTACGACTATATTAAATATGAGGGCGCCAGGGATAACCATGGACCGATTGCCCCTATTTGTGTGGTCCATATTAATTACAGCCTTTTTATTGTTACTAAGTTTACCCGTATTAGCGGGTGGCATTACAATGCTGCTCACGGATAGAAACTTCAATACTACTTTCTTTGACCCGGCAGGGGGTGGGGACCCGATCTTATTCCAACATTTGTTT
PHY1_000043839	species	Platynereis dumerilii	0.993610224	Opisthokonta	Metazoa	Annelida	Polychaeta	Phyllodocida	Nereididae	Platynereis	Platynereis dumerilii	'SKAG108-12'	6359	TTTATCCAGTAATATTGCTCATGCTGGCCCCTCAGTAGACCTGGCAATCTTTTCTCTTCACCTAGCGGGGGTATCCTCTATTATAGGGGCCTTAAATTTTATTACCACAGTTATCAATATACGCTCAAAAGGACTAAAACTAGAACGTGTCCCTTTATTTGTATGATCTGTAGTAATTACAGCGGTTCTTCTACTATTAAGGCTTCCAGTGTTAGCGGGCGCTATCACAATATTATTAACAGACCGAAACCTAAACACTGCGTTCTTTGATCCTGCTGGAGGGGGAGACCCAATCCTATACCAGCACTTGTTT
PHY1_000014554	species	Asparagopsis taxiformis	0.996805112	Archaeplastida	Rhodophyta	Rhodophyta	Florideophyceae	Bonnemaisoniales	Bonnemaisoniaceae	Asparagopsis	Asparagopsis taxiformis	'DBCOI_000000004'	260499	TTTAAGTTCTATACAAAGTCATTCGGGTGCAGCAATAGATTTAGCAATTTTTAGTTTGCATTTATCGGGTGCATCATCTATTTTAGGTGCTATTAATTTTATCTCAACTATTTTCAATATGCGTAGTTCAGGTCAGACCATGTATAGAATTCCGTTGTTTGTATGATCAATTTTAGTAACAGCCTTTTTACTTTTATTAGCAGTTCCTGTTTTAGCGGGGGCGATTACAATGCTTTTAACGGATCGTAATTTTAATACATCCTTCTTTGATCCTGGTGGTGGTGGTGATCCTGTTTTATATCAACATCTTTTT
PHY1_000058550	species	Cliona viridis	0.99044586	Opisthokonta	Metazoa	Porifera	Demospongiae	Clionaida	Clionaidae	Cliona	Cliona viridis	'DBCOI_000000231'	76786	TTTAGCAAGTATACAGGCGCATTCAGGGGGATCAGTAGATATGGCAATATTTAGTTTGCATTTGGCTGGGATTTCTTCAATATTGGGTGCAATGAATTTTATTACTACAATATTTAATATGAGGGCTCCTGGTATAACAATGTATCGAATGCCGTTATTTGTGTGATCAATTTTAGTAACTGCTTTTTTATTATTATTGTCTTTGCCTGTATTAGCTGGGGCGATAACTATGCTTTTAACAGATAGAAATTTTAGTACTGCATTTTTTGATCCCGCAGGTGGGGGCGACCCAATTTTATATCAACATTTATTC
PHY1_000138067	species	Synalpheus gambarelloides	0.996805112	Opisthokonta	Metazoa	Arthropoda	Malacostraca	Decapoda	Alpheidae	Synalpheus	Synalpheus gambarelloides	'DBCOI_000000114'	242073	TTTATCCGCAGGAATTGCCCACGCTGGAGCTTCAGTAGATTTAGGAATCTTTTCACTCCACCTTGCTGGAGTTTCTTCAATCCTAGGAGCAGTTAATTTTATAACAACAGTAATCAATATGCGAGCAACAGGAATCACACTAGATCGAATGCCTTTATTTGTTTGATCTGTATTCCTAACAGCTATTCTACTACTTCTAAGACTACCGGTTTTAGCAGGGGCTATTACTATGCTTCTCACAGACCGGAATCTAAACACAGCATTCTTTGACCCGGCTGGAGGGGGAGACCCCATTTTATACCAGCACCTATTC
PHY1_000157579	species	Pilumnus hirtellus	0.996805112	Opisthokonta	Metazoa	Arthropoda	Malacostraca	Decapoda	Pilumnidae	Pilumnus	Pilumnus hirtellus	'BNSDE233-12'	483407	TTTAGCTGCGGCTATTGCTCATGCAGGTGCTTCAGTAGATATGGGAATCTTTTCTCTTCATTTGGCAGGGGTTTCTTCCATCTTAGGAGCAGTTAACTTTATAACTACCGTAATTAATATACGATCCTTCGGTATATCAATAGATCAAATACCGCTTTTTGTATGGGCTGTATTCATCACAGCAATTCTACTTCTTTTATCTTTACCGGTACTAGCCGGGGCTATTACTATGCTTCTTACAGACCGTAATCTGAATACCTCTTTCTTTGATCCTGCCGGAGGAGGTGACCCGGTGCTTTATCAACATTTATTC
PHY1_000021122	species	Phascolosoma granulatum	0.990415335	Opisthokonta	Metazoa	Annelida	Sipuncula	Phascolosomatiformes	Phascolosomatidae	Phascolosoma	Phascolosoma granulatum	'DBCOI_000000098'	41797	TCTATCTGGAGCCCTCGCACATGCAGGCCCATCCGTCGATCTGGCCATCTTCTCTCTTCACTTAGCAGGAGTAAGATCTATTTTAGGCGCATTAAACTTTATTTCTACAGTAGCTAATATACGCCCAAGAATACTTTCCTGAGAACGTATTCCATTATTTGTATGAGCAGCTTTTATTACAGTAGTTCTTTTATTACTTGCACTGCCCGTTCTAGCAGGTGCTATCACAATACTTCTAACAGATCGAAATTTAAACACAGCTTTCTTTGATCCTGGAGGTGGAGGAGATCCTATTCTATTTAGTCATCTCTTC
PHY1_000045851	species	Oithona similis	0.996805112	Opisthokonta	Metazoa	Arthropoda	Maxillopoda	Cyclopoida	Oithonidae	Oithona	Oithona similis	'BNSC296-11'	324873	TCTGAGTTCTTATATTTTTCACGGGGGAGCATCTGTGGACTTTACAATTTTTAGCCTCCACCTAGCCGGAGTCTCTTCTCTCCTGGGGGCAGTAAACTTTATTAGCACGGTTTTAAATTTACGGGCATTAGGTATGTTAATAGATCGCATACCTTTATTCCCATGGGCAGTATTTATTACTGCTATCCTGCTTCTTTTGTCACTTCCCGTTTTAGCAGGAGCTATCACTATACTCTTGACAGATCGAAATTTAAACACGTCTTTTTATGATCCTATAGGCGGGGGTGACCCTGTCCTCTATCAGCACTTGTTT
PHY1_000003703	species	Hyattella sinuosa	0.980830671	Opisthokonta	Metazoa	Porifera	Demospongiae	Dictyoceratida	Spongiidae	Hyattella	Hyattella sinuosa	'JX535019'	1313225	GCTATCTGGCGGCATGGGGCATTCCGGGCCATCTGTGGATATGGCTATTTTTAGTTTGCATTTGGCGGGTATATCCTCTATCTTGGGGGCGATTAATTTTATTAGTACTATTTTTAATATGCGGGCGTCTGGAGTAGGTTGAACTCGAATGCCTTTGTTTGTATGATCTATTTTAGTTACAGTGTTTTTGTTATTATTGTCATTACCAGTATTGGCCGGGGGAATAACTATGTTATTAACTGATCGGAATTTTAATACTTCTTTCTTTGATCCGGTGGGAGGCGGGGACCCCATATTGTTTCAACACTTATTC
PHY1_000082837	species	Campanularia hincksii	0.993610224	Opisthokonta	Metazoa	Cnidaria	Hydrozoa	Leptothecata	Campanulariidae	Campanularia	Campanularia hincksii	'DBCOI_000000164'	314507	ATTATCGGGTCCTCAAACTCATTCAGGTGGATCAGTAGATTTAGCTATATTCAGTTTACATTGTGCAGGTGCTTCATCCATTATGGGAGCTATAAATTTTATTACTACTATTTTTAATATGAGAGCTCCAGGACTAACTTTCGACAGATTACCGCTATTCGTATGATCAGTTTTAATCACAGCTTTCTTATTACTATTATCATTACCAGTATTAGCAGGAGCTATTACTATGTTACTAACTGATAGAAATTTTAATACTACATTTTTTGATCCTGCAGGAGGAGGTGACCCAGTATTATATCAACATTTGTTT
PHY1_000053044	species	Dictyota pulchella	0.996805112	Chromalveolata	Stramenopiles	Ochrophyta	Phaeophyceae	Dictyotales	Dictyotaceae	Dictyota	Dictyota pulchella	'DBCOI_000000248'	381678	GTTAAGTGGTATACAAGCGCATTCAGGTCCTTCTGTTGATTTGGCTATTTTTAGTCTTCATTTGTCTGGTGCTGCTTCTATCTTAGGTGCTATTAATTTTATTACAACTATATTTAATATGCGTGCACCTGGTATGGGTATGCATCGTTTACCACTTTTTGTATGGTCTGTTCTTATTACAGCTTTTTTGCTTTTGTTATCATTGCCTGTTTTGGCAGGGGGTATTACTATGCTTCTAACAGATCGAAATTTTAATACAACATTTTTTGATCCCGCGGGTGGTGGTGATCCGGTATTGTATCAACATTTATTC
PHY1_000061887	species	Isozoanthus sulcatus	0.984025559	Opisthokonta	Metazoa	Cnidaria	Anthozoa	Zoantharia	Parazoanthidae	Isozoanthus	Isozoanthus sulcatus	'GBCI1514-13'	798147	TTTATCCGGTATACAAGCCCACTCAGGAGGTGCTGTCGACATGGCCATCTTTAGCCTTCATCTAGCTGGTGTCTCTTCAATATTAGGTGCGATGAATTTTATTACGACTATATTAAATATGAGGGCGCCAGGGATAACCATGGACCGATTGCCCCTATTTGTGTGGTCCATATTAATTACAGCCTTTTTATTGTTACTAAGTTTACCCGTATTAGCGGGTGGCATTACAATGCTGCTCACGGATAGAAACTTCAATACTACTTTCTTTGACCCGGCAGGGGGTGGGGACCCGATCTTATTCCAACATTTGTTT
PHY1_000102964	species	Campanularia hincksii	0.987220447	Opisthokonta	Metazoa	Cnidaria	Hydrozoa	Leptothecata	Campanulariidae	Campanularia	Campanularia hincksii	'DBCOI_000000164'	314507	ATTATCGGGTCCTCAAACTCATTCAGGTGGATCAGTAGATTTAGCTATATTCAGTTTACATTGTGCAGGTGCTTCATCCATTATGGGAGCTATAAATTTTATTACTACTATTTTTAATATGAGAGCTCCAGGACTAACTTTCGACAGATTACCGCTATTCGTATGATCAGTTTTAATCACAGCCTTCCTATTACTGTTATCATTACCAGTATTAGCAGGAGCTATTACTATGTTACTAACTGATAGAAATTTTAATACTACATTTTTTGATCCTGCAGGAGGAGGTGATCCAGTATTATATCAACATTTGTTT
PHY1_000010141	species	Corallina caespitosa	0.993610224	Archaeplastida	Rhodophyta	Rhodophyta	Florideophyceae	Corallinales	Corallinaceae	Corallina	Corallina caespitosa	'ABMMC14526-10'	1141737	ATTAAGTTCAATACAAAGTCATTCTGGTGCTGCTGTGGATCTAGCAATTTTTAGTTTACATATAGCAGGAGCTTCTTCAATATTAGGCGCTGTTAACTTTATCTCAACAATTTTAAATATGCGTAATCCAGGACAGAGTATGTATAGAATGCCTTTATTTGTATGATCGATTTTAGTTACTGCATTATTACTACTTTTAGCTGTACCTGTTTTAGCAGGAGCTATAACCATGCTTTTAACTGATCGAAATTTTAACACGTCTTTCTTCGATCCTGCAGGTGGTGGAGATCCTATTTTATATCAACATCTCTTT
PHY1_000017555	species	Modiolula phaseolina	0.996805112	Opisthokonta	Metazoa	Mollusca	Bivalvia	Mytiloida	Mytilidae	Modiolula	Modiolula phaseolina	'JF496770'	1088538	TTTGTCGTCCTATGTGGGTCATAGTGGCCCTGCGGTAGACATATCTTTGTTTTCTCTTCATTTGGCTGGTGCTTCTTCTATTGGGGGTTCTATTAACTTTTTAACTAGTATGAAAAACATGCCTGTGAACAGTATACGAGGGGAGCGTATAATGTTGTTTTTGTGGTCTATAGTGGTCACAGCTGTGCTATTGCTGATTTCCTTGCCAGTTCTGGCAGGTGGTATTACCATGTTAATTTTCGATCGGCACTTAAATACTTCTTTTTATGATCCGGCTGGAGGTGGGGATCCTGTGTTGTACCAACACTTGTTC
PHY1_000081020	species	Phascolosoma granulatum	0.984025559	Opisthokonta	Metazoa	Annelida	Sipuncula	Phascolosomatiformes	Phascolosomatidae	Phascolosoma	Phascolosoma granulatum	'DBCOI_000000098'	41797	TCTATCCGGAGCCCTCGCACATGCAGGCCCATCCGTCGATCTGGCCATCTTCTCTCTTCACTTAGCAGGAGTAAGATCTATCTTAGGCGCATTAAACTTTATTTCTACAGTAGCTAATATACGCCCAAGAATACTTTCCTGAGAACGCATTCCATTATTTGTATGAGCAGCTTTTATTACAGTAGTTCTTTTATTACTTGCACTGCCCGTTCTAGCAGGTGCTATCACAATACTTCTAACAGATCGAAATTTAAACACAGCTTTCTTTGATCCTGGAGGTGGAGGAGATCCTATTCTATTTAGTCATCTATTC
PHY1_000147584	species	Crambe crambe	0.993610224	Opisthokonta	Metazoa	Porifera	Demospongiae	Poecilosclerida	Esperiopsidae	Crambe	Crambe crambe	'DBCOI_000000239'	3722	GTTATCGGGGATAGAGGCTCATTCTGGGGGGTCTGTAGATTTAGTGATATTTAGTTTACATTTAGCGGGGATATCGTCGATATTAGGAGCAATGAATTTTATAACGACGGTGGTGAATATGAGGGTGAATGTAATGACTTGGGGTAGGTTGCCATTGTTTGTGTGATCTATCTTAGTGACAGCGGTTTTATTGTTATTATCTTTACCGGTATTAGCTGGAGCGATAACGATGTTATTGACGGATAGGAATTTTAATACTTCGTTTTTTGATCCTGCGGGAGGGGGTGATCCGATATTATATCAGCATTTGTTC
PHY1_000111313	species	Synalpheus gambarelloides	0.996805112	Opisthokonta	Metazoa	Arthropoda	Malacostraca	Decapoda	Alpheidae	Synalpheus	Synalpheus gambarelloides	'DBCOI_000000114'	242073	TTTATCCGCAGGAATTGCCCACGCTGGAGCTTCAGTAGATTTAGGAATCTTTTCACTCCACCTTGCTGGAGTTTCTTCAATCCTAGGAGCGGTTAATTTTATAACAACAGTAATCAATATGCGAGCAACAGGAATCACACTAGATCGAATGCCTTTATTTGTTTGATCTGTATTCCTAACAGCTATTCTACTACTTCTAAGACTACCGGTTTTAGCAGGGGCTATTACTATGCTTCTCACAGACCGAAATCTAAACACAGCATTCTTTGACCCGGCTGGAGGGGGAGACCCCATTTTATACCAGCACCTATTC
PHY1_000185321	species	Bathycoccus prasinos	0.996805112	Archaeplastida	Viridiplantae	Chlorophyta	Mamiellophyceae	Mamiellales	Bathycoccaceae	Bathycoccus	Bathycoccus prasinos	'FO082258'	41875	TCTAAGTCATATTACGAGCCACTCTGGTGGTGCAGTTGATTTAGCTATTTTCAGTTTACATTTATCTGGAGCGAGCAGTATTTTAGGGGCGATTAACTTTATTACCACTATCTTTAACATGCGTGGGCCTGGTCTGGGCTTCCATCGCTTACCTTTATTTGTGTGGTCTGTTCTGATTACGGCCTTCTTACTTCTTCTCTCTTTACCGGTTTTAGCGGGAGCGATTACGATGCTGTTAACGGATCGTAACTTCAATACCTCGTTCTTTGATCCGGCGGGCGGAGGTGACCCGATTTTGTTCCAGCACCTTTTT
PHY1_000175745	species	Campanularia hincksii	0.987220447	Opisthokonta	Metazoa	Cnidaria	Hydrozoa	Leptothecata	Campanulariidae	Campanularia	Campanularia hincksii	'DBCOI_000000164'	314507	ATTATCGGGTCCTCAAACTCATTCAGGTGGATCAGTAGATTTAGCTATATTCAGTTTACATTGTGCAGGTGCTTCATCCATTATGGGAGCTATAAATTTTATTACTACTATTTTTAATATGAGAGCTCCAGGACTAACTTTCGACAGATTACCGCTATTCGTATGATCAGTTTTAATCACAGCTTTCCTATTACTGTTATCATTACCAGTATTAGCGGGAGCTATTACTATGTTACTAACTGATAGAAATTTTAATACTACATTTTTTGATCCTGCAGGAGGAGGTGATCCAGTATTATATCAACATTTGTTT
PHY1_000041131	species	Campanularia hincksii	0.993610224	Opisthokonta	Metazoa	Cnidaria	Hydrozoa	Leptothecata	Campanulariidae	Campanularia	Campanularia hincksii	'DBCOI_000000164'	314507	ATTATCGGGTCCTCAAACTCATTCAGGTGGATCAGTAGATTTAGCTATATTCAGTTTACATTGTGCAGGTGCTTCATCCATTATGGGAGCTATAAATTTTATTACTACTATTTTTAATATGAGAGCTCCAGGACTAACTTTCGACAGATTACCGCTATTCGTATGATCAGTTTTAATCACAGCTTTCTTATTACTATTATCATTACCAGTATTAGCAGGAGCTATTACTATGTTACTAACTGATAGAAATTTTAATACTACATTTTTTGATCCTGCAGGAGGAGGTGATCCAGTATTATATCAACATTTGTTC
PHY1_000081559	species	AV473	0.993610224	Archaeplastida	Rhodophyta	Rhodophyta	Florideophyceae	Gigartinales	Peyssonneliaceae	None	AV473	'REDEU751-11'	10000076	TTTAAGTTCAATTCAAAGCCATTCAGGAGGAGCAGTTGATTTAGCTATTTTTAGTTTGCACTTATCAGGAGCATCATCAATTTTAGGAGCAGTTAATTTTATCTCAACAATTTTAAATATGCGTAGCCCTGGTCAAAGTATGTATAGAATTCCTTTATTTGTTTGATCTATTTTTGTAACTGCTTTTTTATTGCTATTGGCAGTACCAGTTTTGGCTGGGGCAATTACAATGCTTTTAACTGATCGAAATTTTAATACATCTTTTTTTGACCCAGCAGGGGGAGGTGATCCCATATTGTATCAACATTTATTT
PHY1_000065911	species	Campanularia hincksii	0.996805112	Opisthokonta	Metazoa	Cnidaria	Hydrozoa	Leptothecata	Campanulariidae	Campanularia	Campanularia hincksii	'DBCOI_000000164'	314507	ATTATCGGGTCCTCAAACTCATTCAGGTGGATCAGTAGATTTAGCTATATTCAGTTTACATTGTGCAGGTGCTTCATCCATTATGGGAGCTATAAATTTTATTACTACTATTTTTAATATGAGAGCTCCAGGACTAACCTTCGACAGATTACCGCTATTCGTATGATCAGTTTTAATCACAGCTTTCTTATTACTATTATCATTACCAGTATTAGCAGGAGCTATTACTATGTTACTAACTGATAGAAATTTTAATACCACATTTTTTGATCCTGCAGGAGGAGGTGATCCAGTATTATATCAACATTTGTTT
PHY1_000214183	species	Pseudosuberites nudus	0.987220447	Opisthokonta	Metazoa	Porifera	Demospongiae	Suberitida	Suberitidae	Pseudosuberites	Pseudosuberites nudus	'DBCOI_000000241'	1658086	TTTATCAAGTATACAAGCTCACTCAGGGGGATCGGTGGATATGGCAATCTTTAGTCTTCATTTAGCTGGGATATCTTCAATATTGGGAGCTATGAATTTTATTACAACGATTATAAATATGAGAGCACCAGGAATTACAATGGACCGAATGCCTTTATTTGTGTGGTCTGTTTTAGTAACTGCCGTTTTGTTATTGTTATCTTTACCGATATTGGCAGGAGCTATAACAATGCTTTTGACAGATCGAAATTTTAATACTGCGTTCTTTGATCCAGCGGGGGGAGGAGACCCTATTTTATACCAACACCTTTTC
PHY1_000248139	species	Campanularia hincksii	0.993610224	Opisthokonta	Metazoa	Cnidaria	Hydrozoa	Leptothecata	Campanulariidae	Campanularia	Campanularia hincksii	'DBCOI_000000164'	314507	ATTATCGGGTCCTCAAACTCATTCGGGTGGATCAGTAGATTTAGCTATATTCAGTTTACATTGTGCAGGTGCTTCATCCATTATGGGAGCTATAAATTTTATTACTACTATTTTTAATATGAGAGCTCCAGGACTAACTTTCGACAGATTACCGCTATTCGTATGATCAGTTTTAATCACAGCTTTCTTATTACTATTATCATTACCAGTATTAGCAGGAGCTATTACTATGTTACTAACTGATAGAAATTTTAATACTACATTTTTTGATCCTGCAGGAGGAGGTGATCCAGTATTATATCAACATTTGTTT
PHY1_000031783	species	Corallina sp. CPC2	0.990415335	Archaeplastida	Rhodophyta	Rhodophyta	Florideophyceae	Corallinales	Corallinaceae	Corallina	Corallina sp. CPC2	'DBCOI_000000028'	1412936	ATTAAGTTCCATACAAAGTCATTCTGGTGCCGCTGTGGACTTAGCAATTTTCAGTTTACATATAGCAGGAGCGTCTTCTATATTAGGTGCCGTCAATTTTATTTCTACAATTTTAAATATGCGTAACCCTGGACAAACTATGTATCGAATACCGTTGTTTGTTTGATCTATTTTTGTAACAGCGTTATTATTGCTTTTAGCTGTACCCGTTTTAGCAGGAGCTATAACAATGCTTTTGACGGATCGAAATTTTAATACATCATTTTTTGATCCTGCAGGAGGTGGAGACCCTATTTTATATCAACATTTATTT
PHY1_000105355	species	Platynereis dumerilii	0.993610224	Opisthokonta	Metazoa	Annelida	Polychaeta	Phyllodocida	Nereididae	Platynereis	Platynereis dumerilii	'SKAG108-12'	6359	TTTATCCAGTAATATTGCTCATGCTGGCCCCTCAGTAGACCTGGCAATCTTTTCTCTTCACCTAGCGGGGGTGTCCTCTATTATGGGGGCCTTAAATTTTATTACCACAGTTATCAATATACGCTCAAAAGGACTAAAACTAGAACGTGTCCCTTTATTTGTATGATCTGTAGTAATTACAGCGGTTCTTCTACTATTAAGGCTTCCAGTGTTAGCGGGTGCTATCACAATATTATTAACAGACCGAAACCTAAACACTGCGTTCTTTGATCCTGCTGGAGGGGGAGACCCAATCCTATACCAGCACTTGTTG
PHY1_000159936	species	Clytia hemisphaerica	0.996805112	Opisthokonta	Metazoa	Cnidaria	Hydrozoa	Leptothecata	Campanulariidae	Clytia	Clytia hemisphaerica	'DBCOI_000000166'	252671	TTTATCAGGACCTCAAACACATTCAGGAGGATCAGTAGATATGGCAATTTTTAGTTTACATTGTGCAGGTGCTTCATCTATTATGGGTGCCATAAATTTTATTACAACAATATTTAATATGAGAGCCCCTGGCTTAACTTTAGATAAATTACCATTATTTGTTTGGTCAGTCTTAATTACTGCCTTTTTATTACTTTTATCTTTACCTGTGTTAGCTGGAGCTATTACGATGTTACTTACAGATAGAAATTTTAATACAACATTCTTTGATCCGGCAGGTGGAGGTGATCCAGTATTGTACCAACATTTATTT
PHY1_000124128	species	Isozoanthus sulcatus	0.984025559	Opisthokonta	Metazoa	Cnidaria	Anthozoa	Zoantharia	Parazoanthidae	Isozoanthus	Isozoanthus sulcatus	'GBCI1514-13'	798147	TTTATCTGGTATACAAGCCCACTCAGGAGGTGCTGTCGACATGGCCATCTTTAGCCTTCATCTAGCTGGTGTCTCTTCAATATTAGGTGCGATGAATTTTATTACGACTATATTAAATATGAGGGCGCCAGGGATAACCATGGACCGATTGCCCCTATTTGTGTGGTCCATATTAATTACAGCCTTTTTATTGTTACTAAGTTTACCCGTATTAGCAGGTGGCATTACAATGCTGCTCACGGATAGAAACTTCAATACTACTTTCTTTGACCCGGCAGGGGGTGGGGACCCGATCTTATTCCAACATTTGTTT
PHY1_000113292	species	Campanularia hincksii	0.996805112	Opisthokonta	Metazoa	Cnidaria	Hydrozoa	Leptothecata	Campanulariidae	Campanularia	Campanularia hincksii	'DBCOI_000000164'	314507	ATTATCGGGTCCTCAAACTCATTCAGGTGGATCAGTAGATTTAGCTATATTCAGTTTACATTGTGCAGGTGCTTCATCCATTATGGGAGCTATAAATTTTATTACTACTATTTTTAATATGAGAGCTCCAGGACTAACTTTCGACAGATTACCGCTATTCGTATGATCAGTTTTAATCACAGCTTTCTTATTACTATTATCATTACCAGTATTAGCAGGAGCTATTACTATGTTACTAACTGATAGAAATTTTAATACCACATTTTTTGATCCTGCAGGAGGAGGTGACCCAGTATTATATCAACATTTGTTT
PHY1_000235001	species	Limaria hians	0.977777778	Opisthokonta	Metazoa	Mollusca	Bivalvia	Limoida	Limidae	Limaria	Limaria hians	'GBMLB0379-06'	120439	TTTATCAGGGCTAACTGGAAGGTGAAGGTACAGGATCGATCTGACAATTTTCTCTCTTCACCTGGCAGGAATTTCTTCTATGTCTGGGGCTATTAATTTTTTAACTACTATATACAATTGTCGGCCTACTTTGATAAAGGGAGAGCGGGTTCCGTTATATCCGTGGGCTGCTATTGTTACTAGGATCTTATTGGTGGGGGCTATTCCTGTCCTTGCAGGGGCCTTGACTATGCTCTTGTTAGATCGGCACGTGAACAGAACCTTCTTTGACCCAATTGGAGGGGGGGATCCTGTTTTGTTCCAGCATTTGTTC
PHY1_000223114	species	Pilumnus villosissimus	0.984025559	Opisthokonta	Metazoa	Arthropoda	Malacostraca	Decapoda	Pilumnidae	Pilumnus	Pilumnus villosissimus	'DBCOI_000000122'	764038	TTTAGCTGCAGCTATTGCTCATGCAGGTGCTTCAGTAGATATAGGAATCTTCTCTCTTCATTTGGCAGGGGTCTCTTCCATCTTAGGAGCAGTTAACTTTATAACTACCGTAATTAACATACGATCTTTTGGTATATCAATGGATCAAATACCGCTTTTTGTGTGAGCTGTATTTATTACAGCTATTCTACTTCTTTTATCTTTACCAGTATTAGCAGGAGCTATTACTATGCTTCTTACAGACCGTAATTTAAATACCTCTTTCTTTGATCCTGCCGGGGGAGGTGACCCTGTACTTTATCAGCATTTATTC
PHY1_000227752	species	Platynereis dumerilii	0.993610224	Opisthokonta	Metazoa	Annelida	Polychaeta	Phyllodocida	Nereididae	Platynereis	Platynereis dumerilii	'SKAG108-12'	6359	TTTATCCAGTAATATTGCTCATGCTGGCCCCTCAGTAGACCTGGCAATCTTTTCTCTTCACCTAGCGGGGGTGTCCTCTATTATAGGGGCCTTAAATTTTATTACCACAGTTATCAATATACGCTCAAAAGGACTAAAACTAGAACGTGTCCCTTTATTTGTATGATCTGTAGTAATTACAGCGGTTCTTCTACTATTAAGGCTTCCAGTGTTAGCGGGTGCTATCACAATATTATTAACAGACCGAAACCTAAACACTGCGTTCTTTGATCCTGCTGGAGGGGGAGACCCAATCCTATACCAACACTTATTT
PHY1_000185616	species	Pseudosuberites nudus	0.987220447	Opisthokonta	Metazoa	Porifera	Demospongiae	Suberitida	Suberitidae	Pseudosuberites	Pseudosuberites nudus	'DBCOI_000000241'	1658086	TTTATCAAGTATACAAGCTCACTCAGGGGGATCGGTGGATATGGCAATCTTTAGTCTTCATTTAGCTGGGATATCCTCAATATTGGGAGCTATGAATTTTATTACAACGATTATAAATATGAGAGCACCAGGAATTACAATGGACCGAATGCCTTTATTTGTGTGGTCTGTTTTAGTAACTGCCGTTTTGTTATTGTTATCTTTACCGATATTGGCAGGAGCTATAACAATGCTTTTGACAGATCGAAATTTTAATACTGCGTTCTTTGATCCAGCGGGGGGAGGAGACCCTATTTTATATCAACACCTTTTC
PHY1_000036408	species	Phascolosoma granulatum	0.984025559	Opisthokonta	Metazoa	Annelida	Sipuncula	Phascolosomatiformes	Phascolosomatidae	Phascolosoma	Phascolosoma granulatum	'DBCOI_000000098'	41797	TCTATCCGGAGCCCTCGCACATGCAGGCCCATCCGTCGATCTGGCCATCTTCTCTCTTCACTTAGCAGGAGTAAGATCTATCTTAGGCGCATTAAACTTTATTTCTACAGTAGCTAATATACGCCCAAGAATACTTTCCTGAGAGCGCATTCCATTATTTGTATGAGCAGCTTTTATTACAGTAGTTCTTTTATTACTTGCACTGCCCGTTCTAGCAGGTGCTATCACAATACTTCTAACAGATCGAAATTTAAACACAGCTTTCTTTGATCCTGGAGGTGGAGGAGATCCTATTCTATTTAGTCATCTCTTC
PHY1_000047838	species	Bathycoccus prasinos	0.996805112	Archaeplastida	Viridiplantae	Chlorophyta	Mamiellophyceae	Mamiellales	Bathycoccaceae	Bathycoccus	Bathycoccus prasinos	'FO082258'	41875	TCTAAGTCATATTACGAGCCACTCTGGTGGTGCAGTTGATTTAGCTATTTTCAGTTTACATTTATCTGGAGCGAGCAGTATTTTAGGGGCGATTAACTTTATTACCACTATCTTTAACATGCGTGGGCCTGGCCTGGGCTTCCATCGCTTACCTTTATTTGTGTGGTCTGTTCTGATTACGGCCTTCTTACTTCTTCTCTCTTTACCGGTTTTAGCGGGAGCGATTACGATGCTGTTAACGGATCGTAACTTCAATACCTCGTTCTTTGATCCGGCGGGCGGAGGTGACCCTATTTTGTTCCAGCACCTTTTT
PHY1_000153950	species	Corallina caespitosa	0.996805112	Archaeplastida	Rhodophyta	Rhodophyta	Florideophyceae	Corallinales	Corallinaceae	Corallina	Corallina caespitosa	'ABMMC14526-10'	1141737	TTTAAGTTCAATACAAAGTCATTCTGGTGCTGCTGTGGATCTAGCAATTTTTAGTTTACATATAGCAGGAGCCTCTTCAATATTAGGCGCTGTTAACTTTATCTCAACAATTTTAAATATGCGTAATCCAGGACAGAGTATGTATAGAATGCCTTTATTTGTATGATCGATTTTAGTTACTGCATTATTACTACTTTTAGCTGTCCCTGTTTTAGCAGGAGCTATAACCATGCTTTTAACTGATCGAAATTTTAACACGTCTTTCTTCGATCCTGCAGGTGGTGGAGATCCTATTTTATATCAACATCTCTTT
PHY1_000225219	species	Phascolosoma granulatum	0.984025559	Opisthokonta	Metazoa	Annelida	Sipuncula	Phascolosomatiformes	Phascolosomatidae	Phascolosoma	Phascolosoma granulatum	'DBCOI_000000098'	41797	TCTATCCGGAGCCCTCGCACATGCAGGCCCATCCGTCGATCTGGCCATCTTCTCTCTTCACTTAGCAGGAGTAAGATCTATCTTAGGCGCATTAAACTTTATTTCTACAGTAGCTAATATACGCCCAAGAATACTTTCCTGAGAACGCATCCCATTATTTGTATGAGCAGCTTTTATTACAGTAGTTCTTTTATTACTTGCACTGCCCGTTCTAGCAGGTGCTATCACAATACTTCTAACAGATCGAAATTTAAACACAGCTTTCTTTGATCCTGGAGGTGGAGGAGATCCTATTCTATTTAGTCATCTCTTC
PHY1_000215201	species	Campanularia hincksii	0.971246006	Opisthokonta	Metazoa	Cnidaria	Hydrozoa	Leptothecata	Campanulariidae	Campanularia	Campanularia hincksii	'DBCOI_000000164'	314507	ATTATCGGGTCCTCAAACTCATTCAGGTGGATCAGTAGATCTAGCTATATTTAGTTTACATTGTGCGGGTGCTTCGTCCATTATGGGAGCTATAAATTTTATTACTACTATTTTTAATATGAGAGCTCCAGGACTAACTTTCGACAGATTACCACTATTCGTGTGATCAGTCTTAATTACAGCTTTCTTATTACTATTATCATTACCAGTATTAGCAGGAGCTATTACTATGTTACTAACTGATAGAAATTTTAATACCACATTTTTTGATCCTGCAGGAGGAGGTGATCCAGTATTATATCAACATTTATTT
PHY1_000002110	species	Bathycoccus prasinos	0.993610224	Archaeplastida	Viridiplantae	Chlorophyta	Mamiellophyceae	Mamiellales	Bathycoccaceae	Bathycoccus	Bathycoccus prasinos	'FO082258'	41875	TCTAAGTCATATTACGAGCCACTCTGGTGGTGCAGTTGATTTAGCTATTTTCAGTTTACATTTATCTGGAGCGAGCAGTATTTTAGGGGCGGTTAACTTTATTACCACTATCTTTAACATGCGTGGGCCTGGTCTGGGCTTCCATCGCTTACCTTTATTTGTGTGGTCTGTTCTGATTACGGCCTTCTTACTTCTTCTCTCTTTACCGGTTTTAGCGGGGGCGATTACGATGCTGTTAACGGATCGTAACTTCAATACCTCGTTCTTTGATCCGGCGGGCGGAGGTGACCCTATTTTGTTCCAGCACCTTTTT
PHY1_000097426	species	Halosydna sp.	0.987220447	Opisthokonta	Metazoa	Annelida	Polychaeta	Phyllodocida	Polynoidae	Halosydna	Halosydna sp.	'DBCOI_000000084'	10000105	TTTAGCCAGAAACATTGCTCATGCAGGTCCTTCTGTGGATTTGGCCATCTTCTCCCTTCACATTGCAGGGGTTTCATCCATTCTAGGAGCTCTAAATTTTATTACAACAGTCATTAACATACGATATAAAGGACTACGTCTGGAACGTGTCCCTTTATTTGTCTGAGCTGCTAAAATTACTGCTATCCTTCTTCTTCTTTCCCTCCCTGTTCTTGCTGGAGCTATTACTATATTACTTACAGACCGAAATTTAAACACAGCATTCTTTGACCCTGCGGGAGGAGGAGACCCCGTTTTATATCAACACTTATTC
PHY1_000067703	species	Campanularia hincksii	0.990415335	Opisthokonta	Metazoa	Cnidaria	Hydrozoa	Leptothecata	Campanulariidae	Campanularia	Campanularia hincksii	'DBCOI_000000164'	314507	ATTATCGGGTCCTCAAACTCATTCAGGTGGATCAGTAGATTTAGCTATATTCAGTTTACATTGTGCAGGTGCTTCATCCATTATGGGAGCTATAAATTTTATTACTACTATTTTTAATATGAGAGCTCCAGGACTAACTTTCGACAGATTACCTCTATTCGTATGATCAGTTTTAATCACAGCTTTCTTATTACTATTATCATTACCAGTATTAGCAGGAGCTATTACTATGTTACTAACTGATAGAAATTTTAATACTACATTTTTTGATCCTGCAGGGGGAGGTGATCCAGTATTATATCAACATTTGTTT
PHY1_000162767	species	Halopteris filicina	0.996805112	Chromalveolata	Stramenopiles	Ochrophyta	Phaeophyceae	Sphacelariales	Stypocaulaceae	Halopteris	Halopteris filicina	'DBCOI_000000299'	117521	GCTTAGTGGGGCATTAGCCCATTCTGGTGCTTCTGTTGATATGGCTATTTTTAGTCTTCATCTTTCAGGTGCGGCATCTATTTTAGGTGCGGTTAACTTTATCACAACTATTTGTAATATGCGTGCAGTTGGTATGTCTATGCATCGGTTACCACTTTTTGTTTGGTCAATTTTTATTACAGCCTTTTTACTTTTGCTATCCTTGCCTGTTTTGGCTGGTGGTATTACAATGCTACTAACTGATAGAAATTTTAATACAACCTTCTTTGATCCTGCTGGAGGAGGAGATCCCGTGCTATATCAACATTTATTT
PHY1_000190972	species	Clytia gracilis	0.996805112	Opisthokonta	Metazoa	Cnidaria	Hydrozoa	Leptothecata	Campanulariidae	Clytia	Clytia gracilis	'DBCOI_000000165'	252669	TTTAGCTGGTCCACAAACTCACTCAGGAGGTTCCGTAGATATGGCTATTTTTAGTTTACATTGTGCGGGAGCATCTTCTATCATGGGTGCTATAAACTTTATTACTACAATTTTTAATATGAGAGCTCCTGGATTAACATTAGATAAATTACCATTATTTGTATGGTCAGTATTAATCACTGCTTTCTTATTACTTTTATCTTTACCAGTTTTAGCAGGTGCCATAACAATGTTGTTAACAGATAGAAATTTTAACACTACATTTTTTGATCCTGCAGGTGGAGGAGATCCTGTATTATACCAACATTTATTT
PHY1_000264724	species	Modiolula phaseolina	0.996805112	Opisthokonta	Metazoa	Mollusca	Bivalvia	Mytiloida	Mytilidae	Modiolula	Modiolula phaseolina	'JF496770'	1088538	TTTGTCGTCCTATGTGGGTCATAGTGGCCCTGCGGTAGACATATCTTTGTTTTCTCTTCATTTGGCTGGTGCTTCTTCTATTGGGGGTTCTATTAACTTTTTAACTAGTATGAAAAACATGCCCGTGAACAGTATACGAGGGGAGCGTATAATGTTGTTTTTGTGGTCTATAGTGGTCACAGCTGTGCTATTGCTGATTTCTTTGCCAGTTCTGGCAGGTGGTATTACCATGTTAATTTTCGATCGGCACTTAAATACTTCTTTTTATGATCCGGCTGGAGGTGGGGATCCTGTGTTGTACCAACACTTGTTC
PHY1_000292526	species	Asparagopsis taxiformis	0.996805112	Archaeplastida	Rhodophyta	Rhodophyta	Florideophyceae	Bonnemaisoniales	Bonnemaisoniaceae	Asparagopsis	Asparagopsis taxiformis	'DBCOI_000000004'	260499	TTTAAGTTCTATACAAAGTCATTCGGGTGCAGCAATAGATTTAGCAATTTTTAGTTTGCATTTATCGGGTGCATCATCTATTTTAGGTGCTATTAATTTTATCTCAACTATTTTCAATATGCGTAGTTCAGGTCAGACCATGTATAGAATTCCGTTGTTTGTATGATCAATTTTAGTAACAGCCTTTTTACTTTTATTAGCAGTTCCTGTTTTAGCGGGAGCGATTACAATACTTTTAACGGATCGTAATTTTAATACATCCTTCTTTGATCCTGGTGGTGGTGGTGATCCTGTTTTATATCAACATCTTTTT
PHY1_000198041	species	Rhodophyllis sp.MAR3	0.993610224	Archaeplastida	Rhodophyta	Rhodophyta	Florideophyceae	Gigartinales	Cystocloniaceae	Rhodophyllis	Rhodophyllis sp.MAR3	'DBCOI_000000043'	10000095	TTTAAGTTCTATACAAAGTCATTCAGGTGGAGCTGTAGATTTGGCTATTTTTAGTTTACATTTATCAGGTGCTTCGTCTATTTTGGGAGCAGTTAATTTTATATCCACTATTTTAAATATGCGTAGTCCTGGTCAAAGTATGTATAGAATACCATTATTTGTATGATCTATTTTTGTTACAGCTTTTTTATTATTATTAGCGGTTCCTGTTTTAGCAGGAGCAATTACTATGTTATTAACAGATCGTAACTTTAATACGACATTTTTTGACCCTGCAGGTGGTGGAGACCCTATATTATATCAACATTTATTT
PHY1_000236726	species	Lysidice ninetta	0.984025559	Opisthokonta	Metazoa	Annelida	Polychaeta	Eunicida	Eunicidae	Lysidice	Lysidice ninetta	'DBCOI_000000077'	188455	CCTCTCAAGTAATATTGCTCATGCCGGGCCCTCTGTTGATTTAGCAATCTTCTCCCTGCATCTAGCAGGAATCTCCTCAATCCTTGGCTCGATCAATTTCATCTCCACAGCCTATAACATGCGAGGTGGAGGCATTGAACCAGAAAAAACCCCATTATTTGTTTGAGCTGCGATCATCACAACTATTCTCCTCCTCCTCTCTCTACCCGTACTCGCAGGAGCAATCACTATACTCCTTACAGACCGCAACCTCAACACCTCTTTTTTTGACCCCTCCAGCGGAGGTGACCCCGTACTCTTCCAGCACCTATTC
PHY1_000062347	species	Proceraea scapularis	0.987220447	Opisthokonta	Metazoa	Annelida	Polychaeta	Phyllodocida	Syllidae	Proceraea	Proceraea scapularis	'GBMIN838-12'	199213	CTTAGCAGCTAATATCGCCCACAGAGGGCCTCCGGTTGACTTAGCAATTTTCTCCCTCCACCTAGCTGGAGTTTCATCTATCTTGGGCGCTGTAAACTTTATCACCACAGTAATCAACATACGCTCAAAACTTATACAATTAGAACGCGTTCCCCTATTTGTATGATCAGTTAAAATCACAGCCATCCTCTTGCTTCTATCTCTCCCTGTCTTAGCGGGAGCTATTACAATATTACTTACAGACCGAAACCTAAACACGGCATTCTTTGACCCGGCTGGGGGAGGTGACCCCATTCTCTACCAACACCTCTTC
PHY1_000060029	species	Bathycoccus prasinos	0.996805112	Archaeplastida	Viridiplantae	Chlorophyta	Mamiellophyceae	Mamiellales	Bathycoccaceae	Bathycoccus	Bathycoccus prasinos	'FO082258'	41875	TCTAAGTCATATTACGAGCCACTCTGGTGGTGCAGTTGATTTAGCTATTTTCAGTTTACATTTATCTGGAGCGAGCAGTATTTTAGGGGCGATTAACTTTATTACCACTATCTTTAACATGCGTGGGCCTGGTCTGGGCTTCCATCGCTTACCTTTATTTGTATGGTCTGTTCTGATTACGGCCTTCTTACTTCTTCTCTCTTTACCGGTTTTAGCGGGAGCGATTACGATGCTGTTAACGGATCGTAACTTCAATACCTCGTTCTTTGATCCGGCGGGCGGAGGTGACCCTATTTTGTTCCAGCACCTTTTT
PHY1_000071488	species	Bathycoccus prasinos	0.993610224	Archaeplastida	Viridiplantae	Chlorophyta	Mamiellophyceae	Mamiellales	Bathycoccaceae	Bathycoccus	Bathycoccus prasinos	'FO082258'	41875	TCTAAGTCATATTACGAGCCACTCTGGTGGTGCAGTTGATTTAGCTATTTTCAGTTTACATTTATCTGGAGCGAGCAGTATTTTAGGGGCGGTTAACTTTATTACCACTATCTTTAACATGCGTGGGCCTGGTCTGGGCTTCCACCGCTTACCTTTATTTGTGTGGTCTGTTCTGATTACGGCCTTCTTACTTCTTCTCTCTTTACCGGTTTTAGCGGGAGCGATTACGATGCTGTTAACGGATCGTAACTTCAATACCTCGTTCTTTGATCCGGCGGGCGGAGGTGACCCTATTTTGTTCCAGCACCTTTTT
PHY1_000176894	species	Paracentrotus lividus	0.996805112	Opisthokonta	Metazoa	Echinodermata	Echinoidea	Echinoida	Echinidae	Paracentrotus	Paracentrotus lividus	'AY630795'	7656	TCTCTCCAGAAAAATTGCCCACGCAGGAGGCTCAGTAGACTTAGCAATTTTCTCACTCCATCTTGCGGGTGCCTCTTCTATCCTAGCCTCAATTAACTTTATAACCACAATTATTAATATGCGAACGCCGGGAATGTCTTTTGACCGACTACCTTTGTTTGTTTGATCCGTTTTTGTTACAGCATTCCTACTCCTTCTTTCTCTACCAGTACTAGCAGGAGCGATTACTATGCTTCTAACAGACCGTAAAATTAACACAACATTTTTCGACCCAGCAGGAGGAGGAGACCCAATTCTGTTTCAACATTTATTC
PHY1_000148823	species	Pyura dura	0.996805112	Opisthokonta	Metazoa	Chordata	Ascidiacea	Stolidobranchia	Pyuridae	Pyura	Pyura dura	'DBCOI_000000151'	569433	ATTAGCGGGAAATTTGGCTCATTCTGGACCTGCGTTAGATTGTGCTATTTTTTCTTTGCATTTGGCCAGAGTTTCTAGTATTTTAAGATCTTTAAATTTTATGACAACTTTGTTTAATATAAAAGGAAAAGGTTGAGATATATTTATGATACCTTTATTTTGTTGGACTATTTTGGTAACTACTCTTTTGTTGTTGTTGTCTTTACCCGTGTTGGCCGCGGCTATTACTATACTTTTATTTGATCGGAATTTTAATACGTCTTTTTTTGATCCGGCAGGTGGGAGGGATCCTGTGTTGTTTCAGCATTTATTT
PHY1_000162762	species	Corallina sp. CPC2	0.993610224	Archaeplastida	Rhodophyta	Rhodophyta	Florideophyceae	Corallinales	Corallinaceae	Corallina	Corallina sp. CPC2	'DBCOI_000000028'	1412936	ATTAAGTTCCATACAAAGTCATTCTGGTGCCGCTGTGGACTTAGCAATTTTCAGTTTACATATAGCAGGAGCGTCTTCTATATTAGGTGCCGTCAATTTTATTTCTACAATTTTAAATATGCGTAACCCTGGACAAACTATGTATCGAATACCGTTGTTTGTTTGATCTATTTTCGTAACGGCGTTATTATTGCTTTTAGCTGTACCCGTTTTAGCAGGAGCTATAACAATGCTTTTGACGGATCGAAATTTTAATACATCATTTTTTGATCCTGCAGGAGGTGGAGACCCTATTTTGTATCAACATTTATTT
PHY1_000039887	species	Clytia hemisphaerica	0.996805112	Opisthokonta	Metazoa	Cnidaria	Hydrozoa	Leptothecata	Campanulariidae	Clytia	Clytia hemisphaerica	'DBCOI_000000166'	252671	TTTATCAGGACCTCAAACACATTCAGGAGGATCAGTAGATATGGCAATTTTTAGTTTACATTGTGCAGGTGCTTCATCTATTATGGGTGCCATAAATTTTATTACAACAATATTTAATATGAGAGCCCCTGGCTTAACTTTAGATAAATTACCATTATTTGTTTGGTCAGTCTTAATTACTGCCTTTTTATTACTTTTATCTTTACCTGTGTTAGCTGGAGCTATTACGATGTTGCTTACAGATAGAAATTTTAATACAACATTCTTTGATCCAGCAGGTGGAGGTGATCCAGTATTGTACCAACATTTATTT
PHY1_000032320	species	AV473	0.993610224	Archaeplastida	Rhodophyta	Rhodophyta	Florideophyceae	Gigartinales	Peyssonneliaceae	None	AV473	'REDEU751-11'	10000076	TTTAAGTTCAATTCAAAGCCATTCAGGAGGAGCAGTTGATTTAGCTATTTTTAGTTTGCACTTATCAGGAGCATCATCAATTTTAGGAGCAGTTAATTTTATTTCAACTATTTTAAATATGCGTAGCCCTGGTCAAAGTATGTATAGAATTCCTTTATTTGTTTGATCTATTTTTGTAACTGCTTTTTTATTACTATTGGCAGTACCAGTTTTGGCTGGGGCAATTACAATGCTTTTAACTGATCGAAATTTTAATACATCTTTTTTTGATCCAGCAGGGGGAGGTGATCCCATATTGTATCAACATTTATTT
PHY1_000220177	species	Sargassum henslowianum	0.990415335	Chromalveolata	Stramenopiles	Ochrophyta	Phaeophyceae	Fucales	Sargassaceae	Sargassum	Sargassum henslowianum	'JQ807788'	703908	TTTAAGTGGTATCCAGGCGCATTCGGGGCCATCAGTTGATCTAGCTATCTTCAGTTTACATTTATCCGGTGCTGCTTCTATTTTGGGTGCCATTAATTTCATAACAACCATTTTTAATATGCGTGCTCCGGGTATGGGTATGCACCGTTTACCTTTATTTGTTTGGTCTGTTTTAATAACAGCATTTTTACTTTTATTATCTCTTCCAGTTTTGGCTGGAGGCATTACTATGCTTTTAACGGACCGTAATTTTAATACTACATTTTTTGATCCGGCGGGTGGTGGCGACCCAGTGCTTTACCAGCACTTGTTC
PHY1_000154281	species	Modiolus barbatus	0.977707006	Opisthokonta	Metazoa	Mollusca	Bivalvia	Mytiloida	Mytilidae	Modiolus	Modiolus barbatus	'CBMB018-10'	989235	TTTGTCGTCTTATGTGGGCCATAGTGGTCCTGCGGTAGACATATCTTTGTTTTCTCTTCATTTGGCTGGTGCCTCTTCTATTGGGGGTTCTATTAACTTTTTAACTAGTATGAAAAATATGCCTGTGAATAGTATACGAGGGGAGCGTATAATGCTGTTTTTGTGGTCGATAGTGGTTACAGCTGTGCTATTGCTAATTTCCTTGCCAGTTCTGGCAGGGGGTATTACTATGCTAATTTTCGATCGGCATTTAAATACCTCCTTTTATGATCCGGCTGGTGGTGGGGATCCTGTGCTGTATCAACACTTGTTC
PHY1_000179443	species	Dictyota dichotoma	0.996805112	Chromalveolata	Stramenopiles	Ochrophyta	Phaeophyceae	Dictyotales	Dictyotaceae	Dictyota	Dictyota dichotoma	'AY500368'	2876	GTTAAGTGGTATACAAGCCCATTCTGGACCTTCTGTTGATTTGGCTATTTTTAGTCTTCATTTGTCTGGTGCCGCTTCTATTTTAGGCGCGATTAATTTTATTACTACTATCTTTAATATGCGTGCACCGGGTATGGGTATGCACCGTTTGCCGCTTTTTGTGTGGTCGGTTCTCATTACGGCCTTTTTGTTATTGCTATCATTGCCTGTTTTGGCGGGAGGTATTACTATGCTTTTAACTGATCGTAATTTTAATACAACATTTTTTGATCCTGCTGGAGGAGGCGATCCTGTTTTATACCAACATTTATTT
PHY1_000290782	species	Oithona similis	0.996805112	Opisthokonta	Metazoa	Arthropoda	Maxillopoda	Cyclopoida	Oithonidae	Oithona	Oithona similis	'BNSC296-11'	324873	TCTGAGTTCTTATATTTTTCACGGGGGAGCATCTGTGGACTTTACAATTTTTAGCCTCCACCTAGCCGGAGTCTCTTCTCTCCTAGGGGCAGTAAACTTTATTAGCACGGTTTTAAATTTACGGGCATTAGGTATGTTAATAGATCGCATACCTTTATTCCCATGGGCAGTATTTATTACTGCTATTCTGCTTCTTTTGTCACTTCCCGTTTTAGCAGGAGCTATCACTATACTCTTGACAGATCGAAATTTAAACACGTCTTTTTATGATCCTATAGGCGGGGGTGACCCTGTCCTCTATCAGCACTTGTTT
PHY1_000286319	species	Halosydna sp.	0.987220447	Opisthokonta	Metazoa	Annelida	Polychaeta	Phyllodocida	Polynoidae	Halosydna	Halosydna sp.	'DBCOI_000000084'	10000105	TTTAGCCAGAAACATTGCTCATGCAGGTCCTTCTGTGGATTTGGCCATCTTCTCCCTTCACATTGCAGGGGTTTCATCCATTCTAGGAGCTCTAAATTTTATTACAACAGTCATTAACATACGATATAAAGGACTACGTCTGGAGCGTGTCCCTTTATTTGTCTGAGCTGCTAAAATTACTGCTATCCTTCTTCTTCTTTCCCTCCCTGTTCTTGCTGGAGCTATTACTATATTACTTACAGACCGAAATTTAAACACAGCATTCTTTGACCCTGCGGGAGGAGGAGACCCTGTTTTATATCAACACTTATTC
PHY1_000242558	species	Pione velans	0.980830671	Opisthokonta	Metazoa	Porifera	Demospongiae	Clionaida	Clionaidae	Pione	Pione velans	'AY561981'	283505	TTTGGCAAGTATACAGGCGCATTCAGGTGGGTCAGTTGATATGGCAATATTTAGTTTGCATTTGGCAGGTATTTCTTCTATATTGGGTGCAATGAATTTTATTACTACAATATTTAATATGAGGGCTCCAGGTATAACAATGGATCGAATGCCGTTATTTGTGTGATCTATTTTAATAACTGCTTTTTTATTATTACTATCTTTGCCTGTGTTAGCAGGTGCTATTACAATGCTTCTTACAGATAGAAATTTTAATACTGCGTTTTTTGATCCTGCAGGTGGAGGTGACCCAATTTTATACCAACATTTATTT
PHY1_000023051	species	Proceraea aurantiaca	0.993610224	Opisthokonta	Metazoa	Annelida	Polychaeta	Phyllodocida	Syllidae	Proceraea	Proceraea aurantiaca	'DBCOI_000000090'	199203	TTTATCAGCAAATATCGCCCATGCTGGGCCTCCTGTCGATCTTGCTATTTTCTCTCTTCACCTAGCAGGAGTTTCTTCAATCCTTGGAGCAGTAAATTTTATCACAACAACTATTAATATACGACATGCTCTAATAAATCTAGAACGAGTACCTCTATTTGTATGATCTGTGAAAATCACTGCCATTCTTCTTCTCTTATCTCTTCCCGTTCTTGCAGGAGCAATTACTATGCTTTTAACAGACCGAAACTTAAATACAGCGTTTTTTGATCCTGCCGGGGGCGGGGACCCTATTCTTTACCAACACCTCTTT
PHY1_000038482	species	Halosydna sp.	0.987220447	Opisthokonta	Metazoa	Annelida	Polychaeta	Phyllodocida	Polynoidae	Halosydna	Halosydna sp.	'DBCOI_000000084'	10000105	TTTAGCCAGAAACATTGCTCATGCAGGTCCTTCTGTGGATTTGGCCATCTTCTCCCTTCACATTGCAGGGGTTTCATCCATTCTAGGTGCTCTAAATTTTATTACAACAGTCATTAACATACGATATAAAGGACTACGTCTGGAACGTGTCCCTTTATTTGTCTGAGCTGCTAAAATTACTGCTATCCTTCTTCTTCTTTCCCTCCCTGTTCTTGCTGGAGCTATTACTATATTACTTACAGACCGAAATTTAAACACAGCATTCTTTGACCCTGCGGGAGGAGGAGACCCTGTTTTATATCAACACTTATTC
PHY1_000132712	species	Pilumnus villosissimus	0.996805112	Opisthokonta	Metazoa	Arthropoda	Malacostraca	Decapoda	Pilumnidae	Pilumnus	Pilumnus villosissimus	'DBCOI_000000122'	764038	TTTAGCTGCAGCTATTGCTCATGCAGGTGCTTCAGTAGATATAGGAATCTTCTCTCTTCATTTAGCAGGGGTCTCTTCCATCTTAGGAGCAGTTAACTTTATAACTACCGTAATTAACATACGATCTTTTGGTATATCAATGGATCAAATACCGCTTTTTGTATGAGCTGTGTTTATTACAGCTATTCTACTTCTTTTATCTTTACCAGTATTAGCGGGAGCTATTACTATGCTTCTTACAGACCGTAATTTAAATACCTCTTTCTTTGATCCTGCCGGGGGAGGTGACCCTGTACTTTATCAGCATTTATTC
PHY1_000124994	species	Corallina caespitosa	0.987220447	Archaeplastida	Rhodophyta	Rhodophyta	Florideophyceae	Corallinales	Corallinaceae	Corallina	Corallina caespitosa	'ABMMC14526-10'	1141737	TTTAAGTTCAATACAAAGTCATTCTGGTGCTGCTGTAGATCTAGCAATTTTTAGTTTACATATAGCAGGAGCTTCTTCAATATTAGGCGCTGTTAACTTTATCTCAACAATTTTAAATATGCGTAATCCAGGACAGAGTATGTATAGAATGCCTTTATTTGTATGATCGATTTTAGTTACTGCATTATTACTACTTTTAGCTGTACCTGTTTTAGCAGGAGCTATAACCATGCTTTTAACTGATCGAAATTTTAACACGTCTTTCTTCGATCCTGCAGGTGGTGGAGATCCTATTTTGTATCAACATCTTTTT
PHY1_000137557	species	Hyattella sinuosa	0.980830671	Opisthokonta	Metazoa	Porifera	Demospongiae	Dictyoceratida	Spongiidae	Hyattella	Hyattella sinuosa	'JX535019'	1313225	GCTATCTGGCGGCATGGGGCATTCCGGGCCATCTGTGGATATGGCTATTTTTAGTTTGCATTTGGCGGGTATATCTTCTATCTTGGGGGCGATTAATTTTATTAGTACTATTTTTAATATGCGGGCGTCTGGTGTAGGTTGAACTCGAATGCCTTTGTTTGTATGATCTATTTTAGTTACAGTGTTTTTGTTATTATTGTCATTACCAGTATTGGCCGGGGGAATAACTATGTTATTAACTGATCGGAATTTTAATACTTCTTTCTTTGATCCGGTGGGAGGCGGGGACCCCATATTGTTTCAACACTTATTC
PHY1_000143037	species	Palola cf. siciliensis JZ-2010	0.984076433	Opisthokonta	Metazoa	Annelida	Polychaeta	Eunicida	Eunicidae	Palola	Palola cf. siciliensis JZ-2010	'GQ497554'	759342	TCTCTCTAGGAATATTGCCCATGCTGGCCCTTCTGTAGACCTTGCTATCTTCTCCCTTCATTTAGCAGGAGCCTCTTCAATTCTAGGTGCTATTAACTTTATTACTACTGTTATCAATATACGAATAGAAGGAATACGCCTAGAACGTGTTCCACTCTTCGTCTGAGCAGTAATAATTACTACTGTATTACTCCTTCTTTCTCTTCCGGTTCTAGCAGGAGCTATTACAATACTTCTTACAGATCGAAATCTTAATACAGCCTTCTTTGACCCCTCTGGTGGAGGAGATCCCATTCTATATCAACATCTATTC
PHY1_000101678	species	Epizoanthus paxii	0.996805112	Opisthokonta	Metazoa	Cnidaria	Anthozoa	Zoantharia	Epizoanthidae	Epizoanthus	Epizoanthus paxii	'DBCOI_000000160'	760128	CCTTGCGAGTATCCAAGCGCATTCGGGGGGAGCCGTAGACATGGCAATTTTTAGCCTCCACTTAGCTGGAGTCTCTTCAATCTTGGGGGCTATGAATTTTATTACCACCATTTTTAATATGAGGGCCCCCGGTGTGACTCTGGACAGGTTGCCACTATTTGTCTGGTCTATATTAATCACCGCCTTTTTATTATTACTATCCTTACCCGTATTGGCTGGAGGCATAACTATGCTTTTGACTGATAGAAATTTTAACACTACCTTTTTTGACCCCGCCGGAGGAGGGGACCCGATCCTGTTTCAACACCTCTTT
PHY1_000090297	species	Proceraea aurantiaca	0.993610224	Opisthokonta	Metazoa	Annelida	Polychaeta	Phyllodocida	Syllidae	Proceraea	Proceraea aurantiaca	'DBCOI_000000090'	199203	TTTATCAGCAAATATCGCCCATGCTGGGCCTCCTGTCGATCTTGCTATTTTCTCTCTTCACCTAGCAGGAGTTTCTTCAATCCTTGGAGCAGTAAATTTTATCACAACAACTATTAATATACGACATGCTCTAATAAATCTAGAACGAGTACCTCTATTTGTATGATCTGTAAAAATCACTGCCATTCTTCTTCTCTTATCTCTTCCCGTTCTTGCAGGAGCAATTACTATGCTTTTAACAGACCGAAACTTAAATACAGCGTTTTTTGATCCTGCCGGGGGCGGGGATCCTATTCTTTACCAACACCTCTTT
PHY1_000115132	species	Limaria hians	0.980952381	Opisthokonta	Metazoa	Mollusca	Bivalvia	Limoida	Limidae	Limaria	Limaria hians	'GBMLB0379-06'	120439	TTTATCAGGGCTAACTGGAAGGTGAAGGTACAGGATTGATCTGACAATTTTCTCTCTTCACCTGGCAGGAATTTCTTCTATGTCTGGGGCTATTAATTTTTTAACTACTATATACAATTGTCGGCCTACTTTGATAAAGGGAGAGCGGGTTCCGTTATATCCGTGGGCTGCTATTGTTACTAGGATCTTATTGGTGGGGGCTATTCCTGTCCTTGCAGGGGCTTTGACTATGCTCTTGTTAGATCGGCACGTGAACAGAACCTTCTTTGACCCAATTGGAGGGGGGGACCCTGTTTTGTTCCAGCATTTGTTA
PHY1_000217229	species	Adna anglica	0.996805112	Opisthokonta	Metazoa	Arthropoda	Maxillopoda	Sessilia	Pyrgomatidae	Adna	Adna anglica	'FJ713101'	1487353	CCTTTCTAGAAATATTGCTCATTCAGGAGCTTCAGTAGATCTTTCAATTTTTTCTCTGCATTTAGCTGGGGCGTCATCTATTCTTGGAGCTATTAATTTTATATCCACAGTAATTAATATACGAGCAGAAACTTTAACATTCGATCGAATTCCATTGTTTGTTTGAAGTGTATTTATTACAGTAATTCTTCTTTTATTATCTTTACCAGTTTTAGCCGGAGCTATTACTATATTATTAACAGATCGAAATTTGAATACTTCCTTCTTCGATCCAACAGGTGGAGGAGATCCAATTTTATACCAACATTTATTC
PHY1_000232655	species	Corallina sp. CPC2	0.996805112	Archaeplastida	Rhodophyta	Rhodophyta	Florideophyceae	Corallinales	Corallinaceae	Corallina	Corallina sp. CPC2	'DBCOI_000000028'	1412936	ATTAAGTTCCATACAAAGTCATTCTGGTGCCGCTGTGGACTTAGCAATTTTCAGTTTACATATAGCAGGAGCGTCTTCTATATTAGGTGCCATCAATTTTATTTCTACAATTTTAAATATGCGTAACCCTGGACAAACTATGTATCGAATACCGTTGTTTGTTTGATCTATTTTTGTAACGGCGTTATTATTGCTTTTAGCTGTACCCGTTTTAGCAGGAGCTATAACAATGCTTTTGACGGATCGAAATTTTAATACATCATTTTTTGATCCTGCGGGAGGTGGAGACCCTATTTTGTATCAACATTTATTT
PHY1_000239914	species	Halosydna sp.	0.987220447	Opisthokonta	Metazoa	Annelida	Polychaeta	Phyllodocida	Polynoidae	Halosydna	Halosydna sp.	'DBCOI_000000084'	10000105	TTTAGCCAGAAACATTGCTCATGCAGGTCCTTCTGTGGATTTGGCCATCTTCTCCCTTCACATTGCAGGGGTTTCATCCATTCTAGGGGCTCTAAATTTTATTACAACAGTCATTAACATACGATATAAAGGACTACGTCTGGAACGTGTCCCTTTATTTGTCTGAGCTGCTAAAATTACTGCTATCCTTCTTCTTCTTTCCCTCCCTGTTCTTGCTGGAGCTATTACTATATTACTTACAGACCGAAATTTAAACACAGCATTCTTTGACCCTGCGGGAGGAGGAGACCCTGTTTTATATCAACACTTATTC
PHY1_000176737	species	Modiolula phaseolina	0.993610224	Opisthokonta	Metazoa	Mollusca	Bivalvia	Mytiloida	Mytilidae	Modiolula	Modiolula phaseolina	'JF496770'	1088538	TTTGTCGTCCTATGTGGGTCATAGTGGCCCTGCGGTAGACATATCTTTGTTTTCTCTTCATTTGGCTGGTGCTTCTTCTATTGGTGGTTCTATTAACTTTTTAACTAGTATGAAAAACATGCCTGTGAACAGTATACGAGGGGAGCGTATAATGTTGTTTTTGTGGTCTATAGTGGTCACAGCTGTGCTATTGCTGATTTCTTTGCCAGTTCTGGCAGGCGGTATTACCATGTTAATTTTCGATCGGCACTTAAATACTTCTTTTTATGATCCGGCTGGAGGTGGGGATCCTGTGTTGTACCAACACTTGTTC
PHY1_000180833	species	Paracentrotus lividus	0.996805112	Opisthokonta	Metazoa	Echinodermata	Echinoidea	Echinoida	Echinidae	Paracentrotus	Paracentrotus lividus	'AY630795'	7656	TCTCTCCAGAAAAATTGCCCACGCAGGAGGCTCAGTAGACTTAGCAATTTTCTCACTCCATCTTGCGGGTGCCTCTTCTATCCTAGCCTCAATTAACTTTATAACCACAATTATTAATATGCGAACGCCGGGAATGTCTTTTGACCGACTACCTTTGTTTGTTTGATCCGTCTTTGTTACAGCATTCCTACTTCTTCTTTCTCTACCAGTACTAGCAGGAGCGATTACTATGCTTCTAACAGACCGTAAAATTAACACAACATTTTTCGACCCAGCAGGAGGAGGAGACCCAATTCTGTTTCAACATTTATTC
PHY1_000180231	species	Dictyota dichotoma	0.996805112	Chromalveolata	Stramenopiles	Ochrophyta	Phaeophyceae	Dictyotales	Dictyotaceae	Dictyota	Dictyota dichotoma	'AY500368'	2876	GTTAAGTGGTATACAAGCCCATTCTGGACCTTCTGTTGATTTGGCTATTTTTAGTCTTCATTTGTCTGGTGCCGCTTCTATTTTAGGCGCGATTAATTTTATTACTACTATCTTTAATATGCGTGCACCGGGTATGGGTATGCACCGTTTGCCGCTTTTTGTGTGGTCGGTTCTCATTACGGCCTTTTTGTTATTGCTATCATTGCCTGTTTTGGCGGGGGGTATTACTATGCTTTTAACTGATCGTAATTTTAATACAACATTTTTTGATCCTGCTGGGGGAGGCGATCCTGTTTTATACCAACATTTATTT
PHY1_000196516	species	Platynereis dumerilii	0.993610224	Opisthokonta	Metazoa	Annelida	Polychaeta	Phyllodocida	Nereididae	Platynereis	Platynereis dumerilii	'SKAG108-12'	6359	TTTATCCAGTAATATTGCTCATGCTGGCCCCTCAGTAGACCTGGCAATCTTTTCTCTTCACCTAGCGGGGGTGTCCTCTATTATAGGGGCCTTAAATTTTATTACCACAGTTATCAATATACGCTCAAAAGGACTAAAACTAGAACGTGTCCCTTTATTTGTATGATCTGTAGTAATTACAGCAGTTCTTCTACTATTAAGGCTTCCGGTGTTAGCGGGTGCTATCACAATATTATTAACAGACCGAAACCTAAACACTGCGTTCTTTGATCCTGCTGGAGGGGGAGACCCAATCCTATACCAGCACTTGTTT
PHY1_000185319	species	Pione velans	0.980830671	Opisthokonta	Metazoa	Porifera	Demospongiae	Clionaida	Clionaidae	Pione	Pione velans	'AY561981'	283505	TTTGGCAAGTATACAGGCGCATTCAGGTGGGTCAGTTGATATGGCAATATTTAGTTTGCATTTGGCAGGTATTTCTTCTATATTGGGTGCAATGAATTTTATTACTACAATATTTAATATGAGGGCCCCAGGTATAACAATGGATCGAATGCCGTTATTTGTGTGATCTATTTTAATAACTGCTTTTTTATTATTACTATCTTTGCCTGTGTTAGCAGGTGCTATTACAATGCTTCTTACAGATAGAAATTTTAATACTGCGTTTTTTGATCCTGCAGGTGGAGGTGACCCAATTTTATATCAACATTTATTT
PHY1_000183586	species	Sarcotragus spinosulus	0.993610224	Opisthokonta	Metazoa	Porifera	Demospongiae	Dictyoceratida	Irciniidae	Sarcotragus	Sarcotragus spinosulus	'HE591460'	1088795	TCTCTCTGGCGGTATGGGGCACTCCGGGCCATCTGTGGATATGGCGATTTTTAGTTTGCATTTGGCGGGCATATCTTCTATCTTGGGGGCGATTAATTTTATTAGTACTATCTTTAATATGCGGGCGTCTGGAATAAGTTGAACTCGAGTGCCTTTGTTTGTATGATCTATTTTAGTTACAGTGTTTTTATTATTATTGTCATTACCAGTATTGGCCGGGGGAATAACGATGCTATTAACCGATCGTAATTTTAATACTTCTTTCTTTGATCCGGTAGGAGGCGGAGACCCCATATTGTTTCAACATTTATTT
PHY1_000342803	species	Peyssonnelia rubra	0.996805112	Archaeplastida	Rhodophyta	Rhodophyta	Florideophyceae	Gigartinales	Peyssonneliaceae	Peyssonnelia	Peyssonnelia rubra	'REDEU441-11'	389204	ATTAAGTTCAATACAAAGCCATTCAGGGGGTGCTATTGATTTGGCTATTTTTAGTTTACATTTAGCAGGGGCTTCTTCAATTTTAGGAGCAGTGAATTTTATTTCTACTATTTTAAATATGCGCAGTCCAGGACAAAGTATGTATAGGATTCCATTATTTGTTTGATCTATTATTGTAACAGCGTTTTTGCTTTTATTAGCTGTACCAGTTTTAGCAGGAGCGATTACGATGCTTTTAACAGATCGAAATTTTAATACATCATTTTTTGATCCAGCTGGAGGAGGAGATCCTATATTGTATCAACATTTATTT
PHY1_000247731	species	Asparagopsis taxiformis	0.996805112	Archaeplastida	Rhodophyta	Rhodophyta	Florideophyceae	Bonnemaisoniales	Bonnemaisoniaceae	Asparagopsis	Asparagopsis taxiformis	'DBCOI_000000004'	260499	TTTAAGTTCTATACAAAGTCATTCGGGTGCAGCAATAGATTTAGCGATTTTTAGTTTGCATTTATCGGGTGCATCATCTATTTTAGGTGCTATTAATTTTATCTCAACTATTTTCAATATGCGTAGTTCAGGTCAGACCATGTATAGAATTCCGTTGTTTGTATGATCAATTTTAGTAACAGCCTTTTTACTTTTATTAGCAGTTCCTGTTTTAGCGGGAGCGATTACAATGCTTTTAACGGATCGTAATTTTAATACATCCTTCTTTGATCCTGGTGGTGGTGGTGATCCTGTTTTATATCAACATCTTTTT
PHY1_000266061	species	Sphaerotylus antarcticus	0.980830671	Opisthokonta	Metazoa	Porifera	Demospongiae	Polymastiida	Polymastiidae	Sphaerotylus	Sphaerotylus antarcticus	'GBSP10131-13'	1346089	GCTATCTAGTATACAAACACATTCAGGGGGATCGGTGGATATGGTGATATTTAGCTTGCATTTAGCAGGGATTTCGTCAATATTAGGTGCAATGAACTTCATTACAACAATTTTTAATATGAGAGCGCCTGGAATTACAATGGATAGAATGCCGTTATTTGTGTGATCTATTTTAATAACTGCGTTCTTATTATTACTATCTTTGCCTGTATTGGCGGGGGCAATAACTATGCTTCTTACAGATAGAAATTTTAATACTACATTTTTTGATCCCGCTGGAGGTGGGGATCCAATTTTATATCAACATTTATTC
PHY1_000065914	species	Pilumnus villosissimus	0.993610224	Opisthokonta	Metazoa	Arthropoda	Malacostraca	Decapoda	Pilumnidae	Pilumnus	Pilumnus villosissimus	'DBCOI_000000122'	764038	TTTAGCTGCAGCTATTGCTCATGCAGGTGCTTCAGTAGATATAGGAATCTTCTCTCTTCATTTAGCAGGGGTCTCTTCCATCTTAGGAGCAGTTAACTTTATAACTACCGTAATTAACATACGATCTTTTGGTATATCAATGGATCAAATACCGCTTTTTGTATGAGCTGTGTTTATTACAGCTATTCTACTTCTTTTATCTTTACCAGTATTAGCGGGAGCTATTACTATGCTTCTTACGGACCGTAATTTAAATACCTCTTTCTTTGATCCTGCCGGAGGAGGTGACCCTGTACTTTATCAGCATCTATTC
PHY1_000071418	species	Pilumnus villosissimus	0.993610224	Opisthokonta	Metazoa	Arthropoda	Malacostraca	Decapoda	Pilumnidae	Pilumnus	Pilumnus villosissimus	'DBCOI_000000122'	764038	TTTAGCTGCAGCTATTGCTCATGCAGGTGCTTCAGTAGATATAGGAATCTTCTCTCTTCATTTAGCAGGGGTCTCTTCCATCTTAGGAGCAGTTAACTTTATAACTACCGTAATTAACATACGATCTTTTGGTATATCAATAGATCAAATACCGCTTTTTGTATGAGCTGTGTTTATTACAGCTATTCTACTTCTTTTATCTTTACCAGTATTAGCGGGAGCTATTACTATGCTTCTTACAGACCGTAATTTAAATACCTCTTTCTTTGATCCTGCCGGAGGAGGTGACCCTGTACTTTATCAGCATCTATTC
PHY1_000059152	species	Paracentrotus lividus	0.996805112	Opisthokonta	Metazoa	Echinodermata	Echinoidea	Echinoida	Echinidae	Paracentrotus	Paracentrotus lividus	'AY630795'	7656	TCTCTCCAGAAAAATTGCCCACGCAGGAGGCTCAGTAGACTTAGCAATTTTCTCACTCCATCTTGCGGGTGCCTCTTCTATTCTAGCCTCAATTAACTTTATAACCACAATTATTAATATGCGAACGCCGGGAATGTCTTTTGACCGACTACCTTTGTTTGTTTGATCCGTTTTTGTTACAGCATTCCTACTTCTTCTTTCTCTACCAGTACTAGCAGGAGCGATTACTATGCTTCTAACAGACCGTAAAATTAACACAACATTTTTCGACCCAGCAGGAGGAGGAGACCCAATTCTGTTTCAACATTTATTC
PHY1_000006134	species	Hyattella sinuosa	0.980830671	Opisthokonta	Metazoa	Porifera	Demospongiae	Dictyoceratida	Spongiidae	Hyattella	Hyattella sinuosa	'JX535019'	1313225	GCTATCTGGCGGCATGGGGCATTCCGGGCCATCTGTGGATATGGCTATTTTTAGTTTGCATTTGGCGGGTATATCTTCTATCTTGGGGGCGATTAATTTCATTAGTACTATTTTTAATATGCGGGCGTCTGGAGTAGGTTGAACTCGAATGCCTTTGTTTGTATGATCTATTTTAGTTACAGTGTTTTTGTTATTATTGTCATTACCAGTATTGGCCGGGGGAATAACTATGTTATTAACTGATCGGAATTTTAATACTTCTTTCTTTGATCCGGTGGGAGGCGGGGACCCCATATTGTTTCAACACTTATTC
PHY1_000002793	species	Mesophyllum expansum	0.990415335	Archaeplastida	Rhodophyta	Rhodophyta	Florideophyceae	Hapalidiales	Hapalidiaceae	Mesophyllum	Mesophyllum expansum	'DBCOI_000000031'	1503747	TTTAAGTTCTATACAAAGCCATTCAGGCGCAGCTGTAGATTTAGCAATTTTTAGCCTACATTTAGCTGGAGCATCATCTATTCTAGGTGCAGTTAATTTTATTTCAACTATATTAAATATGCGTAATCCAGGACAGAATATGTATAGAATGCCCTTATTTGTTTGATCTATACTTGTAACAGCTTTTTTACTTTTACTAGCTGTGCCTGTTCTTGCTGGTGCAATTACAATGTTACTAACAGATCGAAATTTTAATACGTCTTTTTTTGATCCAGCGGGAGGAGGAGATCCCATTTTATATCAACATTTATTT
PHY1_000015207	species	Clytia gracilis	0.996805112	Opisthokonta	Metazoa	Cnidaria	Hydrozoa	Leptothecata	Campanulariidae	Clytia	Clytia gracilis	'DBCOI_000000165'	252669	TTTAGCTGGTCCACAAACTCACTCAGGAGGTTCCGTAGATATGGCTATTTTTAGTTTACATTGTGCGGGAGCATCTTCCATCATGGGTGCTATAAACTTTATTACTACAATTTTTAATATGAGAGCTCCTGGATTAACATTAGATAAATTACCATTATTTGTATGGTCAGTATTAATCACTGCTTTTTTATTACTTTTATCTTTACCAGTTTTAGCAGGTGCCATAACAATGTTGTTAACAGATAGAAATTTTAACACTACATTTTTTGATCCTGCAGGTGGAGGAGATCCTGTATTATACCAACATTTATTT
PHY1_000032663	species	Phymatolithon sp. 1CPVP	0.996805112	Archaeplastida	Rhodophyta	Rhodophyta	Florideophyceae	Hapalidiales	Hapalidiaceae	Phymatolithon	Phymatolithon sp. 1CPVP	'MAERL172-13'	1347097	ATTAAGTTCAATACAAAATCATTCAGGAGCTGCGGTAGACTTAGCTATTTTTAGTTTGCATTTAGCAGGTGCTTCTTCAATTTTAGGTGCGGTTAATTTTATTTCTACAATTTTAAATATGCGTAATCCAGGTCAAAGTATGTATAGAATGCCTTTGTTTGTCTGGTCAATCTTAGTTACTGCTTTTTTATTACTGTTAGCTGTTCCAGTTTTAGCAGGTGCAATAACAATGCTTTTAACTGATAGAAATTTCAATACTTCTTTTTTTGATCCGGCAGGAGGAGGAGATCCAATTTTGTATCAACATTTATTT
PHY1_000140413	species	Sphaerotylus antarcticus	0.980830671	Opisthokonta	Metazoa	Porifera	Demospongiae	Polymastiida	Polymastiidae	Sphaerotylus	Sphaerotylus antarcticus	'GBSP10131-13'	1346089	GCTATCTAGTATACAAACACATTCAGGGGGATCGGTGGATATGGTGATATTTAGTTTGCATTTAGCAGGGATTTCGTCAATATTAGGTGCAATGAACTTCATTACAACAATTTTTAATATGAGAGCGCCTGGAATTACAATGGATAGAATGCCGTTATTTGTGTGATCTATTTTAATAACTGCGTTCTTATTATTACTATCTTTGCCTGTATTGGCAGGGGCAATAACTATGCTTCTTACAGATAGAAATTTTAATACTACATTTTTTGATCCCGCTGGAGGTGGGGATCCAATTTTATATCAACATTTATTC
PHY1_000145398	species	Corallina caespitosa	0.993610224	Archaeplastida	Rhodophyta	Rhodophyta	Florideophyceae	Corallinales	Corallinaceae	Corallina	Corallina caespitosa	'ABMMC14526-10'	1141737	TTTAAGTTCAATACAAAGTCATTCTGGTGCTGCTGTGGATCTAGCAATTTTTAGTTTACATATAGCAGGAGCTTCTTCAATATTAGGCGCCGTTAACTTTATCTCAACAATTTTAAATATGCGTAATCCAGGACAGAGTATGTATAGAATGCCTTTATTTGTATGATCGATTTTAGTTACTGCATTATTACTACTTTTAGCTGTACCTGTTTTAGCAGGAGCTATAACCATGCTTTTAACTGATCGAAATTTTAACACGTCTTTCTTCGATCCTGCAGGTGGTGGAGATCCTATTTTATATCAACATCTCTTT
PHY1_000130400	species	Corallina sp. CPC2	0.996805112	Archaeplastida	Rhodophyta	Rhodophyta	Florideophyceae	Corallinales	Corallinaceae	Corallina	Corallina sp. CPC2	'DBCOI_000000028'	1412936	ATTAAGTTCTATACAAAGTCATTCTGGTGCCGCTGTGGACTTAGCAATTTTCAGTTTACATATAGCAGGAGCGTCTTCTATATTAGGTGCCATCAATTTTATTTCTACAATTTTAAATATGCGTAACCCTGGACAAACTATGTATCGAATACCGTTGTTTGTTTGATCTATTTTTGTAACGGCGTTATTATTGCTTTTAGCTGTACCCGTTTTAGCAGGAGCTATAACAATGCTTTTGACGGATCGAAATTTTAATACATCATTTTTTGATCCTGCAGGAGGTGGAGACCCTATTTTGTATCAACATTTATTT
PHY1_000156542	species	Sarcotragus spinosulus	0.984025559	Opisthokonta	Metazoa	Porifera	Demospongiae	Dictyoceratida	Irciniidae	Sarcotragus	Sarcotragus spinosulus	'HE591460'	1088795	GCTATCTGGCGGCATGGGGCATTCCGGGCCATGTGTGGATATGGCCATTTTTAGTTTGCATTTGGCGGGCATATCTTCTATCTTGGGGGCGATTAATTTTATTAGTACTATCTTTAATATGCGGGCGTCTGGAATAAGTTGAACTCGAGTGCCTTTGTTTGTATGATCTATTTTAGTTACAGTGTTTTTATTATTATTGTCATTACCAGTATTGGCCGGGGGAATAACGATGCTATTAACCGATCGTAATTTTAATACCTCTTTCTTTGATCCGGTAGGAGGCGGAGACCCCATATTGTTTCAACATTTATTT
PHY1_000162247	species	Hymeniacidon sinapium	0.996805112	Opisthokonta	Metazoa	Porifera	Demospongiae	Suberitida	Halichondriidae	Hymeniacidon	Hymeniacidon sinapium	'KF192342'	364019	TTTATCAAGTATACAATTTCACTCAGGGGGATCGGTAGATATGGCAATTTTTAGCCTTCATTTAGCTGGGATATCTTCAATATTGGGAGCTATGAATTTTATTACAACCATTATAAATATGAGAGCACCAGGGATTACAATGGACCGAATGCCTTTATTTGTGTGATCTGTTTTGGTAACAGCCGTTTTGTTATTGTTATCTTTACCAGTATTTGCAGGAGCTATAACAATGCTTTTAACAGATCGAAACTTTAATACTGCATTCTTTGATCCGGCGGGGGGAGGTGATCCTATTTTATATCAACACCTTTTC
PHY1_000120852	species	Dasya clavigera	0.990415335	Archaeplastida	Rhodophyta	Rhodophyta	Florideophyceae	Ceramiales	Dasyaceae	Dasya	Dasya clavigera	'REDEU141-11'	10000042	TTTAAGTTCAATTCAATCGCATTCAGGTGCATCTGTAGATTTAGTAATATTTAGTTTACATTTGTCAGGTGCATCTTCAATTTTAGGAGCAATAAATTTTATTTCAACTATTGTAAACATGAGAAACATTGGTCAAAATTTTTATAGAGTTCCTCTATTTGTATGGTCTATTTTTGTAACTGCCTTTTTATTACTGTTAGCTGTACCTGTACTAGCAGGTGCTATTACAATGTTATTAACTGATAGAAATTTTAATACAACTTTTTTTGATCCAGCAGGTGGTGGAGATCCAATTTTATATCAACATTTATTT
PHY1_000224000	species	Dasya clavigera	0.990415335	Archaeplastida	Rhodophyta	Rhodophyta	Florideophyceae	Ceramiales	Dasyaceae	Dasya	Dasya clavigera	'REDEU141-11'	10000042	TTTAAGTTCAATTCAATCACATTCAGGTGCATCTGTAGATTTAGTAATATTTAGTTTACATTTGTCAGGTGCATCTTCAATTTTAGGAGCAATAAATTTTATTTCAACTATTGTAAACATGAGAAACATTGGTCAAAATTTTTATAGAGTTCCTCTATTTGTATGGTCTATTTTCGTAACTGCCTTTTTATTACTGTTAGCTGTACCTGTACTAGCAGGTGCTATTACAATGTTATTAACTGATAGAAATTTTAATACAACTTTTTTTGATCCAGCAGGTGGTGGAGATCCAATTTTATATCAACATTTATTT
PHY1_000230623	species	Balanophyllia europaea	0.996805112	Opisthokonta	Metazoa	Cnidaria	Anthozoa	Scleractinia	Dendrophylliidae	Balanophyllia	Balanophyllia europaea	'DBCOI_000000158'	214959	TTTAGCTAGCATTCAGGCCCACTCTGGCGGGGCGGTGGACATGGCTATTTTTAGTCTCCACTTAGCTGGGGCGTCTTCGATTTTGGGTGCAATGAATTTTATAACAACTATATTTAATATGCGGGCTCCCGGGGTAACGTTGAATAGAATGCCCTTATTTGTGTGGTCTATCTTGATTACTGCTTTTTTATTATTATTGTCTTTGCCTGTATTAGCGGGGGCAATAACCATGCTCTTAACGGATAGAAACTTTAACACTACTTTCTTCGACCCTGCAGGGGGGGGGGATCCGATTTTATTTCAGCATTTGTTT
PHY1_000245998	species	Tedania ignis	0.990415335	Opisthokonta	Metazoa	Porifera	Demospongiae	Poecilosclerida	Tedaniidae	Tedania	Tedania ignis	'GBSP0405-06'	278976	ATTATCTGGGATTCAGGCTCATTCCGGGGGTTCAGTCGATTTGGTTATCTTTAGTTTACATTTAGCGGGTATTTCTTCTATCTTGGGGGCTATGAATTTTATAACCACTATAATAAATATGAGGGCACCAGGGATAACAATGGATAGAACGCCATTGTTTGTTTGGTCAATTTTAGTAACTGCGGTTTTATTATTATTATCTTTACCAGTGTTAGCAGGCGCAATTACTATGTTATTAACGGATAGAAATTTTAATACTGCTTTTTTTGATCCAGCAGGTGGGGGGGACCCAATATTATATCAACATTTATTT
PHY1_000203296	species	Pilumnus villosissimus	0.984025559	Opisthokonta	Metazoa	Arthropoda	Malacostraca	Decapoda	Pilumnidae	Pilumnus	Pilumnus villosissimus	'DBCOI_000000122'	764038	TTTAGCTGCAGCTATTGCTCATGCGGGTGCTTCAGTAGATATAGGAATCTTCTCTCTTCATTTGGCAGGGGTCTCTTCCATCTTAGGAGCAGTTAACTTTATAACTACCGTAATTAACATACGATCTTTTGGTATATCAATGGATCAAATACCGCTTTTTGTATGAGCTGTATTTATTACAGCTATTCTACTTCTTTTATCTTTACCAGTATTAGCAGGAGCTATTACTATGCTTCTTACAGACCGTAATTTAAATACCTCTTTCTTTGATCCTGCCGGGGGAGGTGACCCTGTACTTTATCAGCATTTATTC
PHY1_000219275	species	Tedania ignis	0.990415335	Opisthokonta	Metazoa	Porifera	Demospongiae	Poecilosclerida	Tedaniidae	Tedania	Tedania ignis	'GBSP0405-06'	278976	ATTATCTGGGATTCAGGCTCATTCCGGGGGTTCAGTCGATTTGGTTATCTTTAGTTTACATTTAGCGGGTATTTCTTCTATATTGGGGGCTATGAATTTTATAACCACTATAATAAATATGAGGGCACCAGGGATAACAATGGATAGAACGCCATTGTTTGTTTGGTCAATTTTAGTAACTGCGGTTTTATTATTATTATCTTTACCAGTGTTAGCAGGCGCAATTACTATGTTATTAACGGATAGAAATTTTAATACTGCTTTTTTTGATCCAGCAGGTGGGGGGGACCCAATATTATATCAACATTTATTG
PHY1_000208847	species	Hymeniacidon sinapium	0.990415335	Opisthokonta	Metazoa	Porifera	Demospongiae	Suberitida	Halichondriidae	Hymeniacidon	Hymeniacidon sinapium	'KF192342'	364019	CTTATCAAGTATACAATTTCACTCAGGGGGATCGGTAGATATGGCAATCTTTAGCCTTCATTTAGCTGGGATATCTTCAATATTGGGAGCTATGAATTTTATTACAACCATTATAAATATGAGAGCACCAGGGATTACAATGGACCGAATGCCTTTATTTGTGTGGTCTGTTTTAGTAACAGCCGTTTTGTTATTGTTATCTTTACCAGTATTTGCAGGAGCTATAACAATGCTTTTAACAGATCGAAACTTTAATACTGCATTCTTTGATCCGGCGGGGGGAGGTGATCCTATTTTATATCAACACCTTTTC
PHY1_000334824	species	Calcinus tubularis	0.993610224	Opisthokonta	Metazoa	Arthropoda	Malacostraca	Decapoda	Diogenidae	Calcinus	Calcinus tubularis	'JSDAZ066-08'	656162	TTTATCTGCGGCCATCGCACACGCAGGAGCATCTGTAGACTTAGGGATTTTTTCTCTTCATTTAGCAGGGGTATCCTCTATTTTAGGAGCTATTAATTTTATGACAACTGTGATTAACATGCGTCCTCAGGGAATAAGGATAGACCGTATACCTTTATTTGTATGATCTGTGTTTATTACTGCTATTTTGTTATTGTTATCTTTGCCTGTACTGGCAGGTGCAATTACCATGCTGTTAACAGACCGTAATTTAAATACTTCTTTCTTCGACCCTGCAGGGGGAGGAGATCCGGTATTATACCAGCACTTGTTC
PHY1_000375404	species	Cladostephus spongiosus	0.987220447	Chromalveolata	Stramenopiles	Ochrophyta	Phaeophyceae	Sphacelariales	Cladostephaceae	Cladostephus	Cladostephus spongiosus	'DBCOI_000000295'	74471	ATTAAGTGGAGCTTTGGCCCATTCAGGTGCTTCTGTCGACATGGCTATTTTTAGTCTTCATCTTTCAGGTGCTGCCTCTATATTAGGTGCTATTAATTTTATAACAACTATCTTTAATATGCGTGCATTGGGTATGGCTATGCATCGATTACCACTTTTTGTGTGGTCAATTCTTATTACAGCCTTTTTGCTCTTACTGTCCTTGCCGGTTCTAGCTGGTGGTATTACGATGCTATTGACAGACCGTAACTTTAATACCACTTTCTTTGATCCTGCTGGCGGAGGAGATCCTGTTCTTTATCAGCATTTATTT
PHY1_000372092	species	Dasya clavigera	0.990415335	Archaeplastida	Rhodophyta	Rhodophyta	Florideophyceae	Ceramiales	Dasyaceae	Dasya	Dasya clavigera	'REDEU141-11'	10000042	TTTAAGTTCAATTCAATCACATTCAGGTGCATCTGTAGATTTAGTAATATTTAGTTTACATTTGTCAGGTGCATCTTCAATTTTAGGAGCAATAAATTTTATTTCAACTATTGTAAACATGAGAAACATTGGTCAAAATTTTTATAGAGTTCCTCTATTTGTATGGTCTATTTTTGTAACTGCCTTTTTATTACTGTTAGCTGTACCTGTACTAGCAGGTGCTATTACAATGTTATTAACTGATAGAAATTTTAATACAACTTTTTTTGATCCAGCAGGTGGTGGAGATCCAATTTTATATCAACATTTGTTT
PHY1_000356606	species	Mesophyllum expansum	0.987220447	Archaeplastida	Rhodophyta	Rhodophyta	Florideophyceae	Hapalidiales	Hapalidiaceae	Mesophyllum	Mesophyllum expansum	'DBCOI_000000031'	1503747	TTTAAGTTCTATACAAAGCCATTCAGGCGCAGCTGTAGATTTAGCAATTTTTAGCCTACATTTAGCTGGAGCATCATCTATTCTAGGTGCAGTTAATTTTATTTCAACTATATTAAATATGCGTAATCCAGGACAGAATATGTATAGAATGCCCTTATTTGTTTGATCTATACTTGTAACAGCTTTTTTACTTTTATTAGCGGTACCTGTTCTTGCTGGTGCAATTACAATGTTACTAACAGATCGAAATTTTAATACGTCTTTTTTTGATCCAGCGGGAGGAGGAGATCCCATTTTATATCAGCACTTATTT
PHY1_000279642	species	Limaria hians	0.977777778	Opisthokonta	Metazoa	Mollusca	Bivalvia	Limoida	Limidae	Limaria	Limaria hians	'GBMLB0379-06'	120439	TTTATCAGGGCTAACTGGAAGGTGAAGGTACAGGATTGATCTGACAATTTTCTCTCTTCACCTGGCAGGAATTTCTTCTATGTCTGGGGCTATTAATTTTTTAACTACTATATACAATTGTCGACCTACTTTGATAAAGGGAGAGCGGGTTCCGTTATATCCGTGGGCTGCTATTGTTACTAGGATCTTATTGGTGGGGGCTATTCCTGTCCTTGCAGGGGCTTTGACTATGCTCTTGTTAGATCGGCACGTGAACAGAACCTTCTTTGACCCAATTGGAGGGGGGGACCCTGTTTTGTTCCAGCATTTGTTC
PHY1_000264333	species	Pilumnus villosissimus	0.980830671	Opisthokonta	Metazoa	Arthropoda	Malacostraca	Decapoda	Pilumnidae	Pilumnus	Pilumnus villosissimus	'DBCOI_000000122'	764038	CTTAGCTGCAGCTATTGCTCATGCAGGTGCTTCAGTAGATATAGGAATCTTCTCTCTTCATTTAGCAGGAGTCTCTTCCATCTTAGGAGCAGTTAACTTTATAACTACCGTAATTAATATACGATCTTTTGGTATATCAATGGATCAAATACCGCTTTTTGTATGAGCTGTATTCATTACAGCTATTCTACTTCTTTTATCTTTACCAGTATTAGCAGGAGCTATTACTATGCTTCTTACAGACCGTAATTTAAATACCTCTTTCTTTGATCCTGCCGGAGGAGGTGACCCTGTACTTTATCAGCATTTATTC
PHY1_000272521	species	Limaria hians	0.974603175	Opisthokonta	Metazoa	Mollusca	Bivalvia	Limoida	Limidae	Limaria	Limaria hians	'GBMLB0379-06'	120439	TTTATCAGGGCTAACTGGAAGGTGAAGGTACAGGATCGATCTGACAATTTTCTCTCTTCACCTGGCAGGAATTTCTTCTATGTCTGGGGCTATTAATTTTTTAACTACTATATACAATTGTCGGCCTACTTTGATAAAGGGAGAGCGGGTTCCGCTATATCCGTGGGCTGCTATTGTTACTAGGATCTTATTGGTGGGGGCTATTCCTGTCCTTGCAGGGGCTTTGACTATGCTCTTGTTAGATCGGCACGTGAACAGAACCTTATTTGACCCAATTGGAGGGGGGGATCCTGTTTTGTTCCAGCATTTGTTC
PHY1_000307994	species	Pilumnus villosissimus	0.980830671	Opisthokonta	Metazoa	Arthropoda	Malacostraca	Decapoda	Pilumnidae	Pilumnus	Pilumnus villosissimus	'DBCOI_000000122'	764038	TTTAGCTGCAGCTATTGCTCATGCAGGTGCTTCAGTAGATATAGGAATCTTCTCTCTTCATTTAGCAGGAGTCTCTTCCATCTTAGGAGCAGTTAACTTTATAACTACCGTAATTAATATACGATCTTTTGGTATATCAATGGATCAAATACCGCTTTTTGTATGAGCTGTATTCATTACAGCTATTCTACTTCTTTTATCTTTACCAGTATTAGCAGGAGCTATTACTATGCTTCTTACAGACCGTAATTTAAATACCTCTTTCTTTGATCCTGCCGGAGGAGGCGACCCTGTACTTTATCAGCATTTATTC
PHY1_000078074	species	Chondrosia reniformis	0.996805112	Opisthokonta	Metazoa	Porifera	Demospongiae	Chondrillida	Chondrillidae	Chondrosia	Chondrosia reniformis	'AM076986'	68574	TTTGGCGAGTATTCAGGCACATTCCGGAGGATCGGTGGACATGGTAATTTTTAGCTTGCATTTGGCGGGTATTTCTTCTATATTGGGTGCAATGAACTTTATAACAACAATAATAAACATGAGGGCACCGGGTATGACAATGGATCGTATTCCTTTATTTGTGTGGTCTATTTTAATTACGGCCGTTTTACTCCTTCTATCTTTACCCGTGTTAGCCGGCGCAATAACTATGTTATTAACGGATAGGAATTTTAACACTACTTTTTTTGATCCCGCGGGAGGGGGGGATCCGGTATTATATCAACACTTATTT
PHY1_000075068	species	Phascolosoma granulatum	0.980830671	Opisthokonta	Metazoa	Annelida	Sipuncula	Phascolosomatiformes	Phascolosomatidae	Phascolosoma	Phascolosoma granulatum	'DBCOI_000000098'	41797	TCTATCCGGAGCCCTCGCACATGCAGGCCCATCCGTCGATCTAGCCATCTTCTCCCTTCACTTAGCAGGAGTAAGATCTATTTTAGGCGCATTAAACTTTATTTCTACAGTAGCTAATATACGCCCAAGAATACTTTCCTGAGAACGCATTCCATTATTTGTATGGGCAGCTTTTATTACAGTAGTTCTTTTATTACTTGCACTGCCCGTTCTAGCAGGTGCTATCACAATACTTCTAACAGATCGAAATTTAAACACAGCTTTCTTTGATCCTGGAGGTGGAGGAGATCCTATTCTATTTAGTCATCTCTTC
PHY1_000065379	species	Pilumnus villosissimus	0.993610224	Opisthokonta	Metazoa	Arthropoda	Malacostraca	Decapoda	Pilumnidae	Pilumnus	Pilumnus villosissimus	'DBCOI_000000122'	764038	TTTAGCTGCAGCTATTGCTCATGCAGGTGCTTCAGTAGATATAGGAATCTTCTCTCTTCATTTAGCAGGGGTCTCTTCCATCTTAGGAGCAGTTAACTTTATAACTACCGTAATTAACATACGATCTTTTGGTATATCAATGGATCAAATACCGCTTTTTGTATGAGCTGTGTTTATTACAGCTATTCTACTTCTTTTATCTTTACCAGTATTAGCGGGAGCTATTACTATGCTTCTTACAGACCGTAATTTAAATACCTCTTTCTTTGATCCTGCCGGAGGAGGTGACCCTGTACTTTACCAGCATCTATTC
PHY1_000072377	species	Proceraea aurantiaca	0.993610224	Opisthokonta	Metazoa	Annelida	Polychaeta	Phyllodocida	Syllidae	Proceraea	Proceraea aurantiaca	'DBCOI_000000090'	199203	TTTATCAGCAAATATCGCCCATGCTGGGCCTCCTGTCGATCTTGCTATTTTCTCTCTTCACCTAGCAGGAGTTTCCTCAATCCTTGGAGCAGTAAATTTTATCACAACAACTATTAATATACGACATGCTCTAATAAATCTAGAACGAGTACCTCTATTTGTATGATCTGTGAAAATCACTGCCATTCTTCTTCTCTTATCTCTTCCCGTTCTTGCAGGAGCAATTACTATGCTTTTAACAGACCGAAACTTAAATACAGCGTTTTTTGATCCTGCCGGGGGCGGGGATCCTATTCTTTACCAACACCTCTTT
PHY1_000052964	species	Platynereis dumerilii	0.993610224	Opisthokonta	Metazoa	Annelida	Polychaeta	Phyllodocida	Nereididae	Platynereis	Platynereis dumerilii	'SKAG108-12'	6359	TTTATCCAGTAATATTGCTCATGCTGGCCCCTCAGTAGACCTGGCAATCTTTTCTCTTCACCTAGCGGGGGTGTCCTCTATTATAGGGGCCTTAAATTTTATTACCACAGTTATCAATATACGCTCAAAAGGACTAAAACTAGAACGTGTCCCTTTATTTGTATGATCTGTAGTAATTACAGCAGTTCTTCTACTATTAAGGCTTCCAGTGTTAGCGGGTGCTATCACAATATTATTAACAGACCGAAACCTAAACACTGCGTTCTTTGATCCTGCTGGAGGGGGAGACCCAATCCTATACCAGCATTTGTTT
PHY1_000060200	species	Sarcotragus spinosulus	0.993610224	Opisthokonta	Metazoa	Porifera	Demospongiae	Dictyoceratida	Irciniidae	Sarcotragus	Sarcotragus spinosulus	'HE591460'	1088795	GCTATCTGGCGGTATGGGGCACTCCGGGCCATCTGTGGACATGGCTATTTTTAGTTTGCATTTGGCGGGCATATCTTCTATCTTGGGGGCGATTAATTTTATTAGTACTATCTTTAATATGCGGGCGTCTGGAATAAGTTGAACTCGAGTGCCTTTGTTTGTATGATCTATTTTAGTTACAGTGTTTTTATTATTATTGTCATTACCAGTATTGGCCGGGGGAATAACGATGCTATTAACCGATCGTAATTTTAATACTTCTTTCTTTGATCCGGTAGGAGGCGGAGACCCCATATTGTTTCAACATTTATTT
PHY1_000047165	species	Halopteris filicina	0.996805112	Chromalveolata	Stramenopiles	Ochrophyta	Phaeophyceae	Sphacelariales	Stypocaulaceae	Halopteris	Halopteris filicina	'DBCOI_000000299'	117521	GCTTAGTGGGGCATTAGCTCATTCTGGTGCTTCTGTTGATATGGCTATTTTTAGTCTTCATCTTTCAGGTGCAGCATCTATTTTAGGTGCGGTTAACTTTATCACAACTATTTGTAATATGCGTGCAGTTGGTATGTCTATGCATCGGTTACCACTTTTTGTTTGGTCAATTTTTATTACAGCCTTTTTACTTTTGCTATCCTTGCCTGTTTTGGCTGGTGGTATTACAATGCTACTAACTGATAGAAATTTTAATACAACCTTCTTTGATCCTGCTGGAGGAGGAGATCCCGTGCTATATCAACATTTATTT
PHY1_000156399	species	Clytia gracilis	0.996805112	Opisthokonta	Metazoa	Cnidaria	Hydrozoa	Leptothecata	Campanulariidae	Clytia	Clytia gracilis	'DBCOI_000000165'	252669	TTTAGCTGGCCCACAAACTCACTCAGGAGGTTCCGTAGATATGGCTATTTTTAGTTTACATTGTGCGGGAGCATCTTCCATCATGGGTGCTATAAACTTTATTACTACAATTTTTAATATGAGAGCTCCTGGATTAACATTAGATAAATTACCATTATTTGTATGGTCAGTATTAATCACTGCTTTCTTATTACTTTTATCTTTACCAGTTTTAGCAGGTGCCATAACAATGTTGTTAACAGATAGAAATTTTAACACTACATTTTTTGATCCTGCAGGTGGAGGAGATCCTGTATTATACCAACATTTATTT
PHY1_000163147	species	Halopteris filicina	0.996805112	Chromalveolata	Stramenopiles	Ochrophyta	Phaeophyceae	Sphacelariales	Stypocaulaceae	Halopteris	Halopteris filicina	'DBCOI_000000299'	117521	GCTCAGTGGGGCATTAGCTCATTCTGGTGCTTCTGTTGATATGGCTATTTTTAGTCTTCATCTTTCAGGTGCGGCATCTATTTTAGGTGCGGTTAACTTTATCACAACTATTTGTAATATGCGTGCAGTTGGTATGTCTATGCATCGGTTACCACTTTTTGTTTGGTCAATTTTTATTACAGCCTTTTTACTTTTGCTATCCTTGCCTGTTTTGGCTGGTGGTATTACAATGCTACTAACTGATAGAAATTTTAATACAACCTTCTTTGATCCTGCTGGAGGAGGAGATCCCGTGCTATATCAACATTTATTT
PHY1_000150517	species	Pseudosuberites nudus	0.987220447	Opisthokonta	Metazoa	Porifera	Demospongiae	Suberitida	Suberitidae	Pseudosuberites	Pseudosuberites nudus	'DBCOI_000000241'	1658086	TTTATCAAGTATACAAGCTCACTCAGGGGGATCAGTGGATATGGCAATCTTTAGTCTTCATTTAGCTGGGATATCTTCAATATTGGGAGCTATGAATTTTATTACAACGATTATAAATATGAGAGCACCAGGAATTACAATGGACCGAATGCCTTTATTTGTGTGGTCTGTTTTAGTAACTGCCGTTTTGTTATTGTTATCTTTACCGATATTGGCAGGAGCTATAACAATGCTTTTGACAGATCGAAATTTTAATACTGCGTTCTTTGATCCAGCGGGGGGAGGAGACCCTATTTTATATCAACACCTTTTC
PHY1_000146073	species	Balanophyllia europaea	0.996805112	Opisthokonta	Metazoa	Cnidaria	Anthozoa	Scleractinia	Dendrophylliidae	Balanophyllia	Balanophyllia europaea	'DBCOI_000000158'	214959	TTTAGCTAGCATTCAGGCCCACTCTGGCGGGGCGGTGGACATGGCTATTTTTAGTCTCCACTTAGCTGGGGCGTCTTCGATTTTGGGTGCAATGAATTTTATAACAACTATATTTAATATGCGGGCTCCCGGGGTAACGTTGAATAGAATGCCCTTATTTGTGTGGTCTATCTTGATTACTGCTTTTTTATTATTATTGTCTTTGCCTGTATTAGCGGGGGCAATAACCATGCTTTTAACGGAAAGAAACTTTAACACTACTTTCTTCGACCCTGCAGGGGGGGGGGATCCGATTTTATTTCAGCATTTGTTT
PHY1_000181030	species	Clytia gracilis	0.996805112	Opisthokonta	Metazoa	Cnidaria	Hydrozoa	Leptothecata	Campanulariidae	Clytia	Clytia gracilis	'DBCOI_000000165'	252669	TTTAGCTGGTCCACAGACTCACTCAGGAGGTTCCGTAGATATGGCTATTTTTAGTTTACATTGTGCGGGAGCATCTTCCATCATGGGTGCTATAAACTTTATTACTACAATTTTTAATATGAGAGCTCCTGGATTAACATTAGATAAATTACCATTATTTGTATGGTCAGTATTAATCACTGCTTTCTTATTACTTTTATCTTTACCAGTTTTAGCAGGTGCCATAACAATGTTGTTAACAGATAGAAATTTTAACACTACATTTTTTGATCCTGCAGGTGGAGGAGATCCTGTATTATACCAACATTTATTT
PHY1_000107794	species	Campanularia hincksii	0.990415335	Opisthokonta	Metazoa	Cnidaria	Hydrozoa	Leptothecata	Campanulariidae	Campanularia	Campanularia hincksii	'DBCOI_000000164'	314507	ATTATCGGGTCCTCAAACTCATTCAGGTGGATCAGTAGATCTAGCTATATTTAGTTTACATTGTGCAGGTGCTTCATCCATTATGGGAGCTATAAATTTTATTACTACTATTTTTAATATGAGAGCTCCAGGACTAACTTTCGACAGATTACCGCTATTCGTATGATCAGTTTTAATCACAGCTTTCTTATTACTATTATCATTACCAGTATTAGCAGGAGCTATTACTATGTTACTAACTGATAGAAATTTTAATACTACATTTTTTGATCCTGCAGGAGGAGGTGATCCAGTATTATATCAACATTTGTTT
PHY1_000139525	species	AO584	0.993610224	Archaeplastida	Rhodophyta	Rhodophyta	Florideophyceae	Corallinales	Corallinaceae	Jania	AO584	'BERMR281-10'	10000069	TTTAAGTTCTATTCAAAGTCATTCTGGAGGTGCTGTAGATTTAGCTATTTTTAGTTTGCATATAGCAGGAGCTTCTTCAATTTTAGGAGCTGTAAATTTTATATCAACAATTTTAAATATGCGTAATCCAGGGCAAAGTATGTATAGAATTCCTTTGTTTGTTTGATCAATTTTAATTACAGCTTTTTTATTACTTTTAGCGGTACCTGTTTTAGCAGGAGCTATTACAATGTTGTTAACTGATAGAAACTTTAATACATCTTTTTTTGATCCTGCAGGAGGAGGAGATCCTATTTTATATCAACATTTATTT
PHY1_000142080	species	Lysidice ninetta	0.984025559	Opisthokonta	Metazoa	Annelida	Polychaeta	Eunicida	Eunicidae	Lysidice	Lysidice ninetta	'DBCOI_000000077'	188455	CCTCTCAAGTAATATTGCTCATGCCGGGCCCTCTGTTGATTTAGCAATCTTCTCCCTGCATCTAGCAGGAATCTCCTCAATCCTTGGCTCGATCAATTTCATCTCCACAGCCTATAACATGCGAGGTGGAGGCATTGAACCAGAAAAAACCCCATTATTTGTTTGAGCTGCGATCATCACAACTATTCTCCTCCTCCTCTCTCTACCCGTACTCGCAGGAGCAATCACTATACTCCTTACAGACCGCAACCTCAACACCTCTTTTTTTGACCCCTCCAGCGGAGGTGACCCCGTACTCTTCCAACACCTGTTC
PHY1_000133785	species	Clytia gracilis	0.996805112	Opisthokonta	Metazoa	Cnidaria	Hydrozoa	Leptothecata	Campanulariidae	Clytia	Clytia gracilis	'DBCOI_000000165'	252669	TTTAGCTGGTCCACAAACTCACTCAGGAGGTTCCGTAGATATGGCTATTTTTAGTTTACATTGTGCGGGAGCATCTTCCATCATGGGTGCTATAAACTTTATTACTACAATTTTTAATATGAGAGCTCCTGGATTAACATTAGATAAATTACCATTATTTGTATGGTCAGTATTAATCACTGCTTTCTTATTACTTTTATCTTTACCAGTTTTAGCAGGTGCCATAACAATGTTGTTGACAGATAGAAATTTTAACACTACATTTTTTGATCCTGCAGGTGGAGGAGATCCTGTATTATACCAACATTTATTT
PHY1_000266858	species	Bathycoccus prasinos	0.993610224	Archaeplastida	Viridiplantae	Chlorophyta	Mamiellophyceae	Mamiellales	Bathycoccaceae	Bathycoccus	Bathycoccus prasinos	'FO082258'	41875	TCTAAGTCATATTACGAGCCACTCTGGTGGTGCAGTTGATTTAGCTATTTTCAGTTTACATTTATCTGGAGCGAGCAGTATTTTAGGGGCGGTTAACTTTATTACCACTATCTTTAACATGCGTGGGCCTGGTCTGGGCTTCCATCGCTTACCTTTATTTGTGTGGTCTGTTCTGATTACGGCCTTCTTACTTCTTCTCTCTTTACCGGTTTTAGCGGGAGCGATTACGATGCTGTTAACGGATCGTAACTTCAATACCTCGTTCTTTGATCCGGCGGGCGGAGGTGACCCTATTTTGTTCCAGCACCTCTTT
PHY1_000264855	species	Sarcotragus spinosulus	0.977635783	Opisthokonta	Metazoa	Porifera	Demospongiae	Dictyoceratida	Irciniidae	Sarcotragus	Sarcotragus spinosulus	'HE591460'	1088795	GCTATCTGGCGGTATGGGGCACTCAGGGCCATCTGTGGATATGGCTATTTTTAGTTTGCATTTGGCGGGTATATCTTCTATCTTGGGGGCGATTAATTTTATTAGTACTATTTTTAATATGCGGGCGTCTGGAATAAGTTGAACTCGAGTGCCTTTGTTTGTATGATCTATTTTAGTTACAGTGTTTTTATTATTATTGTCATTACCAGTATTGGCCGGGGGAATAACGATGCTATTAACCGATCGTAATTTTAATACTTCTTTCTTTGATCCGGTAGGGGGCGGGGACCCTATATTGTTTCAACATTTATTT
PHY1_000249453	species	Sarcotragus spinosulus	0.993610224	Opisthokonta	Metazoa	Porifera	Demospongiae	Dictyoceratida	Irciniidae	Sarcotragus	Sarcotragus spinosulus	'HE591460'	1088795	GCTATCTGGCGGTATGGGGCACTCCGGGCCATCTGTGGATATGGCGATTTTTAGTTTGCATTTGGCGGGCATATCTTCTATCTTGGGGGCGATTAATTTTATTAGTACTATCTTTAATATGCGGGCGTCTGGAATAAGTTGAACTCGAGTGCCTTTGTTTGTATGATCTATTTTAGTTACAGTGTTTTTATTATTATTATCATTACCCGTATTGGCCGGGGGAATAACGATGCTATTAACCGATCGTAATTTTAATACTTCTTTCTTTGATCCGGTAGGAGGCGGAGACCCCATATTGTTTCAACATTTATTT
PHY1_000282738	species	Sphacelaria fusca	0.993610224	Chromalveolata	Stramenopiles	Ochrophyta	Phaeophyceae	Sphacelariales	Sphacelariaceae	Sphacelaria	Sphacelaria fusca	'DBCOI_000000297'	322156	GTTAAGCGGAGCTTTAGCGCATTCGGGGGCTTCGGTTGATATGGCTATTTTTAGTCTCCATTTATCAGGAGCTGCCTCTATTCTAGGTGCCATTAACTTTATAACAACAATATTTAATATGCGTGCATTAGGTATGGCTATGCATCGATTACCGCTTTTCGTTTGGTCGATTCTTATCACAGCCTTTTTATTACTATTGTCTTTGCCTGTTTTGGCTGGTGGTATTACTATGCTATTGACAGATCGTAATTTTAACACTACTTTTTTTGATCCCGCTGGAGGTGGCGACCCTGTACTTTATCAACATTTATTT
PHY1_000279563	species	Lysidice ninetta	0.984025559	Opisthokonta	Metazoa	Annelida	Polychaeta	Eunicida	Eunicidae	Lysidice	Lysidice ninetta	'DBCOI_000000077'	188455	CCTCTCAAGTAATATTGCTCATGCCGGGCCCTCTGTCGATTTAGCAATCTTCTCCCTGCATCTAGCAGGAATCTCCTCAATCCTTGGCTCGATCAATTTCATCTCCACAGCCTATAACATGCGAGGTGGAGGCATTGAACCAGAAAAAACCCCATTATTTGTTTGAGCTGCGATCATCACAACTATTCTCCTCCTCCTCTCTCTACCCGTACTCGCAGGAGCAATCACTATACTCCTTACAGACCGCAACCTCAACACCTCTTTTTTTGACCCCTCCAGCGGAGGTGACCCCGTACTCTTCCAACACCTATTC
PHY1_000280673	species	Aiptasia pulchella	0.993610224	Opisthokonta	Metazoa	Cnidaria	Anthozoa	Actiniaria	Aiptasiidae	Aiptasia	Aiptasia pulchella	'HG423147'	12924	ATTATCCAGTATTCAAACGCATTCAGGAGGGGCGGTTGACATGGCCATTTTTAGTCTTCATCTAGCGGGTGCTTCTTCTATTTTAGGGGCAATGAATTTCATAACAACTATATTTAATATGAGAGCCCCAGGAATGACAATGGACAGGCTCCCATTATTTGTATGGTCTATTTTAATCACTGCCTTTTTATTGTTGCTCTCCTTACCTGTTTTAGCTGGTGCTATTACTATGCTTTTAACAGATAGAAATTTTAATACAACTTTCTTTGATCCAGCTGGAGGTGGGGACCCTATTTTATTCCAACATTTATTT
PHY1_000210107	species	AO584	0.993610224	Archaeplastida	Rhodophyta	Rhodophyta	Florideophyceae	Corallinales	Corallinaceae	Jania	AO584	'BERMR281-10'	10000069	TTTAAGTTCTATTCAAAGTCATTCTGGAGGTGCTGTAGATTTAGCTATTTTTAGTTTGCATATAGCAGGAGCTTCTTCAATTTTAGGAGCTGTAAATTTTATATCAACAATTTTAAATATGCGTAATCCAGGGCAAAGTATGTATAGAATTCCTTTGTTTGTTTGATCAATTTTAATTACAGCTTTTTTATTACTTTTAGCAGTACCCGTTTTAGCAGGAGCTATTACAATGTTGTTAACTGATAGAAACTTTAATACATCTTTTTTTGATCCTGCAGGAGGAGGAGATCCTATACTATATCAACATTTATTT
PHY1_000239186	species	Tedania ignis	0.990415335	Opisthokonta	Metazoa	Porifera	Demospongiae	Poecilosclerida	Tedaniidae	Tedania	Tedania ignis	'GBSP0405-06'	278976	GTTATCTGGGATTCAGGCTCATTCCGGGGGTTCAGTCGATTTGGTTATCTTTAGTTTACATTTAGCGGGTATTTCTTCTATATTGGGGGCTATGAATTTTATAACCACTATAATAAATATGAGGGCACCAGGGATAACAATGGATAGAACGCCATTGTTTGTTTGGTCAATTTTAGTAACTGCGGTTTTATTATTATTATCTTTACCAGTGTTAGCAGGCGCAATTACTATGTTATTAACGGATAGAAATTTTAATACTGCTTTTTTTGATCCAGCAGGTGGGGGGGACCCAATATTATATCAACATTTATTT
PHY1_000232584	species	Dictyota pulchella	0.996805112	Chromalveolata	Stramenopiles	Ochrophyta	Phaeophyceae	Dictyotales	Dictyotaceae	Dictyota	Dictyota pulchella	'DBCOI_000000248'	381678	GTTAAGTGGTATACAAGCGCATTCAGGTCCTTCTGTTGATTTGGCTATTTTTAGTCTTCATTTGTCTGGTGCTGCTTCTATCTTAGGTGCTATTAATTTTATTACAACTATATTTAATATGCGTGCACCTGGTATGGGTATGCATCGTTTACCACTTTTTGTATGGTCTGTTCTTATTACAGCTTTTTTGCTTTTGTTATCATTGCCTGTTTTGGCAGGGGGTATTACTATGCTTCTAACAGATCGAAATTTTAATACAACATTTTTTGATCCCGCGGGTGGTGGTGATCCAGTATTGTATCAACATTTATTT
PHY1_000398317	species	Sphaerotylus antarcticus	0.980830671	Opisthokonta	Metazoa	Porifera	Demospongiae	Polymastiida	Polymastiidae	Sphaerotylus	Sphaerotylus antarcticus	'GBSP10131-13'	1346089	GCTATCTAGTATACAGACACATTCAGGGGGATCGGTGGATATGGTGATATTTAGTTTGCATTTAGCAGGGATTTCGTCAATATTAGGTGCAATGAACTTCATTACAACAATTTTTAATATGAGAGCGCCTGGAATTACAATGGATAGAATGCCGTTATTTGTGTGATCTATTTTAATAACTGCGTTCTTATTATTACTATCTTTGCCTGTATTGGCGGGGGCAATAACTATGCTTCTTACAGATAGAAATTTTAATACTACATTTTTTGATCCCGCTGGAGGTGGGGATCCAATTTTATATCAACATTTATTC
PHY1_000402248	species	Dasya clavigera	0.990415335	Archaeplastida	Rhodophyta	Rhodophyta	Florideophyceae	Ceramiales	Dasyaceae	Dasya	Dasya clavigera	'REDEU141-11'	10000042	TTTAAGTTCAATTCAATCACATTCAGGTGCATCTGTAGATTTAGTAATATTTAGTTTACATTTGTCAGGTGCATCTTCAATTTTAGGAGCAATAAATTTTATTTCAACTATTGTAAACATGAGAAACATTGGTCAAAATTTTTATAGAGTTCCTCTATTTGTATGGTCTATTTTTGTAACTGCCTTTTTATTACTGTTAGCTGTACCTGTACTAGCAGGTGCTATTACAATGTTATTAACTGATAGAAATTTTAATACAACCTTTTTTGATCCAGCAGGTGGTGGAGATCCAATTTTATATCAACATTTATTT
PHY1_000380399	species	Peyssonnelia sp.BOLD AAT9060	0.993610224	Archaeplastida	Rhodophyta	Rhodophyta	Florideophyceae	Gigartinales	Peyssonneliaceae	Peyssonnelia	Peyssonnelia sp.BOLD AAT9060	'REDEU474-11'	10000092	ATTAAGTTCAATACAAAGCCATTCAGGAGGAGCTATTGATTTAGCTATTTTTAGTTTGCATTTAGCAGGAGCCTCTTCAATTTTAGGTGCAGTAAATTTTATTTCTACTATTTTGAATATGCGTAGTCCAGGACAAAGTATGTATAGAATTCCATTATTTGTTTGATCTATTCTTGTAACAGCGTTTTTACTTTTATTAGCTGTCCCAGTTTTAGCAGGGGCAATCACAATGCTTTTAACAGATCGAAATTTTAACACATCATTTTTTGATCCTGCTGGTGGAGGAGATCCTATATTATATCAACATTTATTT
PHY1_000301651	species	Limaria hians	0.974603175	Opisthokonta	Metazoa	Mollusca	Bivalvia	Limoida	Limidae	Limaria	Limaria hians	'GBMLB0379-06'	120439	TTTATCAGGGCTAACTGGAAGGTGAAGGTACAGGATCGATCTGACAATTTTCTCTCTTCACCTGGCAGGAATTTCTTCTATGTCTGGGGCTATTAATTTTTTAACTACTATATACAATTGTCGGCCTACTTTGATAAAGGGAGAGCGGGTTCCGCTGTATCCGTGGGCTGCTATTGTTACTAGGATCTTATTGGTGGGGGCTATTCCTGTCCTTGCAGGGGCTTTGACTATGCTCTTGTTAGATCGGCACGTGAACAGAACCTTCTTTGACCCAATTGGAGGGGGGGATCCTGTTTTGTTCCAGCATTTGTTC
PHY1_000310605	species	Mesophyllum expansum	0.990415335	Archaeplastida	Rhodophyta	Rhodophyta	Florideophyceae	Hapalidiales	Hapalidiaceae	Mesophyllum	Mesophyllum expansum	'DBCOI_000000031'	1503747	TTTAAGTTCTATACAAAGCCATTCAGGCGCAGCTGTAGATTTAGCAATTTTTAGCCTACATTTAGCTGGAGCATCATCTATTCTAGGTGCAGTTAATTTTATTTCTACTATTTTAAATATGCGTAATCCAGGACAGAATATGTATAGAATGCCCTTATTTGTTTGATCTATACTTGTAACAGCTTTTTTACTTTTACTAGCGGTACCTGTTCTTGCTGGTGCAATTACAATGTTACTAACAGATCGAAATTTTAATACGTCTTTTTTTGATCCAGCGGGAGGAGGAGATCCCATTTTATATCAACATTTATTT
PHY1_000294491	species	Epizoanthus paxii	0.996805112	Opisthokonta	Metazoa	Cnidaria	Anthozoa	Zoantharia	Epizoanthidae	Epizoanthus	Epizoanthus paxii	'DBCOI_000000160'	760128	CCTTGCGAGTATCCAAGCGCATTCGGGGGGAGCCGTAGACATGGCAATTTTTAGCCTCCACTTAGCTGGAGTCTCTTCAATCTTGGGGGCTATGAATTTTATTACCACCATTTTTAATATGAGGGCCCCCGGTGTGACTCTGGACAGGTTGCCACTATTTGTCTGGTCTATATTAATCACCGCCTTTTTATTATTACTATCTTTACCCGTATTGGCTGGAGGCATAACTATGCTTTTGACTGATAGAAATTTTAACACTACCTTTTTTGACCCCGCCGGGGGAGGGGACCCGATCCTGTTTCAACACCTCTTT
PHY1_000326549	species	Cliona viridis	0.993610224	Opisthokonta	Metazoa	Porifera	Demospongiae	Clionaida	Clionaidae	Cliona	Cliona viridis	'DBCOI_000000231'	76786	TTTAGCAAGTATACAGGCGCATTCGGGGGGATCAGTAGATATGGCAATATTTAGTTTGCATTTGGCCGGGATTTCTTCAATATTGGGTGCAATGAATTTTATTACTACAATATTTAATATGAGGGCTCCTGGTATAACAATGTATCGAATGCCGTTATTTGTGTGATCAATTTTAGTAACTGCTTTTTTATTATTATTGTCTTTGCCTGTATTAGCTGGGGCGATAACTATGCTTTTAACAGATAGAAATTTTAGTACTGCATTTTTTGATCCCGCAGGTGGAGGCGACCCAATTTTATATCAACATTTATTC
PHY1_000335532	species	Phascolosoma granulatum	0.990415335	Opisthokonta	Metazoa	Annelida	Sipuncula	Phascolosomatiformes	Phascolosomatidae	Phascolosoma	Phascolosoma granulatum	'DBCOI_000000098'	41797	TCTATCTGGAGCCCTCGCACATGCAGGCCCATCCGTCGATCTGGCCATCTTCTCTCTTCACTTAGCAGGAGTAAGATCTATTTTAGGCGCATTAAACTTTATTTCTACAGTAGCTAATATACGCCCAAGAATACTTTCCTGAGAACGCATTCCATTATTTGTATGAGCAGCTTTTATTACAGTAGTTCTTTTATTACTTGCACTGCCCGTTCTAGCAGGTGCTATCACAATACTTCTAACAGATCGAAATTTAAACACAGCTTTCTTTGATCCTGGAGGTGGAGGAGATCCTATCCTATTTAGTCATCTCTTC
PHY1_000332369	species	Dasya clavigera	0.990415335	Archaeplastida	Rhodophyta	Rhodophyta	Florideophyceae	Ceramiales	Dasyaceae	Dasya	Dasya clavigera	'REDEU141-11'	10000042	TTTAAGTTCAATTCAATCACATTCAGGTGCATCTGTAGATTTAGTAATATTTAGTTTACATTTGTCAGGTGCATCTTCAATTTTAGGAGCAATAAATTTTATTTCAACTATTGTAAACATGAGAAACATTGGTCAAAATTTTTATAGAGTTCCTCTATTTGTATGGTCTATTTTTGTAACTGCCTTTTTATTACTGTTAGCTGTACCCGTACTAGCAGGTGCTATTACAATGTTATTAACTGATAGAAATTTTAATACAACTTTTTTTGATCCAGCAGGTGGTGGAGATCCAATTTTATATCAACATTTATTT
PHY1_000333856	species	Clytia hemisphaerica	0.996805112	Opisthokonta	Metazoa	Cnidaria	Hydrozoa	Leptothecata	Campanulariidae	Clytia	Clytia hemisphaerica	'DBCOI_000000166'	252671	TTTATCAGGACCTCAAACACATTCAGGAGGATCTGTAGATATGGCAATTTTTAGTTTACATTGTGCAGGTGCTTCATCTATTATGGGTGCCATAAATTTTATTACAACAATATTTAATATGAGAGCCCCTGGCTTAACTTTAGATAAATTACCATTATTTGTTTGGTCAGTCTTAATTACTGCCTTTTTATTACTTTTATCTTTACCTGTGTTAGCTGGAGCTATTACGATGTTACTTACAGATAGAAATTTTAATACAACATTCTTTGATCCAGCAGGTGGAGGTGATCCAGTATTGTACCAACATTTATTT
PHY1_000087841	species	Lysidice ninetta	0.984025559	Opisthokonta	Metazoa	Annelida	Polychaeta	Eunicida	Eunicidae	Lysidice	Lysidice ninetta	'DBCOI_000000077'	188455	CCTGTCAAGTAATATTGCTCATGCCGGGCCCTCTGTTGATTTAGCAATCTTCTCCCTGCATCTAGCAGGAATCTCCTCAATCCTTGGCTCGATCAATTTCATCTCCACAGCCTATAACATGCGAGGTGGAGGCATTGAACCAGAAAAAACCCCATTATTTGTTTGAGCTGCGATCATCACAACTATTCTCCTCCTCCTCTCTCTACCCGTACTCGCAGGAGCAATCACTATACTCCTTACAGACCGCAACCTCAACACCTCTTTTTTTGACCCCTCCAGCGGAGGTGACCCCGTACTCTTCCAACACCTATTC
PHY1_000082054	species	Phascolosoma granulatum	0.990415335	Opisthokonta	Metazoa	Annelida	Sipuncula	Phascolosomatiformes	Phascolosomatidae	Phascolosoma	Phascolosoma granulatum	'DBCOI_000000098'	41797	TCTATCTGGAGCCCTCGCACATGCAGGCCCATCCGTCGATCTGGCCATCTTCTCTCTTCATTTAGCAGGAGTAAGATCTATTTTAGGCGCATTAAACTTTATTTCTACAGTAGCTAATATACGCCCAAGAATACTTTCCTGAGAACGCATTCCATTATTTGTATGAGCAGCTTTTATTACAGTAGTTCTTTTATTACTTGCACTGCCCGTTCTAGCAGGTGCTATCACAATACTTCTAACAGATCGAAATTTAAACACAGCTTTCTTTGATCCTGGAGGTGGAGGAGATCCTATTCTATTTAGTCATCTCTTC
PHY1_000099469	species	Pyura dura	0.996805112	Opisthokonta	Metazoa	Chordata	Ascidiacea	Stolidobranchia	Pyuridae	Pyura	Pyura dura	'DBCOI_000000151'	569433	ATTAGCGGGAAATTTGGCTCATTCTGGACCTGCGTTAGATTGTGCTATTTTTTCTTTGCATTTGGCCAGAGTTTCTAGTATTTTAAGATCTTTAAATTTTATGACAACTTTGTTTAATATAAAAGGAAAAGGTTGAGATATATTTATGATACCTTTATTTTGTTGGACTATTTTGGTAACTACTCTTTTGTTGTTGTTGTCTTTACCCGTGTTGGCCGCGGCTATTACTATACTTTTATTTGATCGGAATTTTAATACGTCTTTTTTTGATCCAGCAGGTGGGAGAGATCCTGTGTTGTTTCAGCATTTATTT
PHY1_000101739	species	Pione velans	0.980830671	Opisthokonta	Metazoa	Porifera	Demospongiae	Clionaida	Clionaidae	Pione	Pione velans	'AY561981'	283505	TTTGGCAAGTATACAGGCGCATTCAGGTGGGTCAGTTGATATGGCAATATTTAGTTTGCATTTGGCAGGTATTTCTTCTATATTGGGTGCAATGAATTTTATTACTACAATATTTAATATGAGGGCTCCAGGTATAACAATGGATCGAATGCCGTTATTTGTGTGATCTATTTTAATAACTGCTTTTTTATTATTACTATCTTTGCCTGTGTTAGCAGGTGCTATTACAATGCTTCTTACAGATAGAAATTTCAATACTGCGTTTTTTGATCCTGCAGGTGGAGGTGACCCAATTTTATATCAACATTTATTT
PHY1_000109349	species	Pseudosuberites nudus	0.987220447	Opisthokonta	Metazoa	Porifera	Demospongiae	Suberitida	Suberitidae	Pseudosuberites	Pseudosuberites nudus	'DBCOI_000000241'	1658086	TTTATCAAGTATACAAGCTCACTCAGGGGGATCGGTGGATATGGCAATCTTTAGTCTTCATTTAGCTGGGATATCTTCAATATTGGGAGCTATGAATTTTATTACAACGATTATAAATATGAGAGCACCAGGAATTACAATGGACCGAATGCCTTTATTCGTGTGGTCTGTTTTAGTAACTGCCGTTTTGTTATTGTTATCTTTACCGATATTGGCAGGAGCTATAACAATGCTTTTGACAGATCGAAATTTTAATACTGCGTTCTTTGATCCAGCGGGGGGAGGAGACCCTATTTTATATCAACACCTTTTC
PHY1_000105691	species	Sarcotragus spinosulus	0.984025559	Opisthokonta	Metazoa	Porifera	Demospongiae	Dictyoceratida	Irciniidae	Sarcotragus	Sarcotragus spinosulus	'HE591460'	1088795	GCTATCTGGCGGCATGGGGCATTCCGGGCCATGTGTGGATATGGCCATTTTTAGTTTGCATTTGGCGGGCATATCTTCTATCTTGGGGGCGATTAATTTTATTAGTACTATCTTTAATATGCGGGCGTCTGGAATAAGTTGAACTCGGGTGCCTTTGTTTGTATGATCTATTTTAGTTACAGTGTTTTTATTATTATTGTCATTACCAGTATTGGCCGGGGGAATAACGATGCTATTAACCGATCGTAATTTTAATACTTCTTTCTTTGATCCGGTAGGAGGCGGAGACCCCATATTGTTTCAACATTTATTT
PHY1_000041801	species	Adna anglica	0.996805112	Opisthokonta	Metazoa	Arthropoda	Maxillopoda	Sessilia	Pyrgomatidae	Adna	Adna anglica	'FJ713101'	1487353	CCTTTCTAGAAATATTGCTCATTCAGGAGCTTCAGTAGATCTTTCAATTTTTTCTCTACATTTAGCTGGGGCGTCATCTATTCTTGGAGCTATTAATTTTATATCCACAGTAATTAATATGCGAGCAGAAACTTTAACATTCGATCGAATTCCATTGTTTGTTTGAAGTGTATTTATTACAGTAATTCTTCTTTTATTATCTTTACCAGTTTTAGCCGGAGCTATTACTATATTATTAACAGATCGAAATTTGAATACTTCCTTCTTCGATCCAACAGGTGGAGGAGATCCAATTTTATACCAACATTTATTC
PHY1_000035537	species	Synalpheus gambarelloides	0.993610224	Opisthokonta	Metazoa	Arthropoda	Malacostraca	Decapoda	Alpheidae	Synalpheus	Synalpheus gambarelloides	'DBCOI_000000114'	242073	TTTATCCGCAGGAATTGCCCACGCTGGAGCTTCAGTAGATTTAGGAATCTTTTCACTCCACCTTGCTGGAGTTTCTTCAATCCTAGGAGCAGTTAATTTTATAACAACAGTAATCAATATGCGAGCAACAGGAATCACACTAGATCGAATACCTTTATTTGTTTGATCTGTATTCCTAACAGCTATTCTACTACTTCTAAGACTACCGGTTTTAGCAGGGGCTATTACTATACTTCTCACAGACCGAAATCTAAACACAGCATTCTTTGACCCGGCTGGAGGGGGAGACCCCATTTTATACCAGCACCTATTC
PHY1_000004925	species	Proceraea scapularis	0.984025559	Opisthokonta	Metazoa	Annelida	Polychaeta	Phyllodocida	Syllidae	Proceraea	Proceraea scapularis	'GBMIN838-12'	199213	CTTAGCAGCTAATATCGCCCACAGAGGGCCTCCGGTTGACTTAGCAATTTTCTCCCTCCACCTAGCTGGAGTTTCATCTATCTTGGGCGCTGTAAACTTTATCACCACAGTAATCAACATACGCTCAAAACTTATACAATTAGAGCGCGTTCCCCTATTTGTATGATCAGTTAAAATCACAGCCATCCTCTTGCTTCTATCTCTCCCTGTCTTAGCGGGAGCTATTACAATATTACTTACAGACCGAAACCTAAACACAGCATTCTTTGACCCGGCTGGGGGAGGTGACCCCATGCTCTACCAACACCTCTTC
PHY1_000065362	species	Calcinus tubularis	0.993610224	Opisthokonta	Metazoa	Arthropoda	Malacostraca	Decapoda	Diogenidae	Calcinus	Calcinus tubularis	'JSDAZ066-08'	656162	TTTATCTGCGGCCATCGCACACGCAGGAGCATCTGTAGACTTAGGGATTTTTTCTCTTCATTTAGCAGGGGTATCCTCTATTTTAGGAGCTATTAATTTTATGACAACTGTGATTAACATGCGTCCTCAGGGAATAAGGATAGACCGTATACCTTTATTTGTATGATCTGTGTTTATTACTGCTATTTTGTTATTGTTATCTTTGCCTGTACTGGCAGGTGCAATTACCATGCTGTTAACAGACCGTAATTTAAATACTTCTTTCTTCGACCCTGCAGGGGGGGGAGATCCGGTATTATATCAGCACTTGTTC
PHY1_000061801	species	Lithophyllum sp. 2CPVP	0.993610224	Archaeplastida	Rhodophyta	Rhodophyta	Florideophyceae	Corallinales	Corallinaceae	Lithophyllum	Lithophyllum sp. 2CPVP	'MAERL213-13'	1347093	TTTAAGTTCTATTCAAAGCCATTCGGGGGCAGCAGTGGACCTAGCTATTTTTAGTTTACATTTATCTGGAGCATCGTCAATTCTAGGAGCAGTTAATTTTATTTCAACTATTTTAAATATGCGCAATCCAGGCCAAAGTATGTATAGAATGCCCTTATTTGTTTGATCAATTTTTGTTACAGCAATTTTATTACTTTTAGCGGTTCCTGTGTTAGCAGGTGCCATAACAATGTTATTAACTGACAGAAATTTCAATACTTCATTTTTTGATCCCGCAGGTGGGGGAGATCCTATTTTGTATCAACATTTATTT
PHY1_000050914	species	Clytia linearis	0.98089172	Opisthokonta	Metazoa	Cnidaria	Hydrozoa	Leptothecata	Campanulariidae	Clytia	Clytia linearis	'GBCI0402-06'	252667	TTTATCAGGACCTCAAACACATTCAGGGGGATCAGTTGATATGGCTATTTTTAGCTTACATTGTGCTGGAGCTTCTTCGATTATGGGAGCCATAAATTTTATTACTACAATATTTAATATGAGAGCCCCTGGATTAACTTTAGATAAATTACCATTGTTTGTATGATCTGTCCTAATAACGGCTTTTCTCTTGTTATTATCGTTACCTGTTTTAGCTGGTGCTATAACAATGCTCTTAACTGATAGAAATTTTAATACTACATTTTTCGACCCTGCAGGGGGAGGTGATCCAGTATTATATCAACATTTGTTC
PHY1_000058259	species	Sphacelaria fusca	0.993610224	Chromalveolata	Stramenopiles	Ochrophyta	Phaeophyceae	Sphacelariales	Sphacelariaceae	Sphacelaria	Sphacelaria fusca	'DBCOI_000000297'	322156	GTTAAGCGGAGCTTTAGCACATTCGGGGGCTTCGGTTGATATGGCTATTTTTAGTCTCCATTTATCAGGAGCTGCCTCTATTCTAGGTGCCATTAACTTTATAACAACGATATTTAATATGCGTGCATTAGGTATGGCTATGCATCGATTACCGCTTTTCGTTTGGTCGATTCTTATCACAGCCTTTTTATTACTATTGTCTTTGCCTGTTTTGGCTGGTGGTATTACTATGCTATTGACAGATCGTAATTTTAACACTACTTTTTTTGATCCCGCTGGAGGTGGCGACCCTGTACTTTATCAACATTTATTT
PHY1_000052750	species	Dasya clavigera	0.990415335	Archaeplastida	Rhodophyta	Rhodophyta	Florideophyceae	Ceramiales	Dasyaceae	Dasya	Dasya clavigera	'REDEU141-11'	10000042	GTTAAGTTCAATTCAATCACATTCAGGTGCATCTGTAGATTTAGTAATATTTAGTTTACATTTGTCAGGTGCATCTTCAATTTTAGGAGCAATAAATTTTATTTCAACTATTGTAAACATGAGAAACATTGGTCAAAATTTTTATAGAGTTCCTCTATTTGTATGGTCTATTTTTGTAACTGCCTTTTTATTACTGTTAGCTGTACCTGTACTAGCAGGTGCTATTACAATGTTATTAACTGATAGAAATTTTAATACAACTTTTTTTGATCCAGCAGGTGGTGGAGATCCAATTTTATATCAACATTTATTT
PHY1_000052772	species	Sarcotragus spinosulus	0.993610224	Opisthokonta	Metazoa	Porifera	Demospongiae	Dictyoceratida	Irciniidae	Sarcotragus	Sarcotragus spinosulus	'HE591460'	1088795	GCTATCTGGCGGTATGGGGCACTCCGGGCCATCTGTGGATATGGCGATTTTTAGTTTGCATTTGGCGGGCATATCTTCTATTTTGGGGGCGATTAATTTTATTAGTACTATCTTTAATATGCGGGCGTCTGGAATAAGTTGTACTCGAGTGCCTTTGTTTGTATGATCTATTTTAGTTACAGTGTTTTTATTATTATTGTCATTACCAGTATTGGCCGGGGGAATAACGATGCTATTAACCGATCGTAATTTTAATACTTCTTTCTTTGATCCGGTAGGAGGCGGAGACCCCATATTGTTTCAACATTTATTT
PHY1_000181388	species	Clytia linearis	0.98089172	Opisthokonta	Metazoa	Cnidaria	Hydrozoa	Leptothecata	Campanulariidae	Clytia	Clytia linearis	'GBCI0402-06'	252667	TTTATCGGGACCTCAAACACATTCAGGGGGATCAGTTGATATGGCTATTTTTAGCTTACATTGTGCTGGAGCTTCTTCGATTATGGGAGCCATAAATTTTATTACTACAATATTTAATATGAGAGCCCCTGGATTAACTTTAGATAAATTACCATTGTTTGTATGATCTGTCCTAATAACGGCTTTTCTCTTGTTATTATCGTTACCTGTTTTAGCTGGTGCTATAACAATGCTCTTAACGGATAGAAATTTTAATACTACATTTTTCGACCCTGCAGGGGGAGGTGATCCAGTATTATATCAACATTTGTTC
PHY1_000178266	species	Thuridilla hopei	0.99044586	Opisthokonta	Metazoa	Mollusca	Gastropoda	Sacoglossa	Placobranchidae	Thuridilla	Thuridilla hopei	'GBMLG10823-13'	154630	TCTAAGGGGACCTGTGGCCCACGGAGGTGCTTCTGTAGACTTGGCAATTTTTTCACTTCATTTAGCGGGGATATCTTCTATTCTGGGTGCGGTAAACTTTATTACAACTATTTTTAATATACGTTCTCCGGGAATAACCATGGAGCGATTAAGTCTTTTTGTATGGTCAGTTTTAGTAACTGCATTTCTTCTTTTACTATCTTTACCTGTGTTGGCAGGTGCTATTACTATACTCTTAACTGATCGTAATTTTAATACTAGATTTTTTGATCCGGCAGGGGGTGGAGATCCTATTTTATATCAGCATTTGTTC
PHY1_000176802	species	Pione velans	0.977635783	Opisthokonta	Metazoa	Porifera	Demospongiae	Clionaida	Clionaidae	Pione	Pione velans	'AY561981'	283505	TTTGGCAAGTATACAGGCGCATTCAGGTGGGTCAGTAGATATGGCAATATTTAGTTTGCATTTGGCTGGGATTTCTTCTATATTGGGTGCAATGAATTTTATTACTACAATATTTAATATGAGGGCTCCAGGGATAACAATGGATAGAATGCCGTTATTTGTGTGATCTATTTTAATAACTGCTTTTTTATTATTACTATCTTTGCCTGTGTTAGCAGGTGCTATTACAATGCTTCTTACAGATAGAAATTTTAATACTGCGTTTTTTGATCCTGCAGGTGGAGGTGACCCAATTTTATATCAGCATTTATTT
PHY1_000172274	species	Lysidice ninetta	0.984025559	Opisthokonta	Metazoa	Annelida	Polychaeta	Eunicida	Eunicidae	Lysidice	Lysidice ninetta	'DBCOI_000000077'	188455	CCTCTCAAGTAATATTGCTCATGCCGGGCCCTCTGTTGACTTAGCAATCTTCTCCCTGCATCTAGCAGGAATCTCCTCAATCCTTGGCTCGATCAATTTCATCTCCACAGCCTATAACATGCGAGGTGGAGGCATTGAACCAGAAAAAACCCCATTATTTGTTTGAGCTGCGATCATCACAACTATTCTCCTCCTCCTCTCTCTACCCGTACTCGCAGGAGCAATCACTATACTCCTTACAGACCGCAACCTCAACACCTCTTTTTTTGACCCCTCCAGCGGAGGTGACCCCGTACTCTTCCAACACCTATTC
PHY1_000206334	species	Dictyota pulchella	0.996805112	Chromalveolata	Stramenopiles	Ochrophyta	Phaeophyceae	Dictyotales	Dictyotaceae	Dictyota	Dictyota pulchella	'DBCOI_000000248'	381678	GTTAAGTGGTATACAAGCGCATTCAGGTCCCTCTGTTGATTTGGCTATTTTTAGTCTTCATTTGTCTGGTGCTGCTTCTATCTTAGGTGCTATTAATTTTATTACAACTATATTTAATATGCGTGCACCTGGTATGGGTATGCATCGTTTACCACTTTTTGTATGGTCTGTTCTTATTACAGCTTTTTTGCTTTTGTTATCATTGCCTGTTTTGGCAGGGGGTATTACTATGCTTCTAACAGATCGAAATTTTAATACAACATTTTTTGATCCCGCGGGTGGTGGTGATCCGGTATTGTATCAACATTTATTT
PHY1_000202448	species	Halosydna sp.	0.987220447	Opisthokonta	Metazoa	Annelida	Polychaeta	Phyllodocida	Polynoidae	Halosydna	Halosydna sp.	'DBCOI_000000084'	10000105	TTTAGCCAGAAACATTGCTCATGCAGGTCCTTCTGTGGATTTGGCCATCTTCTCCCTTCACATTGCAGGGGTTTCATCCATTCTAGGAGCTCTAAATTTTATTACAACAGTCATTAACATACGATATAAAGGACTACGTCTGGAACGTGTCCCTTTATTTGTCTGAGCTGCTAAAATTACTGCCATCCTTCTTCTTCTTTCCCTCCCTGTTCTTGCTGGAGCTATTACTATATTACTTACAGACCGAAATTTAAACACAGCATTCTTTGACCCTGCGGGAGGAGGAGACCCTGTTTTATATCAACACTTATTC
PHY1_000193168	species	Paracentrotus lividus	0.996805112	Opisthokonta	Metazoa	Echinodermata	Echinoidea	Echinoida	Echinidae	Paracentrotus	Paracentrotus lividus	'AY630807'	7656	TCTCTCCAGAAAAATTGCCCACGCAGGAGGCTCAGTAGACTTAGCAATCTTCTCACTCCATCTTGCGGGTGCCTCTTCTATCCTAGCCTCAATTAACTTTATAACCACAATTATTAATATGCGAACGCCGGGAATGTCTTTTGACCGACTACCTTTGTTTGTTTGATCCGTTTTTGTTACAGCATTCCTACTTCTTCTTTCTCTACCAGTACTAGCAGGAGCGATTACTATGCTTCTAACAGACCGTAAAATTAACACAACATTTTTCGACCCAGCAGGAGGAGGGGACCCAATTCTGTTTCAACATTTATTC
PHY1_000142085	species	Bathycoccus prasinos	0.993610224	Archaeplastida	Viridiplantae	Chlorophyta	Mamiellophyceae	Mamiellales	Bathycoccaceae	Bathycoccus	Bathycoccus prasinos	'FO082258'	41875	TCTAAGTCATATTACGAGCCACTCTGGTGGTGCAGTTGATTTAGCTATTTTCAGTTTACATTTATCTGGAGCAAGCAGTATTTTAGGGGCGGTTAACTTTATTACCACTATCTTTAACATGCGTGGGCCTGGTCTGGGCTTCCATCGCTTACCTTTATTTGTGTGGTCTGTTCTGATTACGGCCTTCTTACTTCTTCTCTCTTTACCGGTTTTAGCGGGAGCGATTACGATGCTGTTAACGGATCGTAACTTCAATACCTCGTTCTTTGATCCGGCGGGCGGAGGTGACCCTATTTTGTTCCAGCACCTTTTT
PHY1_000143477	species	Corallina caespitosa	0.980830671	Archaeplastida	Rhodophyta	Rhodophyta	Florideophyceae	Corallinales	Corallinaceae	Corallina	Corallina caespitosa	'ABMMC14526-10'	1141737	GTTAAGTTCAATACAAAGCCATTCTGGTGCTGCTGTAGATCTAGCAATTTTTAGTTTACATATAGCAGGAGCTTCTTCAATATTAGGCGCTGTTAATTTTATCTCAACAATTTTAAATATGCGTAATCCGGGACAGAGTATGTATAGAATGCCTTTATTTGTATGATCGATTTTAGTTACTGCATTATTACTACTTTTAGCTGTACCTGTTTTAGCAGGAGCTATAACCATGCTTTTAACTGATCGAAATTTTAACACGTCTTTCTTCGATCCTGCAGGTGGTGGAGATCCTATTTTATATCAACATCTCTTT
PHY1_000140407	species	Paracentrotus lividus	0.996805112	Opisthokonta	Metazoa	Echinodermata	Echinoidea	Echinoida	Echinidae	Paracentrotus	Paracentrotus lividus	'AY630811'	7656	TCTCTCCAGAAAAATTGCCCACGCAGGAGGCTCAGTAGACTTAGCAATTTTCTCACTCCATCTTGCGGGTGCCTCTTCTATCCTAGCCTCAATTAACTTTATAACCACAATTATTAATATGCGAACGCCGGGAATGTCTTTTGACCGACTACCTCTGTTTGTTTGGTCCGTTTTTGTTACAGCATTCCTACTTCTTCTTTCTCTACCAGTACTAGCAGGAGCGATTACTATGCTTCTAACAGACCGTAAAATTAACACAACATTTTTCGACCCAGCAGGGGGAGGAGACCCAATTCTGTTTCAACATTTATTC
PHY1_000123769	species	Cladostephus spongiosus	0.987220447	Chromalveolata	Stramenopiles	Ochrophyta	Phaeophyceae	Sphacelariales	Cladostephaceae	Cladostephus	Cladostephus spongiosus	'DBCOI_000000295'	74471	ATTAAGTGGAGCTTTGGCCCATTCAGGTGCTTCTGTCGACATGGCTATTTTTAGTCTTCATCTTTCGGGTGCTGCCTCTATATTAGGTGCTATTAATTTTATAACAACTATCTTTAATATGCGTGCATTGGGTATGGCTATGCATCGATTACCACTTTTTGTGTGGTCAATTCTTATTACAGCCTTTTTGCTCTTACTGTCCTTGCCGGTTCTAGCTGGTGGTATTACGATGCTATTGACAGATCGTAACTTTAATACCACTTTCTTTGATCCTGCTGGCGGAGGAGATCCTGTTCTTTATCAGCATTTATTT
PHY1_000131239	species	Lysidice ninetta	0.984025559	Opisthokonta	Metazoa	Annelida	Polychaeta	Eunicida	Eunicidae	Lysidice	Lysidice ninetta	'DBCOI_000000077'	188455	CCTCTCAAGTAATATTGCTCATGCCGGGCCTTCTGTTGATTTAGCAATCTTCTCCCTGCATCTAGCAGGAATCTCCTCAATCCTTGGCTCGATCAATTTCATCTCCACAGCCTATAACATGCGAGGTGGAGGCATTGAACCAGAAAAAACCCCATTATTTGTTTGAGCTGCGATCATCACAACTATTCTCCTCCTCCTCTCTCTACCCGTACTCGCAGGAGCAATCACTATACTCCTTACAGACCGCAACCTCAACACCTCTTTTTTTGACCCCTCCAGCGGAGGTGACCCCGTACTCTTCCAACACCTATTC
PHY1_000163830	species	Hymeniacidon sinapium	0.990415335	Opisthokonta	Metazoa	Porifera	Demospongiae	Suberitida	Halichondriidae	Hymeniacidon	Hymeniacidon sinapium	'KF192342'	364019	CTTATCAAGTATACAATTTCACTCAGGGGGATCGGTAGATATGGCAATCTTTAGCCTTCATTTAGCTGGGATATCTTCAATATTGGGAGCTATGAATTTTATTACAACCATTATAAATATGAGAGCGCCAGGGATTACAATGGACCGAATGCCTTTATTTGTGTGATCTGTTTTAGTAACAGCCGTTTTGTTATTGTTATCTTTACCAGTATTTGCAGGAGCTATAACAATGCTTTTAACAGATCGAAACTTTAATACTGCATTCTTTGATCCGGCGGGGGGAGGTGATCCTATTTTATATCAACACCTTTTC
PHY1_000165569	species	Phascolosoma granulatum	0.987220447	Opisthokonta	Metazoa	Annelida	Sipuncula	Phascolosomatiformes	Phascolosomatidae	Phascolosoma	Phascolosoma granulatum	'DBCOI_000000098'	41797	TCTATCTGGAGCCCTCGCACATGCAGGCCCATCCGTCGATCTGGCCATCTTCTCTCTTCACTTAGCAGGAGTAAGATCTATTTTAGGCGCATTAAACTTTATTTCTACAGTAGCTAATATACGTCCAAGAATACTTTCCTGAGAACGCATTCCATTATTTGTATGAGCAGCTTTTATTACGGTAGTTCTTTTATTACTTGCACTGCCCGTTCTAGCAGGTGCTATCACAATACTTCTAACAGATCGAAATTTAAACACAGCTTTCTTTGATCCTGGAGGTGGAGGAGATCCTATTCTATTTAGTCATCTCTTC
PHY1_000149898	species	Cliona viridis	0.990415335	Opisthokonta	Metazoa	Porifera	Demospongiae	Clionaida	Clionaidae	Cliona	Cliona viridis	'DBCOI_000000231'	76786	TTTAGCAAGTATACAGGCGCATTCGGGGGGATCAGTAGATATGGCAATATTTAGTTTGCATTTGGCCGGGATTTCTTCAATATTGGGTGCAATGAATTTTATTACTACAATATTTAATATGAGGGCTCCTGGTATAACAATGTATCGAATGCCGTTATTTGTGTGATCAATTTTAGTAACTGCTTTTTTATTATTATTATCTTTGCCTGTATTAGCTGGGGCGATAACTATGCTTTTAACAGATAGAAATTTTAGTACTGCATTTTTTGATCCCGCAGGTGGAGGTGACCCAATTTTATATCAACATTTATTC
PHY1_000295642	species	Sarcotragus spinosulus	0.993610224	Opisthokonta	Metazoa	Porifera	Demospongiae	Dictyoceratida	Irciniidae	Sarcotragus	Sarcotragus spinosulus	'HE591460'	1088795	GCTATCTGGCGGTATGGGGCACTCCGGGCCATCTGTGGATATGGCGATTTTTAGTTTGCATTTGGCGGGCATATCTTCTATCTTGGGGGCGATTAATTTTATTAGTACTATCTTTAATATGCGGGCGTCTGGAATAAGTTGAACTCGAGTGCCTTTGTTTGTATGATCTATTTTAGTTACAGTGTTTTTATTATTATTGTCATTACCAGTATTGGCCGGGGGAATAACGATGCTATTAACCGATCGTAATTTTAATACTTCTTTCTTTGATCCGGTAGGAGGCGGGGACCCCATATTGTTCCAACATTTATTT
PHY1_000293324	species	Sarcotragus spinosulus	0.993610224	Opisthokonta	Metazoa	Porifera	Demospongiae	Dictyoceratida	Irciniidae	Sarcotragus	Sarcotragus spinosulus	'HE591460'	1088795	GCTATCTGGCGGTATGGGGCACTCCGGGCCATCTGTGGATATGGCGATTTTTAGTTTGCATTTGGCGGGCATATCTTCTATCTTGGGGGCGATTAATTTTATTAGTACTATCTTTAATATGCGGGCGTCTGGAATAAGTTGAACTCGAGTGCCTTTGTTTGTATGATCTATTTTAGTTACAGTGTTTTTATTATTATTGTCATTACCAGTATTGGCCGGGGGAATAACGATGCTATTAACTGACCGTAATTTTAATACTTCTTTCTTTGATCCGGTAGGAGGCGGAGACCCCATATTGTTTCAACATTTATTT
PHY1_000298422	species	Platynereis dumerilii	0.990415335	Opisthokonta	Metazoa	Annelida	Polychaeta	Phyllodocida	Nereididae	Platynereis	Platynereis dumerilii	'SKAG108-12'	6359	TTTATCCAGTAATATTGCTCATGCTGGCCCCTCAGTAGACCTGGCAATCTTTTCTCTTCACCTAGCGGGGGTGTCCTCTATTATAGGGGCCTTAAATTTTATTACCACAGTTATCAATATACGCTCAAAAGGTCTAAAACTAGAACGTGTCCCTTTATTTGTATGATCTGTAGTAATTACAGCGGTTCTTCTACTATTAAGACTTCCAGTGTTAGCGGGTGCTATCACAATATTATTAACAGACCGAAACCTAAACACTGCGTTCTTTGATCCCGCTGGAGGGGGAGACCCAATCCTATACCAGCACTTGTTT
PHY1_000284597	species	Sphaerotylus antarcticus	0.980830671	Opisthokonta	Metazoa	Porifera	Demospongiae	Polymastiida	Polymastiidae	Sphaerotylus	Sphaerotylus antarcticus	'GBSP10131-13'	1346089	GCTATCTAGTATACAAACACATTCAGGGGGATCGGTGGATATGGTGATATTTAGTTTGCATTTAGCAGGGATTTCGTCAATATTAGGTGCAATGAACTTCATTACAACAATTTTTAATATGAGAGCGCCTGGAATTACAATGGACAGAATGCCGTTATTTGTGTGATCTATTTTAATAACTGCGTTCTTATTATTACTATCTTTGCCTGTATTGGCGGGGGCAATAACTATGCTTCTTACAGATAGAAATTTTAATACTACATTTTTTGATCCCGCTGGAGGTGGGGATCCAATTTTATATCAACATTTATTC
PHY1_000315975	species	Peyssonnelia sp.1 LLG	0.993610224	Archaeplastida	Rhodophyta	Rhodophyta	Florideophyceae	Gigartinales	Peyssonneliaceae	Peyssonnelia	Peyssonnelia sp.1 LLG	'REDEU731-11'	10000046	ATTAAGTTCAATACAAAGTCATTCGGGAGGTGCTATTGACTTGGCTATTTTTAGCTTACATTTAGCAGGGGCTTCTTCAATTTTAGGAGCAGTAAATTTTATTTCTACTATTTTAAATATGCGCAGTCCAGGGCAAAGTATGTATAGGATCCCATTATTTGTTTGATCTATCATTGTAACAGCATTTTTGCTTTTATTAGCTGTGCCAGTTTTAGCAGGAGCAATTACAATGCTTTTGACAGATCGAAATTTTAATACATCATTTTTTGATCCAGCTGGAGGAGGGGATCCTATATTATACCAACACTTATTT
PHY1_000319317	species	Palola cf. siciliensis JZ-2010	0.987261146	Opisthokonta	Metazoa	Annelida	Polychaeta	Eunicida	Eunicidae	Palola	Palola cf. siciliensis JZ-2010	'GQ497554'	759342	TCTCTCTAGGAATATTGCCCATGCTGGCCCTTCTGTAGACCTTGCTATCTTCTCCCTTCATTTAGCAGGAGCCTCTTCAATTCTAGGAGCTATTAACTTTATTACTACTGTTATCAATATACGAATAGAAGGAATACGCCTAGAACGTGTTCCACTCTTCGTCTGAGCAGTAATAATTACTACCGTATTACTCCTTCTTTCTCTTCCAGTTCTAGCAGGAGCCATTACAATACTTCTTACAGATCGAAATCTTAATACAGCCTTCTTTGACCCCTCTGGTGGAGGAGATCCTATTCTATATCAACATCTATTC
PHY1_000306688	species	Corallina caespitosa	0.987220447	Archaeplastida	Rhodophyta	Rhodophyta	Florideophyceae	Corallinales	Corallinaceae	Corallina	Corallina caespitosa	'ABMMC14526-10'	1141737	TTTAAGTTCAATACAAAGTCATTCTGGTGCTGCTGTAGATCTAGCAATTTTTAGTTTACATATAGCAGGAGCTTCTTCAATATTAGGCGCTGTTAACTTTATCTCAACAATTTTAAATATGCGTAATCCAGGGCAGAGTATGTATAGAATGCCTTTATTTGTATGATCGATTTTAGTTACTGCATTATTACTACTTTTAGCTGTACCTGTTTTAGCAGGAGCTATAACCATGCTTTTAACTGATCGAAATTTTAACACGTCTTTCTTTGATCCTGCAGGTGGTGGAGATCCTATTTTATATCAACATCTCTTT
PHY1_000304293	species	Campanularia hincksii	0.990415335	Opisthokonta	Metazoa	Cnidaria	Hydrozoa	Leptothecata	Campanulariidae	Campanularia	Campanularia hincksii	'DBCOI_000000164'	314507	ATTATCGGGTCCTCAAACTCATTCAGGTGGATCAGTAGATTTAGCTATATTCAGTTTACATTGTGCAGGTGCTTCATCCATTATGGGAGCTATAAATTTTATTACTACTATTTTTAATATGAGAGCTCCAGGACTAACTTTCGACAGATTACCTCTATTCGTATGATCAGTTTTAATCACAGCTTTCTTATTACTATTATCATTACCAGTATTAGCAGGAGCTATTACTATATTACTAACTGATAGAAATTTTAATACTACATTTTTTGATCCTGCAGGAGGAGGTGATCCAGTATTATATCAACATTTGTTT
PHY1_000310357	species	Emiliania huxleyi	0.987220447	Chromalveolata	Hacrobia	Haptophyta	Prymnesiophyceae	Isochrysidales	Noelaerhabdaceae	Emiliania	Emiliania huxleyi	'AY342361'	2903	TCTAGCAGGGATTCAAGCTCATTCAGGAGGTTCTGTTGATTTAGCAATTTTCTCTCTTCATTTAGCCGGAGTTTCGTCGATTCTTGGTGCAATTAATTTTATTGTAACAATTATGAACATGCGAGCTCCAGGAATGACTGCCCACCGAACTCCTTTATTTGTATGAGCTGTATTTATTACAGCTTTCTTACTTTTATTGTCTTTACCGGTTCTAGCAGGAGCTATTACAATGCTTTTAACAGATCGTAACTTTAATACGTCATTCTTCGACCCTAATGGTGGAGGTGACCCAGTATTATATCAACATTTGTTT
PHY1_000255285	species	Sarcotragus spinosulus	0.977707006	Opisthokonta	Metazoa	Porifera	Demospongiae	Dictyoceratida	Irciniidae	Sarcotragus	Sarcotragus spinosulus	'GBSP8891-13'	1088795	GCTATCTGGCGGTATGGGGCACTCCGGGCCATCTGTGGATATGGCGATTTTTAGTTTGCATTTGGCGGGCATATCTTCTATCTTGGGGGCGATTAATTTTATTAGTACTATCTTTAATATGCGGGCGTCTGGAATAAGTTGAACTCGAGTGCCTTTGTTTGTATGATCTATTTTAGTTACAGTGTTTTTATTATTATTGTCCTTACCAGTATTGGCCGGGGGAATAACTATGTTATTAACTGATCGTAATTTTAATACTTCTTTCTTTGATCCGGTAGGAGGGGGAGACCCCATATTGTTCCAACACTTATTT
PHY1_000259172	species	Epizoanthus paxii	0.996805112	Opisthokonta	Metazoa	Cnidaria	Anthozoa	Zoantharia	Epizoanthidae	Epizoanthus	Epizoanthus paxii	'DBCOI_000000160'	760128	CCTTGCGAGTATCCAAGCGCATTCGGGGGGAGCCGTAGATATGGCAATTTTTAGCCTCCACTTAGCTGGAGTCTCTTCAATCTTGGGGGCTATGAATTTTATTACCACCATTTTTAATATGAGGGCCCCCGGTGTGACTCTGGACAGGTTGCCACTATTTGTCTGGTCTATATTAATCACCGCCTTTTTATTATTACTATCTTTACCCGTATTGGCTGGAGGCATAACTATGCTTTTGACTGATAGAAATTTTAACACTACCTTTTTTGACCCCGCCGGAGGAGGGGACCCGATCCTGTTTCAACACCTCTTT
PHY1_000257243	species	Balanophyllia europaea	0.996805112	Opisthokonta	Metazoa	Cnidaria	Anthozoa	Scleractinia	Dendrophylliidae	Balanophyllia	Balanophyllia europaea	'DBCOI_000000158'	214959	TTTAGCTAGCATTCAGGCCCACTCTGGCGGGGCGGTGGACATGGCTATTTTTAGTCTCCACTTAGCTGGGGCGTCTTCGATTTTGGGTGCAATGAATTTTATAACAACCATATTTAATATGCGGGCTCCCGGGGTAACGTTGAATAGAATGCCCTTATTTGTGTGGTCTATCTTGATTACTGCTTTTTTATTATTATTGTCTTTGCCTGTATTAGCGGGGGCAATAACCATGCTTTTAACGGATAGAAACTTTAACACTACTTTCTTCGACCCTGCAGGGGGGGGGGATCCGATTTTATTTCAGCATTTGTTT
PHY1_000258806	species	Phascolosoma granulatum	0.980830671	Opisthokonta	Metazoa	Annelida	Sipuncula	Phascolosomatiformes	Phascolosomatidae	Phascolosoma	Phascolosoma granulatum	'DBCOI_000000098'	41797	TCTATCTGGAGCCCTCGCACATGCAGGCCCATCCGTCGATCTAGCCATCTTCTCCCTTCACTTAGCAGGAGTAAGATCTATTTTAGGCGCATTAAACTTTATTTCTACAGTAGCTAATATACGCCCAAGAATACTTTCCTGAGAACGCATTCCATTATTTGTATGGGCAGCTTTTATTACAGTAGTTCTTTTATTACTTGCACTGCCCGTTCTAGCAGGTGCTATCACAATACTTCTAACAGATCGAAATTTAAACACAGCTTTCTTTGATCCTGGGGGTGGAGGAGATCCTATTCTATTTAGTCATCTCTTC
PHY1_000243399	species	Marionia blainvillea	0.990415335	Opisthokonta	Metazoa	Mollusca	Gastropoda	Nudibranchia	Tritoniidae	Marionia	Marionia blainvillea	'GBMIN5043-12'	154647	TTTATCAGGTGCGGTGGGACACGGAGGATGTTCTGTAGATCTGGCAATTTTTTCTCTTCATTTAGCTGGGATGTCTTCTTTACTTGGGGCTATTAATTTTATTACTACAATTTTTAATATACGATCTCCTGCAATAACGATAGATCGATTAAGCCTTTTTGTTTGGTCTGTTCTAGTAACTGCTTTCTTGTTGCTTTTATCTCTTCCTGTATTAGCAGGGGCTATTACGATGTTATTAACTGACCGAAATTTTAATACTAGATTTTTTGATCCTGCGGGTGGGGGTGATCCAATTTTATATCAACATTTATTC
PHY1_000263014	species	Calcinus tubularis	0.993610224	Opisthokonta	Metazoa	Arthropoda	Malacostraca	Decapoda	Diogenidae	Calcinus	Calcinus tubularis	'JSDAZ067-08'	656162	TTTATCCGCGGCCATCGCACATGCAGGAGCATCTGTAGACTTAGGGATTTTTTCTCTTCATTTAGCAGGGGTATCTTCTATTTTAGGAGCTATTAATTTTATGACAACTGTAATTAACATGCGTCCCCAGGGAATAAGGATAGACCGTATGCCTTTATTTGTATGATCTGTGTTTATTACTGCTATTTTGTTATTGTTATCTTTGCCTGTGCTGGCAGGTGCAATTACTATGCTGTTAACAGACCGTAATTTAAATACTTCTTTCTTCGACCCTGCAGGGGGAGGAGATCCGGTATTATATCAGCACTTGTTC
PHY1_000264035	species	Pilumnus villosissimus	0.984025559	Opisthokonta	Metazoa	Arthropoda	Malacostraca	Decapoda	Pilumnidae	Pilumnus	Pilumnus villosissimus	'DBCOI_000000122'	764038	TTTAGCTGCAGCTATTGCTCATGCAGGTGCTTCAGTAGATATAGGAATCTTCTCTCTTCATTTAGCAGGGGTCTCTTCCATCTTAGGAGCAGTTAACTTTATAACTACCGTAATTAACATGCGATCTTTTGGTATATCAATGGATCAAATACCGCTTTTTGTATGAGCTGTATTCATTACAGCTATTCTACTTCTTTTATCTTTACCAGTATTGGCAGGAGCTATTACTATGCTTCTTACAGACCGTAATTTAAATACCTCTTTCTTTGATCCTGCCGGAGGAGGTGACCCTGTACTTTATCAGCATTTATTC
PHY1_000379964	species	Pilumnus villosissimus	0.984025559	Opisthokonta	Metazoa	Arthropoda	Malacostraca	Decapoda	Pilumnidae	Pilumnus	Pilumnus villosissimus	'DBCOI_000000122'	764038	TTTAGCTGCAGCTATTGCTCATGCAGGTGCTTCAGTAGATATAGGAATCTTCTCTCTTCATTTGGCAGGGGTCTCTTCCATCTTAGGAGCAGTTAATTTTATAACTACCGTAATTAACATACGATCTTTTGGTATATCAATGGATCAAATACCGCTTTTTGTATGAGCTGTATTTATTACAGCTATTCTACTTCTTTTATCTTTACCAGTATTAGCAGGAGCTATTACTATGCTTCTTACAGACCGTAATTTAAATACCTCTTTCTTTGATCCTGCCGGGGGAGGTGACCCTGTACTTTATCAGCATTTATTC
PHY1_000385524	species	Asparagopsis taxiformis	0.993630573	Archaeplastida	Rhodophyta	Rhodophyta	Florideophyceae	Bonnemaisoniales	Bonnemaisoniaceae	Asparagopsis	Asparagopsis taxiformis	'BERMR150-10'	260499	TCTTAGTTCTATACAAAGTCATTCGGGTGCAGCAATAGATTTAGCAATTTTTAGTTTGCATTTATCGGGTGCATCATCTATTTTAGGTGCTATTAATTTTATCTCAACTATTTTCAATATGCGTAGTTCAGGTCAGACTATGTATAGAATTCCGTTGTTTGTATGATCAATTTTAGTAACAGCCTTTTTACTTTTATTAGCAGTTCCTGTTTTAGCGGGAGCGATTACAATGCTTTTAACGGATCGTAATTTTAATACATCCTTCTTTGATCCTGGTGGTGGTGGTGATCCTGTTTTATATCAACATCTTTTT
PHY1_000367738	species	Campanularia hincksii	0.990415335	Opisthokonta	Metazoa	Cnidaria	Hydrozoa	Leptothecata	Campanulariidae	Campanularia	Campanularia hincksii	'DBCOI_000000164'	314507	ATTATCGGGTCCTCAAACTCATTCAGGTGGATCAGTAGATTTAGCTATATTCAGTTTACATTGTGCAGGTGCTTCATCCATTATGGGAGCTATAAATTTTATTACTACTATTTTTAATATGAGAGCTCCAGGACTAACTTTCGACAGATTACCTCTATTCGTATGATCAGTTTTAATCACAGCTTTCTTATTACTATTATCATTACCAGTATTAGCAGGAGCTATTACTATGTTACTAACTGATAGAAATTTTAATACTACATTTTTCGATCCTGCAGGAGGAGGTGATCCAGTATTATATCAACATTTGTTT
PHY1_000371192	species	Campanularia hincksii	0.990415335	Opisthokonta	Metazoa	Cnidaria	Hydrozoa	Leptothecata	Campanulariidae	Campanularia	Campanularia hincksii	'DBCOI_000000164'	314507	ATTATCGGGTCCTCAAACTCATTCAGGTGGATCAGTAGATTTAGCTATATTCAGTTTACATTGTGCAGGTGCTTCATCCATTATGGGCGCTATAAATTTTATTACTACTATTTTTAATATGAGAGCTCCAGGACTAACTTTCGACAGATTACCTCTATTCGTATGATCAGTTTTAATCACAGCTTTCTTATTACTATTATCATTACCAGTATTAGCAGGAGCTATTACTATGTTACTAACTGATAGAAATTTTAATACTACATTTTTTGATCCTGCAGGAGGAGGTGATCCAGTATTATATCAACATTTGTTT
PHY1_000404356	species	Platynereis dumerilii	0.993610224	Opisthokonta	Metazoa	Annelida	Polychaeta	Phyllodocida	Nereididae	Platynereis	Platynereis dumerilii	'SKAG108-12'	6359	TTTATCCAGTAATATTGCTCATGCTGGCCCCTCAGTAGACCTGGCAATCTTTTCTCTTCACCTAGCGGGGGTGTCCTCTATTATAGGGGCCTTAAATTTTATTACCACAGTTATCAATATACGCTCAAAAGGACTAAAACTAGAACGTGTCCCTTTATTTGTATGATCTGTGGTAATTACAGCGGTTCTTCTACTATTAAGGCTTCCAGTGTTAGCGGGTGCTATCACAATATTATTAACAGACCGAAACCTAAACACTGCGTTCTTTGATCCCGCTGGAGGGGGAGACCCAATCCTATACCAGCACTTGTTT
PHY1_000393938	species	Corynactis californica	0.993610224	Opisthokonta	Metazoa	Cnidaria	Anthozoa	Corallimorpharia	Corallimorphidae	Corynactis	Corynactis californica	'DBCOI_000000156'	44298	TTTGTCCAATATTCAAGCACATTCCGGGGGAGCGGTGGATATGGCTATTTTTAGCCTCCATTTAGCTGGGGCGTCTTCAATATTGGGGGCGATAAATTTTATAACAACTATATTTAATATGAGGGCCCCAGGAGTGACGTTGGATAGAATGCCGCTATTTGTGTGGTCTATATTAATAACTGCTTTTTTATTATTATTGTCTTTACCAGTATTAGCTGGGGGTATAACGATGCTTTTGACGGATAGGAATTTTAATACGACTTTTTTTGATCCTGCAGGAGGGGGGGACCCTATTTTATTTCAGCATTTGTTT
PHY1_000391238	species	Campanularia hincksii	0.990415335	Opisthokonta	Metazoa	Cnidaria	Hydrozoa	Leptothecata	Campanulariidae	Campanularia	Campanularia hincksii	'DBCOI_000000164'	314507	ATTATCGGGTCCTCAAACTCATTCAGGTGGCTCAGTAGATTTAGCTATATTCAGTTTACATTGTGCAGGTGCTTCATCCATTATGGGAGCTATAAATTTTATTACTACTATTTTTAATATGAGAGCTCCAGGACTAACTTTCGACAGATTACCTCTATTCGTATGATCAGTTTTAATCACAGCTTTCTTATTACTATTATCATTACCAGTATTAGCAGGAGCTATTACTATGTTACTAACTGATAGAAATTTTAATACTACATTTTTTGATCCTGCAGGAGGAGGTGATCCAGTATTATATCAACATTTGTTT
PHY1_000390136	species	Lithophyllum sp. 2CPVP	0.993610224	Archaeplastida	Rhodophyta	Rhodophyta	Florideophyceae	Corallinales	Corallinaceae	Lithophyllum	Lithophyllum sp. 2CPVP	'MAERL213-13'	1347093	TTTAAGTTCTATTCAAAGCCATTCGGGGGCAGCAGTAGACCTAGCTATTTTTAGTTTACATTTATCTGGGGCATCGTCAATTCTAGGAGCAGTTAATTTTATTTCAACTATTTTAAATATGCGCAATCCAGGCCAAAGTATGTATAGAATGCCCTTATTTGTTTGATCAATTTTTGTTACAGCAATTTTATTACTTTTAGCGGTTCCTGTGTTAGCAGGTGCCATAACAATGTTATTAACTGACAGAAATTTCAATACTTCATTTTTTGATCCCGCGGGTGGGGGAGATCCTATTTTGTACCAACATTTATTT
PHY1_000398513	species	Ceramium ciliatum	0.993610224	Archaeplastida	Rhodophyta	Rhodophyta	Florideophyceae	Ceramiales	Ceramiaceae	Ceramium	Ceramium ciliatum	'ABMMC14860-11'	228187	TTTAAGCTCAATCCAAAGTCATTCTGGCGCGGCTGTAGACTTAGCAATTTTTAGCTTACATATTTCTGGCGCGTCATCAATTTTAGGTGCTGTTAATTTTATCTCAACAATTATAAATATGCGTAATCCTGGGCAAAATATGTACCGAATCCCGCTTTTTGTTTGGTCAATTTTTGTAACAGCAGTTTTACTTCTTTTAGCGGTACCAGTTTTAGCTGGTGCAATTACAATGTTACTAACAGATAGAAATTTTAACACTTCTTTTTTTGATCCATCTGGTGGTGGTGATCCAATTTTATACCAACATCTATTC
PHY1_000397579	species	AY508	0.990415335	Archaeplastida	Rhodophyta	Rhodophyta	Florideophyceae	Ceramiales	Delesseriaceae	Platysiphonia	AY508	'OZSEA856-10'	10000039	TTTAAGTTCCATACAAAGTCATTCTGGAGCTTCTGTAGATTTAGCTATTTTTAGTTTGCATTTATCAGGAGCTTCTTCAATTCTTGGAGCTATTAATTTTATATCAACTATTTTAAATATGCGTAACCCAGGCCAAAGCCTTTACCGTATTCCTTTATTCGTGTGATCAATTTTTGTTACTGCTTTTTTATTACTGTTAGCAGTACCTGTGTTAGCAGGAGCTATTACTATGTTGTTAACTGACAGGAATTTTAATACTGCTTTTTTTGATCCTTCTGGAGGAGGTGACCCTGTGCTATACCAACATTTATTT
PHY1_000343451	species	Microdeutopus chelifer	0.977635783	Opisthokonta	Metazoa	Arthropoda	Malacostraca	Amphipoda	Aoridae	Microdeutopus	Microdeutopus chelifer	'FCCOM489-11'	1400853	TTTAAGAGCAGCTTTAGCACATAGAGGGGGCGCAGTAGATTTAGCAATTTTTTCTTTGCATCTAGCAGGGGCTTCTTCTATTTTGGGTGCAATTAATTTTATCTCCACTGTTATCAACATACGAACAACCGGAATGTATATAGACCGGGTTCCTTTGTTTGTCTGGTCTGTTTTTATTACAGCCGTTTTACTTCTTTTATCCCTTCCAGTCTTGGCAGGAGCTATCACGATACTGCTTACTGACCGAAATTTAAATACCTCTTTTTTTGACCCTTTAGGAGGAGGGGATCCTATTTTATACCAGCATTTATTT
PHY1_000339356	species	Cliona viridis	0.990415335	Opisthokonta	Metazoa	Porifera	Demospongiae	Clionaida	Clionaidae	Cliona	Cliona viridis	'DBCOI_000000231'	76786	TTTAGCAAGTATACAGGCGCATTCGGGGGGATCAGTAGATATGGCAATATTTAGTTTGCATTTGGCCGGGATTTCTTCAATATTGGGCGCAATGAATTTTATTACTACAATATTTAATATGAGGGCTCCTGGTATAACAATGTATCGAATGCCGTTATTTGTGTGATCAATTTTAGTAACTGCTTTTTTATTATTATTGTCTTTGCCTGTATTAGCTGGGGCGATAACTATGCTTTTAACAGATAGAAATTTTAGTACTGCATTTTTTGATCCCGCAGGTGGGGGGGACCCAATTTTATATCAACATTTATTC
PHY1_000325808	species	Dictyopteris polypodioides	0.987261146	Chromalveolata	Stramenopiles	Ochrophyta	Phaeophyceae	Dictyotales	Dictyotaceae	Dictyopteris	Dictyopteris polypodioides	'MANC019-13'	112055	TTTAAGCGGTATTCAGGCGCATTCTGGCCCATCTGTTGATTTAGCAATATTTAGCCTTCACCTTTCTGGAGCAGCTTCTATCTTGGGGGCTATTAACTTTATAACTACTATTATCAATATGAGGTCGCCAGGTATGGGTATGCATAGGCTTCCTTTATTTGTGTGGTCTGTATTTATCACCGCATTCCTTCTGCTTCTTTCATTACCTGTTTTGGCTGGGGGTATTACCATGTTGTTAACTGATAGAAACTTTAACACGACTTTTTTTGATCCTGCGGGAGGAGGCGATCCAGTGCTTTACCAACATTTATTT
PHY1_000332880	species	Cryptopleura ramosa	0.996805112	Archaeplastida	Rhodophyta	Rhodophyta	Florideophyceae	Ceramiales	Delesseriaceae	Cryptopleura	Cryptopleura ramosa	'DBCOI_000000010'	131094	TTTAAGTGCAATTCAAAGTCATTCAGGAGCTGCCGTTGATTTAGCAATTTTTAGTTTACATTTGTCAGGAATTTCCTCAATTTTAGGTGCAATTAATTTTATTTCAACTATATTAAATATGAGAAATCCTGGACAAACTTTGTATAGAATGCCTTTATTTGTTTGGTCAATTTTTGTTACTGCATTTTTACTTTTATTAGCAGTTCCTGTTTTAGCTGGTGCTATTACAATGTTATTAACGGATCGTAATTTTAACACTTCTTTTTTTGATCCATCAGGTGGCGGAGATCCTATTTTATATCAACATTTATTT
PHY1_000329964	species	Phascolosoma granulatum	0.980830671	Opisthokonta	Metazoa	Annelida	Sipuncula	Phascolosomatiformes	Phascolosomatidae	Phascolosoma	Phascolosoma granulatum	'DBCOI_000000098'	41797	TCTGTCCGGAGCCCTCGCACATGCAGGCCCATCCGTCGATCTGGCCATCTTCTCTCTTCACTTAGCAGGAGTAAGATCTATCTTAGGCGCATTAAACTTTATTTCTACAGTAGCTAATATACGCCCAAGAATACTTTCCTGAGAACGCATTCCATTATTTGTATGAGCAGCTTTTATTACAGTAGTTCTTTTATTACTTGCACTGCCCGTTCTAGCAGGTGCTATCACAATACTTCTAACAGATCGAAATTTAAACACAGCTTTCTTTGATCCTGGGGGTGGAGGAGATCCTATTCTATTTAGTCATCTCTTC
PHY1_000363756	species	Calcinus tubularis	0.990415335	Opisthokonta	Metazoa	Arthropoda	Malacostraca	Decapoda	Diogenidae	Calcinus	Calcinus tubularis	'JSDAZ066-08'	656162	TTTATCTGCGGCCATCGCACACGCAGGAGCATCTGTAGACTTAGGGATTTTTTCTCTTCATTTAGCAGGGGTATCCTCTATTTTAGGAGCTATTAATTTTATGACAACTGTGATTAACATGCGTCCTCAGGGAATAAGGATAGACCGTATGCCTTTATTTGTATGATCTGTGTTTATTACTGCTATTTTGTTATTGTTATCTTTGCCCGTACTGGCAGGTGCAATTACCATGCTGTTAACAGACCGTAATTTAAATACTTCTTTCTTCGACCCTGCAGGGGGAGGAGATCCGGTATTATATCAGCACTTGTTC
PHY1_000345654	species	Corallina caespitosa	0.987220447	Archaeplastida	Rhodophyta	Rhodophyta	Florideophyceae	Corallinales	Corallinaceae	Corallina	Corallina caespitosa	'ABMMC14526-10'	1141737	TTTAAGTTCAATACAAAGTCATTCTGGTGCTGCTGTAGATCTAGCAATCTTTAGTTTACATATAGCAGGAGCTTCTTCAATATTAGGCGCTGTTAACTTTATCTCAACAATTTTAAATATGCGTAATCCAGGACAGAGTATGTATAGAATGCCTTTATTTGTATGATCGATTTTAGTTACTGCATTATTACTACTTTTAGCTGTACCTGTTTTAGCAGGAGCTATAACCATGCTTTTAACTGATCGAAATTTTAACACGTCTTTCTTTGATCCTGCAGGTGGTGGAGATCCTATTTTATATCAACATCTCTTT
PHY1_000351336	species	Modiolus barbatus	0.977707006	Opisthokonta	Metazoa	Mollusca	Bivalvia	Mytiloida	Mytilidae	Modiolus	Modiolus barbatus	'CBMB018-10'	989235	TTTGTCGTCTTATGTGGGTCATAGTGGTCCTGCGGTAGACATATCTTTGTTTTCTCTTCATTTGGCTGGTGCCTCTTCTATTGGGGGTTCTATTAACTTTTTAACTAGTATGAAAAATATGCCTGTGAATAGTATACGAGGGGAGCGTATAATGCTGTTTTTGTGGTCGATAGTGGTTACAGCTGTGCTATTGCTAATTTCCTTGCCAGTTCTGGCAGGGGGTATTACTATGCTAATTTTCGATCGGCACTTAAATACCTCCTTTTATGATCCGGCTGGTGGTGGGGATCCTGTGCTGTATCAACACTTGTTC
PHY1_000351008	species	Palola cf. siciliensis JZ-2010	0.99044586	Opisthokonta	Metazoa	Annelida	Polychaeta	Eunicida	Eunicidae	Palola	Palola cf. siciliensis JZ-2010	'GQ497554'	759342	TCTCTCTAGGAATATTGCCCATGCTGGCCCTTCTGTAGACCTTGCTATCTTCTCCCTTCATTTAGCAGGAGCCTCTTCAATTCTAGGAGCTATTAACTTTATTACTACTGTTATCAATATACGAATAGAAGGAATACGCCTAGAACGTGTTCCACTCTTCGTCTGAGCAGTAATAATTACTACTGTATTACTCCTCCTTTCTCTTCCAGTTCTAGCAGGAGCCATTACAATACTTCTTACAGATCGAAATCTTAATACAGCCTTCTTTGACCCCTCTGGTGGAGGAGATCCCATTCTATATCAACATCTATTC
PHY1_000108681	species	Desmapsamma anchorata	0.974440895	Opisthokonta	Metazoa	Porifera	Demospongiae	Poecilosclerida	Desmacididae	Desmapsamma	Desmapsamma anchorata	'HE591461'	698789	TTTATCTAGTATTCAGGCCCATTCTGGGGGTTCAGTAGATTTGGTAATATTTAGTTTACATTTAGCGGGGATCTCTTCGATATTGGGGGCTATGAATTTTATAACTACTATAATAAATATGAGAGCGCCAGGGATAACAATGGATAGAATGCCTTTGTTTGTTTGGTCTATTTTAGTAACTGCGGTTTTATTATTATTATCATTACCCGTATTAGCAGGTGCAATTACTATGTTATTAACGGATAGAAATTTAAATACTGCTTTTTTTGATCCTGCGGGGGGGGGAGACCCTATTTTATACCAACATTTATTT
PHY1_000111798	species	Modiolula phaseolina	0.993610224	Opisthokonta	Metazoa	Mollusca	Bivalvia	Mytiloida	Mytilidae	Modiolula	Modiolula phaseolina	'JF496770'	1088538	TTTGTCGTCCTATGTGGGTCATAGTGGCCCTGCGGTAGACATATCTTTGTTTTCTCTTCATTTGGCTGGTGCTTCTTCTATTGGGGGTTCTATTAACTTTTTAACTAGTATGAAAAACATGCCTGTGAACAGTATACGAGGGGAGCGTATAATGTTGTTTTTGTGGTCTATAGTGGTCACAGCTGTGCTATTGCTGATTTCTTTGCCAGTTCTGGCAGGCGGTATTACCATGTTAATTTTCGATCGGCACTTAAATACTTCTTTTTATGATCCGGCTGGAGGTGGGGATCCTGTGTTGTACCAACACTTGTTA
PHY1_000113360	species	Microdeutopus sp. SFAM14-002	0.977635783	Opisthokonta	Metazoa	Arthropoda	Malacostraca	Amphipoda	Aoridae	Microdeutopus	Microdeutopus sp. SFAM14-002	'DBCOI_000000103'	1920406	TTTAAGAGCAGCTTTGGCGCACAGAGGCGGTGCAGTTGATTTAGCAATTTTTTCGTTGCACTTAGCTGGGGCCTCTTCCATTTTAGGCGCAATCAATTTTATTTCCACAGTGATCAATATACGAACACCGGGTATGTTTATAGAGCGAATACCTTTGTTTGTGTGATCTGTCTTTATTACTGCTATTTTACTGCTTTTATCTTTGCCCGTGCTTGCCGGGGCTATCACTATACTTCTTACAGACCGTAACCTTAACACTACTTTTTTTGATCCTTTAGGCGGTGGTGACCCTATTCTCTACCAACACCTGTTT
PHY1_000095228	species	Phascolosoma granulatum	0.980830671	Opisthokonta	Metazoa	Annelida	Sipuncula	Phascolosomatiformes	Phascolosomatidae	Phascolosoma	Phascolosoma granulatum	'DBCOI_000000098'	41797	TCTATCCGGAGCCCTCGCACATGCAGGCCCATCCGTCGATCTGGCCATCTTCTCTCTTCACTTAGCAGGAGTAAGATCTATCTTAGGTGCATTAAACTTTATTTCTACAGTAGCTAATATACGCCCAAGAATACTTTCCTGAGAACGCATTCCATTATTTGTATGAGCAGCTTTTATTACAGTAGTTCTTTTATTACTTGCACTGCCCGTTCTAGCAGGTGCTATCACAATACTTCTAACGGATCGAAATTTAAACACAGCTTTCTTTGATCCTGGAGGTGGAGGAGATCCTATTCTATTTAGTCATCTCTTC
PHY1_000096368	species	Campanularia hincksii	0.990415335	Opisthokonta	Metazoa	Cnidaria	Hydrozoa	Leptothecata	Campanulariidae	Campanularia	Campanularia hincksii	'DBCOI_000000164'	314507	ATTATCAGGTCCTCAAACTCATTCAGGTGGATCAGTAGATTTAGCTATATTCAGTTTACATTGTGCAGGTGCTTCATCCATTATGGGAGCTATAAATTTTATTACTACTATTTTTAATATGAGAGCTCCAGGACTAACTTTCGACAGATTACCTCTATTCGTATGATCAGTTTTAATCACAGCTTTCTTATTACTATTATCATTACCAGTATTAGCAGGAGCTATTACTATGTTACTAACTGATAGAAATTTTAATACTACATTTTTTGATCCTGCAGGAGGAGGTGATCCAGTATTATATCAACATTTGTTT
PHY1_000146742	species	Eurypon clavigerum	0.984025559	Opisthokonta	Metazoa	Porifera	Demospongiae	Axinellida	Raspailiidae	Eurypon	Eurypon clavigerum	'GBSP4666-12'	942630	TTTGGCCGCAATTCAAGCCCACTCTGGGGGTTCAGTTGATATGGCAATTTTTAGTCTTCATTTAGCGGGTATTTCCTCAATATTAGGGTCAATTAATTTTATAACAACAATTTTAAATATGCGAGCACCCGGTATAACTTTAGATAAGATGCCTTTATTTGTTTGATCTATTTTAATTACTACTATATTATTATTATTGGCGCTACCTGTGTTAGCCGGGGCAATAACAATGTTACTAACAGATAGAAATTTTAACACGACTTTTTTTGATCCTGCAGGAGGTGGTGATCCAATATTATATCAACACTTGTTT
PHY1_000141438	species	Eurypon clavigerum	0.984025559	Opisthokonta	Metazoa	Porifera	Demospongiae	Axinellida	Raspailiidae	Eurypon	Eurypon clavigerum	'GBSP4666-12'	942630	TTTGGCTGCAATTCAAGCCCACTCTGGGGGTTCAGTTGATATTGCAATTTTTAGTCTTCATTTAGCGGGTATTTCCTCAATATTAGGGTCAATTAATTTTATAACAACAATTTTAAATATGCGAGCACCCGGTATAACTTTAGATAAGATGCCTTTATTTGTTTGATCTATTTTAATTACTACTATATTATTATTATTGGCGCTACCTGTGTTAGCCGGGGCAATAACAATGTTACTAACAGATAGAAATTTTAACACGACTTTTTTTGATCCTGCAGGAGGTGGTGATCCAATATTATATCAACACTTGTTT
PHY1_000120426	species	Sarcotragus spinosulus	0.99044586	Opisthokonta	Metazoa	Porifera	Demospongiae	Dictyoceratida	Irciniidae	Sarcotragus	Sarcotragus spinosulus	'GBSP8891-13'	1088795	GCTATCTGGCGGTATGGGGCACTCCGGGCCATCTGTGGATATGGCGATTTTTAGTTTGCATTTGGCGGGCATATCTTCTATCTTGGGGGCGATTAATTTTATTAGTACTATCTTTAATATGCGGGCGTCTGGAATAAGTTGAACTCGAGTGCCTTTGTTTGTATGATCTATTTTAGTTACAGTGTTTTTATTATTATTGTCATTACCAGTATTGGCCGGGGGAATAACTATGCTATTAACCGATCGTAATTTTAATACTTCTTTCTTTGATCCGGTAGGAGGCGGAGACCCCATATTGTTCCAACACTTATTT
PHY1_000133101	species	Calcinus tubularis	0.990415335	Opisthokonta	Metazoa	Arthropoda	Malacostraca	Decapoda	Diogenidae	Calcinus	Calcinus tubularis	'JSDAZ066-08'	656162	TTTATCTGCGGCCATCGCACACGCAGGAGCATCTGTAGACTTAGGGATTTTTTCTCTTCATTTAGCAGGGGTATCCTCTATTTTAGGAGCTATTAATTTTATGACAACTGTGATTAACATGCGTCCTCAGGGAATAAGGATAGACCGTATGCCTTTATTTGTATGGTCTGTGTTTATTACTGCTATTTTGTTATTGTTATCTTTGCCTGTACTGGCAGGTGCAATTACCATGCTGTTAACAGACCGTAATTTAAATACTTCTTTCTTCGACCCTGCAGGGGGAGGAGATCCGGTATTATATCAGCACTTGTTC
PHY1_000039909	species	Sarcotragus spinosulus	0.990415335	Opisthokonta	Metazoa	Porifera	Demospongiae	Dictyoceratida	Irciniidae	Sarcotragus	Sarcotragus spinosulus	'HE591460'	1088795	GCTATCTGGCGGTATGGGGCACTCCGGGCCATCTGTGGATATGGCGATTTTTAGTTTGCATTTGGCCGGTTTATCTTCTATCTTGGGGGCGATTAATTTTATTAGTACTATCTTTAATATGCGGGCGTCTGGAATAAGTTGAACTCGAGTGCCTTTGTTTGTATGATCTATTTTAGTTACAGTGTTTTTATTATTATTGTCATTACCAGTATTGGCCGGGGGAATAACGATGCTATTAACCGATCGTAATTTTAATACTTCTTTCTTTGATCCGGTAGGAGGCGGAGACCCCATATTGTTTCAACATTTATTT
PHY1_000088405	species	Synalpheus gambarelloides	0.993610224	Opisthokonta	Metazoa	Arthropoda	Malacostraca	Decapoda	Alpheidae	Synalpheus	Synalpheus gambarelloides	'DBCOI_000000114'	242073	TTTATCCGCAGGAATTGCCCACGCTGGAGCTTCAGTAGATTTAGGAATCTTTTCACTCCACCTTGCTGGAGTTTCTTCAATCCTAGGAGCAGTTAATTTTATAACAACAGTAATCAATATGCGAGCAACAGGAATCACACTAGATCGAATGCCTTTATTTGTTTGATCTGTATTCCTAACAGCTATCCTACTACTTCTAAGACTACCGGTTTTAGCAGGGGCTATTACTATACTTCTCACAGACCGAAATCTAAACACAGCATTCTTTGACCCGGCTGGAGGGGGAGACCCCATTTTATACCAGCACCTATTC
PHY1_000041176	species	Peyssonnelia squamaria	0.993610224	Archaeplastida	Rhodophyta	Rhodophyta	Florideophyceae	Gigartinales	Peyssonneliaceae	Peyssonnelia	Peyssonnelia squamaria	'REDEU588-11'	339596	ATTAAGTTCGATACAAAGTCACTCAGGAGGTGCTATTGATTTGGCTATTTTTAGCTTGCATTTAGCAGGGGCTTCTTCAATTTTAGGAGCAGTAAACTTTATTTCTACTATTTTAAATATGCGTAGTCCAGGGCAAAGTATGTATAGAATTCCATTATTTGTTTGATCTATTATTGTAACAGCATTTTTGCTTTTATTAGCTGTGCCTGTTTTAGCAGGGGCAATTACAATGCTTTTAACTGATCGAAATTTTAATACCTCATTTTTTGATCCTGCTGGTGGGGGAGATCCTATATTATATCAACACTTATTT
PHY1_000045675	species	Phymatolithon sp. 1CPVP	0.996805112	Archaeplastida	Rhodophyta	Rhodophyta	Florideophyceae	Hapalidiales	Hapalidiaceae	Phymatolithon	Phymatolithon sp. 1CPVP	'MAERL172-13'	1347097	ATTAAGTTCAATACAAAATCATTCAGGAGCTGCGGTAGACTTAGCTATTTTTAGTTTACATTTAGCAGGTGCTTCTTCAATTTTAGGTGCGGTTAATTTTATTTCTACAATTTTAAATATGCGTAATCCAGGTCAAAGTATGTATAGAATGCCTTTGTTTGTCTGGTCAATCTTAGTTACTGCTTTTTTATTACTGTTAGCTGTTCCAGTTTTAGCGGGTGCAATAACAATGCTTTTAACTGATAGAAATTTCAATACTTCTTTTTTTGATCCGGCAGGAGGAGGAGATCCAATTTTGTATCAACATTTATTT
PHY1_000012568	species	Clytia linearis	0.98089172	Opisthokonta	Metazoa	Cnidaria	Hydrozoa	Leptothecata	Campanulariidae	Clytia	Clytia linearis	'GBCI0402-06'	252667	TTTATCAGGACCTCAAACACATTCAGGGGGATCAGTTGATATGGCTATTTTCAGCTTACATTGTGCTGGAGCTTCTTCGATTATGGGAGCCATAAATTTTATTACTACAATATTTAATATGAGAGCCCCTGGATTAACTTTAGATAAATTACCATTGTTTGTATGATCTGTCCTAATAACGGCTTTTCTCTTGTTATTATCGTTACCTGTCTTAGCTGGTGCTATAACAATGCTCTTAACGGATAGAAATTTTAATACTACATTTTTCGACCCTGCAGGGGGAGGTGATCCAGTATTATATCAACATTTGTTC
PHY1_000025019	species	AV473	0.980830671	Archaeplastida	Rhodophyta	Rhodophyta	Florideophyceae	Gigartinales	Peyssonneliaceae	Peyssonnelia	AV473	'GRHOD402-10'	10000040	TTTAAGTTCAATACAAAGCCATTCTGGAGGAGCTATAGATCTTGCAATATTTAGTTTACATTTATCAGGAGCTTCTTCAATTTTAGGAGCTGTAAATTTTATTTCAACTATTTTAAATATGCGTAGTCCAGGACAAAGTATGTATCGTATACCTTTATTTGTTTGATCTATTTTTGTAACAGCATTTTTACTTTTATTAGCAGTACCTGTACTAGCAGGGGCTATTACTATGTTATTAACAGATCGTAACTTTAACACTTCTTTCTTTGATCCTGCTGGTGGAGGTGATCCTGTATTATATCAACACTTATTT
PHY1_000017560	species	Calcinus tubularis	0.990415335	Opisthokonta	Metazoa	Arthropoda	Malacostraca	Decapoda	Diogenidae	Calcinus	Calcinus tubularis	'JSDAZ066-08'	656162	TTTATCTGCGGCCATCGCACACGCAGGGGCATCTGTAGACTTAGGGATTTTTTCTCTTCATTTAGCAGGGGTATCCTCTATTTTAGGAGCTATTAATTTTATGACAACTGTGATTAACATGCGTCCTCAGGGAATAAGGATAGACCGTATGCCTTTATTTGTATGATCTGTGTTTATTACTGCTATTTTGTTATTGTTATCTTTGCCTGTACTGGCAGGTGCAATTACCATGCTGTTAACAGACCGTAATTTAAATACTTCTTTCTTCGACCCTGCAGGGGGAGGAGATCCGGTATTATATCAGCACTTGTTC
[truncated: 13,682 more rows]
